# Supplementary material for: Selective sweep and GWAS provide insights into adaptive variation of Populus cathayana leaves
Source: For Res (Fayettev). 2024 Apr 9;4:e012. doi: 10.48130/forres-0024-0009 (PMC11524237; doi:10.48130/forres-0024-0009)
Supplement: Supplementary file 1 — Supplementary data to this article can be found online. [file forres-0024-0009-S1.zip › 10.48130_forres-0024-0009-Suppl-TableS1.xlsx]

## Sheet: S1
Supplementary Table S1 The statistical results of nine leaf traits of each P. cathayana genotype
Line	LA	LP	LL	LW	PL	SPAD	RPL	LI	LMF	Categories
PC1	158.065	56.4815	17.6174	10.7035	4.43827	41.9667	0.251926	1.65189	0.162707	LSML
PC10	144.287	59.4162	17.6713	11.0344	3.89286	43.42	0.220292	1.6026	0.151541	LSML
PC101	136.142	60.225	17.8873	10.8407	3.65211	39.2867	0.204173	1.65144	0.15014	LSML
PC102	154.949	59.7899	17.7511	12.2114	3.46462	38.06	0.195178	1.46627	0.173377	LSML
PC103	170.832	63.2916	19.0082	12.4974	3.65332	39.1243	0.192197	1.52754	0.170584	LSML
PC104	135.92	53.7097	16.5102	10.9476	3.36216	38.9794	0.203641	1.50522	0.175496	LSML
PC105	129.542	54.8251	16.0837	11.3293	3.50382	40.64	0.21785	1.41606	0.172391	LSML
PC106	113.642	46.2017	15.9679	10.076	3.21866	38.243	0.201571	1.60863	0.212952	SSML
PC107	139.085	55.9474	16.8277	11.6384	3.76146	38.94	0.223528	1.4488	0.177738	LSML
PC108	141.413	57.412	17.3102	11.6547	3.66464	38.0232	0.211704	1.48324	0.17161	LSML
PC109	142.865	57.4353	17.2428	11.8701	3.8376	37.9533	0.222563	1.46356	0.173232	LSML
PC11	176.316	64.2048	18.4435	13.1994	5.51313	41.14	0.298921	1.40088	0.171087	LSML
PC110	141.269	57.9399	16.9473	11.5115	3.76347	38.0848	0.222068	1.47767	0.168326	LSML
PC111	152.836	58.8088	17.3711	12.1575	3.64364	38.4	0.209753	1.43997	0.176767	LSML
PC112	151.888	53.3065	17.3502	11.6552	3.43637	37.6598	0.198059	1.49206	0.213808	LSML
PC113	141.079	54.2142	15.9019	12.2727	4.31309	41.9067	0.271232	1.29258	0.191998	LSML
PC114	150.929	56.9976	15.7762	13.0793	4.58626	37.788	0.290707	1.20715	0.185832	LSML
PC115	147.291	55.2501	15.3527	13.0465	4.28314	38.0107	0.278982	1.17888	0.193006	LSML
PC116	149.711	56.4745	15.8139	12.9762	4.19935	39.3467	0.265548	1.21995	0.187762	LSML
PC117	137.678	56.5204	15.6405	12.1198	4.12591	36.5667	0.263797	1.30518	0.172391	LSML
PC118	156.959	57.9135	15.8857	13.3251	4.53423	37.789	0.285429	1.19284	0.187191	LSML
PC119	140.489	55.8619	15.2493	12.4809	4.17381	36.8733	0.273705	1.22578	0.180082	LSML
PC120	150.409	60.1597	16.0309	12.7712	4.41686	35.8933	0.275521	1.25761	0.166234	LSML
PC121	133.625	53.8514	15.251	11.9315	4.0209	38.025	0.263648	1.29621	0.184312	LSML
PC122	143.549	56.9843	15.4182	12.6487	4.27034	34.5933	0.276968	1.22015	0.176827	LSML
PC123	144.219	55.7475	15.6519	12.5345	3.92706	37.596	0.2509	1.2571	0.185623	LSML
PC124	136.734	53.629	16.3231	11.6558	3.8364	42.2639	0.235029	1.45205	0.190168	LSML
PC125	158.824	58.5729	16.7971	12.8908	4.19828	38.2333	0.249941	1.3109	0.185176	LSML
PC126	139.253	54.8508	16.5195	12.0147	3.73267	41.6651	0.225956	1.38473	0.185139	LSML
PC127	139.318	58.1235	16.3648	11.7452	3.59233	37.5467	0.219516	1.44335	0.164954	LSML
PC128	145.735	58.8207	16.5847	12.2279	4.03516	35.7133	0.243306	1.38357	0.168486	LSML
PC129	163.984	62.1696	17.3446	13.1784	3.89813	48.3933	0.224746	1.31812	0.16971	LSML
PC13	174.924	67.0026	20.3895	12.8524	4.60199	40.9267	0.225704	1.58823	0.155857	LSLL
PC130	129.98	54.4097	16.0638	11.4105	3.53462	40.9396	0.220037	1.41212	0.175625	LSML
PC131	127.368	52.4239	15.2808	11.5853	4.06206	42.1975	0.265827	1.34011	0.185379	LSML
PC132	144.518	62.8042	16.84	12.0214	3.87511	34.8	0.230113	1.42007	0.146556	LSML
PC133	103.475	47.4696	15.6935	9.50184	3.25043	42.5267	0.20712	1.69046	0.183681	SSML
PC134	155.054	56.8896	18.3136	11.1288	4.03502	41.043	0.220329	1.7032	0.191636	LSML
PC135	163.64	60.6955	18.8351	11.7218	3.80874	42.2664	0.202215	1.66317	0.177679	LSML
PC136	117.424	54.2062	17.2036	9.56868	2.76701	50.3067	0.160839	1.80494	0.159852	SSML
PC137	125.124	56.9353	17.0337	9.99511	3.12618	42.4115	0.183529	1.76161	0.154396	SSML
PC138	161.503	66.7336	18.862	12.113	3.02595	44	0.160426	1.60237	0.145062	LSML
PC139	164.88	65.4073	19.2421	12.1786	3.69109	47.8267	0.191824	1.5892	0.154162	LSML
PC14	179.04	65.4606	20.1369	13.0693	4.35907	40.0533	0.216472	1.54495	0.167128	LSLL
PC140	126.139	54.7207	16.5957	11.206	3.19059	42.8885	0.192254	1.48023	0.168502	LSML
PC141	127.676	54.5513	17.5235	10.5201	2.65068	39.8	0.151264	1.67304	0.171617	LSML
PC142	120.024	54.525	17.6176	10.1572	2.44321	42.8847	0.13868	1.74364	0.161487	SSML
PC143	129.881	55.007	17.2903	10.5968	3.39076	42.6375	0.196108	1.64471	0.1717	LSML
PC144	49.5728	30.9048	10.8151	6.91578	2.56193	46.8667	0.236885	1.57653	0.207612	SSSL
PC145	39.9339	29.0691	9.97878	6.20785	1.78223	49.1667	0.178602	1.61333	0.189033	SSSL
PC146	59.8462	36.2464	13.2251	6.80317	2.21062	50.1	0.167154	1.98587	0.182207	SSSL
PC147	56.3668	35.2837	11.1128	7.67204	2.76006	49.3867	0.248367	1.44949	0.181107	SSSL
PC148	49.2528	32.8869	10.685	7.0587	2.42662	45.1	0.227106	1.51252	0.182157	SSSL
PC149	99.7493	46.0343	13.5376	10.554	2.97719	44.4533	0.219919	1.2889	0.188281	SSML
PC15	125.138	57.3611	17.1876	10.3933	3.64433	37.8267	0.212033	1.72318	0.15213	SSML
PC150	58.3618	35.8468	11.505	7.73352	2.40219	45.6533	0.208795	1.49947	0.181672	SSSL
PC151	77.6329	38.8974	12.6649	9.16425	3.94947	55.5067	0.311844	1.38759	0.205242	SSML
PC152	78.6521	40.0897	12.8128	9.05944	2.30481	46.0267	0.179884	1.4165	0.195751	SSML
PC153	100.447	44.2537	14.4217	10.827	3.43627	38.2533	0.23827	1.33294	0.205162	SSML
PC154	84.33	43.9705	12.6701	9.61656	3.88801	43.6183	0.306865	1.33041	0.174469	SSML
PC155	97.1498	44.5381	13.509	10.2343	4.09506	43.34	0.303136	1.33054	0.195902	SSML
PC156	72.6491	37.0982	12.0419	8.68961	2.16538	45.5281	0.179821	1.38591	0.211147	SSML
PC157	82.2587	41.808	12.9159	9.508	3.49923	44.9267	0.270924	1.36027	0.188245	SSML
PC158	108.841	51.7303	14.0538	11.1543	3.48924	44.5467	0.248277	1.2634	0.162691	SSML
PC159	95.0548	46.43	13.3941	10.1653	3.81926	42.3067	0.285145	1.31841	0.176375	SSML
PC16	188.638	69.828	21.3108	13.007	4.25868	40.2888	0.199837	1.64352	0.15475	LSLL
PC160	81.0273	39.7262	12.9883	9.2162	2.72009	49.5533	0.209426	1.43562	0.20537	SSML
PC161	94.5968	42.6542	13.5576	10.3268	2.93136	47.0267	0.216215	1.31939	0.207976	SSML
PC162	79.0523	40.0548	12.3713	9.0685	3.28802	43.38	0.265777	1.37112	0.19709	SSML
PC163	107.224	46.9675	14.1425	10.8157	3.35404	45.3262	0.23716	1.31161	0.194428	SSML
PC164	96.6404	46.9134	13.7515	10.2643	3.31294	42.6733	0.240915	1.34978	0.17564	SSML
PC165	51.6447	31.535	10.9466	6.99189	2.85809	44.84	0.261095	1.57126	0.207731	SSSL
PC166	93.1805	42.7042	13.264	10.2137	2.29075	46.56	0.172705	1.30143	0.204383	SSML
PC167	54.7413	34.4055	11.7191	7.20483	3.11773	50.3133	0.266038	1.62651	0.184977	SSSL
PC168	50.9997	33.4293	11.0923	7.4365	2.95851	51.4733	0.266718	1.5437	0.182546	SSSL
PC169	33.791	26.0121	9.4912	5.47063	2.40487	49.7909	0.253378	1.74314	0.199761	SSSL
PC170	44.2106	29.8364	10.6736	6.32756	2.47552	48.9933	0.231928	1.71981	0.198652	SSSL
PC171	101.967	46.5302	14.3901	10.4601	3.01226	44.5067	0.209328	1.37875	0.188386	SSML
PC172	44.1235	30.0795	10.7246	6.37316	2.604	49.32	0.242806	1.68621	0.195069	SSSL
PC173	52.001	32.571	11.2078	7.1006	3.33172	52.0933	0.297268	1.58319	0.196069	SSSL
PC174	44.6667	29.808	11.0165	6.2821	2.75629	53.6667	0.250198	1.76031	0.201084	SSSL
PC175	42.9979	29.3213	10.7689	6.09748	2.45899	51.5267	0.228343	1.77347	0.200051	SSSL
PC176	83.5369	44.0746	15.1398	7.92493	2.97612	46.44	0.196575	1.89501	0.172013	SSSL
PC177	82.6474	41.3821	13.2873	9.43877	3.7462	45.7467	0.281938	1.4113	0.193048	SSML
PC178	81.1177	41.4868	12.6902	9.59445	3.33804	49.6067	0.263042	1.32706	0.18852	SSML
PC179	82.9599	40.5514	12.236	9.61654	4.59893	45.3067	0.375854	1.27474	0.201798	SSML
PC18	116.868	51.7297	16.288	10.4071	3.312	42.36	0.203339	1.57532	0.174694	SSML
PC180	57.4763	35.3238	11.5737	7.59674	2.24258	43.5867	0.193765	1.53203	0.184253	SSSL
PC181	123.135	55.8384	17.778	10.1537	3.0934	42.6733	0.174001	1.76926	0.15797	SSML
PC182	94.635	47.3605	15.839	8.90106	3.12586	44.7145	0.197352	1.79987	0.168764	SSML
PC183	83.5329	41.0996	13.0154	9.56908	3.39635	35.6267	0.260949	1.37109	0.197807	SSML
PC184	120.967	49.5235	14.5629	11.913	3.21359	46.5733	0.22067	1.22646	0.197289	SSML
PC185	140.01	56.2969	17.9052	11.0383	3.94152	42.5867	0.220133	1.64402	0.176706	LSML
PC186	145.833	61.7358	17.8872	11.5096	3.20592	47.22	0.17923	1.5482	0.153053	LSML
PC187	63.2573	35.305	11.4823	6.62899	1.77805	47.0042	0.154851	1.87446	0.203001	SSSL
PC188	75.0324	35.9989	11.9808	8.16858	2.22493	46.7197	0.185708	1.60964	0.231596	SSSL
PC189	99.1782	42.9174	13.3419	9.91269	3.21507	49.3667	0.240976	1.36981	0.215382	SSML
PC19	155.616	57.9417	18.8434	12.2592	3.39573	40.9533	0.180208	1.5373	0.185409	LSML
PC190	108.841	48.3129	14.6008	10.6082	3.12921	47.072	0.214317	1.38386	0.186521	SSML
PC191	78.703	40.7342	12.4699	9.00769	2.66447	47.155	0.213673	1.39317	0.189728	SSSL
PC192	64.7841	36.3219	12.2018	7.64326	1.99805	51.0733	0.163751	1.60794	0.196423	SSSL
PC193	85.2351	41.9963	13.5756	9.28564	3.32468	44.7067	0.244901	1.49427	0.193311	SSSL
PC194	86.089	42.5242	13.8268	9.09372	3.1251	40.2867	0.226018	1.5559	0.19043	SSML
PC195	94.7427	46.1812	14.5458	9.79691	2.98694	42.6221	0.205348	1.50139	0.177695	SSML
PC196	101.071	46.8044	14.9472	10.0299	3.31328	43.2842	0.221666	1.48938	0.184549	SSML
PC197	122.111	50.5402	15.3148	11.6148	4.11895	45.0533	0.268953	1.33213	0.191224	SSML
PC198	152.112	58.4889	19.1319	11.8462	2.33607	40.28	0.122104	1.62122	0.17786	LSML
PC199	92.5853	46.2711	14.0219	9.94976	3.20313	42.6512	0.228438	1.41153	0.172975	SSML
PC2	127.552	56.5021	17.367	10.5361	3.77607	41	0.217428	1.64876	0.159815	LSML
PC20	144.114	57.5275	18.5236	11.5599	2.74879	42.2267	0.148394	1.60293	0.174187	LSML
PC200	81.8751	40.4633	13.4982	8.9998	2.48783	42.5006	0.184309	1.5027	0.200028	SSML
PC201	71.6327	45.5994	14.2698	7.4078	2.15895	41.32	0.151296	1.9729	0.137801	SSSL
PC202	75.5676	40.2363	13.4391	8.16194	2.73352	41.3133	0.2034	1.6845	0.186707	SSML
PC203	127.945	51.3055	16.5627	11.721	4.20772	42.6543	0.254048	1.41638	0.194426	LSML
PC204	134.267	54.4987	16.3269	12.405	4.22415	42.3291	0.258724	1.32158	0.180824	LSML
PC205	112.491	47.91	15.4813	10.9567	3.55316	45.3067	0.229513	1.42127	0.19603	SSML
PC206	162.481	57.0645	18.0507	13.3134	4.45745	40.5067	0.246941	1.36092	0.199586	LSML
PC207	103.123	46.3346	15.4632	9.87791	3.12332	42.1906	0.201984	1.62772	0.192133	SSML
PC208	167.022	62.4871	20.3914	12.1088	3.96701	40.8756	0.194543	1.69867	0.171101	LSML
PC209	163.835	58.3978	18.1038	13.624	4.67478	40.7733	0.258221	1.33168	0.192165	LSML
PC21	177.431	75.0156	19.8586	13.0979	4.5552	37.8105	0.229381	1.51504	0.126121	LSLL
PC210	193.065	62.7228	19.0806	14.8075	5.24115	40.8715	0.274685	1.28891	0.196296	LSLL
PC211	132.83	53.4058	16.4172	12.0511	3.52812	41.8393	0.214904	1.3698	0.186286	LSML
PC212	130.867	55.8685	16.9005	12.4852	3.52283	43.4067	0.208445	1.38215	0.167709	LSML
PC213	159.604	55.2585	17.8888	13.3552	4.16789	42.34	0.232989	1.34702	0.209076	LSML
PC214	123.193	55.0452	19.897	8.99506	3.88021	39.5533	0.195014	2.2286	0.162633	SSML
PC215	128.529	54.9903	18.3718	10.1048	2.86074	40.2267	0.155714	1.82413	0.170016	LSML
PC216	151.385	58.1327	19.438	10.8697	3.83368	39.4221	0.197226	1.84326	0.179185	LSML
PC217	101.85	44.9365	15.5579	9.23624	3.90439	39.8333	0.250959	1.69248	0.201754	SSML
PC218	108.789	51.4028	17.0835	9.2104	4.41527	41.3196	0.258452	1.85957	0.164692	SSML
PC219	112.228	53.4951	16.7055	9.5464	1.83862	37.1333	0.110061	1.74865	0.156867	LSML
PC22	180.096	62.7777	19.9022	13.4459	4.80251	38.0733	0.241306	1.48499	0.18279	LSLL
PC220	131.158	53.1987	17.7548	10.4066	2.52791	45.3533	0.142379	1.72071	0.185375	LSML
PC221	131.907	54.4613	17.2426	10.3072	3.62738	41.58	0.210373	1.68407	0.177889	LSML
PC222	100.885	49.6866	18.6129	7.91244	1.5997	41.9444	0.0859455	2.36217	0.163458	SSML
PC223	86.4515	47.1924	17.5262	7.20021	2.8114	42.1323	0.160411	2.44105	0.15527	SSML
PC224	99.4387	46.7437	14.5874	9.84848	3.74027	42.8733	0.256404	1.49977	0.182041	SSML
PC225	112.447	49.3533	16.4006	9.38199	3.13697	40.3467	0.191272	1.75322	0.184662	SSML
PC226	131.81	51.7958	16.4859	11.6348	3.83608	40.8551	0.232688	1.42987	0.196526	LSML
PC227	95.5534	48.2102	16.5455	8.35396	3.62619	45.5067	0.219165	1.98538	0.164448	SSML
PC228	170.354	62.9206	21.5862	11.5941	3.00099	40.14	0.139023	1.86752	0.172118	LSLL
PC229	137.226	62.1416	19.7882	9.95344	2.71629	47.1867	0.137268	2.01305	0.142145	LSML
PC230	64.113	36.5709	12.5573	7.65491	2.71358	42.4333	0.216095	1.64733	0.191749	SSSL
PC231	28.046	24.2125	9.1518	4.75179	0.916797	46.98	0.100177	1.93552	0.19136	SSSL
PC232	108.202	51.496	15.5721	10.2841	2.86396	43.3046	0.183916	1.53043	0.16321	SSML
PC233	94.2866	44.42	13.6851	10.0166	2.65081	44.0933	0.193701	1.37557	0.19114	SSML
PC234	77.0857	39.1519	13.549	8.47628	1.55912	44.2117	0.115073	1.60377	0.201154	SSSL
PC235	101.856	47.3259	16.3024	8.95345	2.73855	38.8	0.167984	1.82134	0.181908	SSML
PC236	172.671	65.2287	19.377	12.8634	4.26143	41.3733	0.219922	1.53483	0.162331	LSML
PC237	160.866	58.2722	18.4232	12.0907	3.62502	36.9467	0.196764	1.5304	0.189497	LSML
PC238	74.2583	43.0896	15.3599	6.89808	2.11481	42.3467	0.137683	2.22213	0.159978	SSSL
PC239	84.5199	42.1129	14.4534	8.2219	2.29752	40.6667	0.15896	1.75878	0.190628	SSML
PC24	145.529	55.7472	17.5581	12.2967	4.27736	38.6933	0.243612	1.46738	0.187311	LSML
PC240	109.932	53.8856	18.2259	9.24257	2.48008	44.36	0.136075	1.97719	0.151439	SSML
PC241	94.0759	46.5735	16.1771	8.21681	3.31135	42.82	0.204694	1.99531	0.173485	SSML
PC242	140.595	56.2845	17.8742	10.9132	1.54244	42.3869	0.0862941	1.64893	0.177522	LSML
PC243	134.677	57.5922	19.2489	10.379	2.63231	30.9933	0.136751	1.85608	0.162416	LSML
PC244	88.1769	46.4162	17.7575	7.3226	2.27257	40.0674	0.127978	2.4549	0.16371	SSML
PC245	177.445	68.0176	21.8534	12.1927	3.75027	36.5667	0.17161	1.79152	0.15342	LSLL
PC246	141.949	60.8994	20.7628	10.0013	2.07481	37.7314	0.0999293	2.12514	0.153097	LSML
PC247	166.372	61.8325	19.3572	11.7195	3.81078	36.8454	0.196867	1.65478	0.174063	LSML
PC248	145.242	59.8633	18.4228	11.2078	2.65342	38.8	0.14403	1.64656	0.162118	LSML
PC249	120.827	56.8774	18.8894	9.78809	2.67033	38.663	0.141367	1.93199	0.149398	SSML
PC25	132.981	53.0915	17.247	11.3503	3.91571	36.7533	0.227038	1.52507	0.188712	LSML
PC250	145.997	58.4761	18.9823	10.7442	3.49247	31.4333	0.183986	1.79339	0.170784	LSML
PC251	103.49	48.7062	17.6585	8.51459	4.52452	39.059	0.256223	2.09452	0.174497	SSML
PC252	192.318	70.1638	21.3126	13.1754	3.57266	38.0467	0.167631	1.6208	0.156262	LSLL
PC253	85.7109	40.9505	14.2329	8.44217	2.45154	37.1533	0.172245	1.69114	0.204446	SSML
PC254	137.187	57.5058	18.631	11.2689	2.731	34.7667	0.146583	1.65935	0.16594	LSML
PC255	156.431	60.993	19.9598	11.4473	2.59181	37.1964	0.129852	1.74639	0.168199	LSML
PC256	196.998	70.0018	21.2734	13.5679	2.57329	42.32	0.120963	1.56745	0.160807	LSLL
PC257	141.902	60.1899	17.1968	11.6532	3.51384	36.4667	0.204331	1.47985	0.156676	LSML
PC258	164.763	62.3902	21.0185	11.8039	2.22809	38.8933	0.106006	1.79042	0.169312	LSML
PC259	110.644	48.9334	15.3684	10.4985	3.48307	45.4067	0.226638	1.46507	0.184832	SSML
PC26	152.419	63.6903	19.6844	11.4599	4.55656	37.88	0.23148	1.7201	0.150298	LSML
PC260	90.838	44.6736	14.4474	9.12357	3.2215	46.1933	0.222982	1.62311	0.182065	SSML
PC261	84.0185	44.6738	13.7768	8.76248	3.03076	43.7602	0.21999	1.5773	0.168395	SSML
PC262	121.586	51.8715	16.0164	11.0264	3.44407	43.6533	0.215034	1.45319	0.180753	SSML
PC263	113.642	53.3615	15.9219	10.4086	3.62003	43.7458	0.227361	1.53803	0.15964	SSML
PC264	105.935	49.6837	15.3901	10.1672	3.35338	42.5867	0.217891	1.51242	0.171661	SSML
PC265	106.769	50.3292	15.5565	10.0833	3.81784	44.12	0.245417	1.54374	0.168604	SSML
PC266	116.541	53.9462	16.193	10.632	3.31379	43.5528	0.204644	1.52714	0.160183	SSML
PC267	99.666	49.9271	15.1663	9.72291	3.58043	45.0533	0.236078	1.56236	0.159932	SSML
PC268	97.6388	48.4077	14.7575	9.821	3.26009	43.5728	0.220911	1.50353	0.166668	SSML
PC269	91.3079	44.7755	14.6081	9.24435	3.05348	43.1067	0.209026	1.5812	0.182175	SSML
PC27	163.779	58.4629	18.2664	13.3306	4.08241	36.9533	0.223493	1.37511	0.191672	LSML
PC270	115.971	51.4482	15.7705	10.6437	3.89986	43.6467	0.247288	1.48658	0.175255	SSML
PC271	110.934	52.9797	15.686	10.4545	3.60324	41.9533	0.229711	1.50201	0.15809	SSML
PC272	95.7848	46.7039	14.8212	9.4712	2.81123	44.78	0.189676	1.57032	0.175651	SSML
PC273	114.336	53.2536	16.9903	10.4483	3.92979	38.7867	0.231297	1.62781	0.161267	SSML
PC274	118.142	53.5642	15.9903	10.5907	3.84654	42.92	0.240555	1.53068	0.164707	SSML
PC275	136.308	58.848	17.5552	11.6621	4.47465	44.6	0.25489	1.5093	0.157441	LSML
PC276	128.716	59.5914	17.371	11.1031	3.94539	40.2702	0.227125	1.57295	0.144986	LSML
PC278	139.364	59.8607	17.8269	11.7424	4.66507	40.464	0.261688	1.52132	0.15557	LSML
PC279	135.133	57.251	18.0562	11.4503	4.7668	38	0.263998	1.58087	0.164913	LSML
PC28	164.608	58.8565	18.4608	13.2252	4.67551	39.64	0.253267	1.41791	0.190074	LSML
PC280	131.419	53.0484	17.3482	11.4255	4.11007	33.4	0.236917	1.52531	0.186799	LSML
PC281	118.121	53.564	16.3622	10.7292	4.38265	45.58	0.267852	1.53391	0.164681	SSML
PC282	126.7	51.1643	17.1068	11.1917	4.36804	44.5133	0.255339	1.53734	0.193598	SSML
PC283	161.199	61.9058	18.8359	12.6766	2.93802	35.0933	0.15598	1.49101	0.168252	LSML
PC284	91.6851	47.3312	15.142	9.21225	3.48906	40.6031	0.230423	1.6491	0.163706	SSML
PC285	145.064	56.6432	18.2211	11.8977	5.12312	42.7667	0.281163	1.53312	0.180852	LSML
PC286	99.0821	49.9835	15.7125	9.87903	3.66251	40.5777	0.233096	1.59523	0.158636	SSML
PC287	115.309	52.3413	16.4352	10.6965	2.90026	40.2493	0.176467	1.54406	0.168358	SSML
PC288	120.544	52.7649	16.751	10.9138	3.80934	34.1133	0.22741	1.53718	0.173188	SSML
PC289	131.741	50.6222	16.2643	11.1884	3.04078	39.0133	0.186961	1.45659	0.205635	LSML
PC29	145.237	57.4055	18.6264	11.0973	2.73815	36.84	0.147004	1.68627	0.176291	LSML
PC290	67.7224	41.0866	15.0578	6.35978	2.33606	41.5969	0.15514	2.4007	0.160469	SSSL
PC291	158.771	61.8595	20.8414	11.1211	4.34977	40.56	0.208709	1.87811	0.165966	LSML
PC292	143.902	56.3374	19.8207	10.7135	3.76577	38.2533	0.189992	1.85092	0.181357	LSML
PC293	185.948	66.1721	22.3269	11.9898	4.55111	36.7992	0.20384	1.86773	0.169864	LSLL
PC294	111.956	50.1774	19.429	8.42602	3.60118	42.4867	0.185351	2.32071	0.177865	SSML
PC295	81.3256	43.3302	15.7864	7.63936	3.51437	40.6612	0.22262	2.09491	0.173263	SSML
PC296	115.266	52.81	17.9489	9.53002	3.50481	39.87	0.195265	1.88772	0.165322	SSML
PC297	143.073	54.1103	17.2889	11.9699	3.15459	35.4867	0.182463	1.44714	0.19546	LSML
PC298	130.186	57.1009	16.3403	11.3766	4.3983	36.54	0.269168	1.43871	0.159712	LSML
PC299	68.9273	38.4562	14.2345	7.0788	2.7372	39.5063	0.192293	2.03782	0.186431	SSSL
PC3	166.591	68.4564	18.5498	12.6322	4.91905	42.7667	0.265181	1.46826	0.142195	LSML
PC30	121.541	54.3168	17.2142	10.6242	2.20768	35.4883	0.128247	1.62072	0.164784	SSML
PC300	76.9042	38.2774	12.0333	9.55047	3.73714	44.7179	0.310566	1.2643	0.209954	SSSL
PC301	141.938	62.9712	20.0182	10.591	4.76802	37.76	0.238185	1.89071	0.143178	LSML
PC302	128.043	51.977	18.5246	10.1968	4.15242	37.8267	0.224157	1.81345	0.189581	LSML
PC305	129.721	58.7264	18.9441	9.99065	3.84049	39.2959	0.202727	1.95251	0.150454	LSML
PC306	141.569	56.087	18.9261	10.8811	3.90298	36.6467	0.206222	1.74031	0.180013	LSML
PC307	126.466	54.1296	17.7587	10.6067	4.29886	43.68	0.242071	1.67594	0.172649	LSML
PC308	170.345	64.7146	19.4597	12.3436	2.55668	37.3067	0.131383	1.57748	0.162699	LSML
PC309	80.6018	43.1324	15.3849	7.51066	1.75083	44.0667	0.113802	2.05329	0.1733	SSML
PC31	95.3364	48.8173	16.4708	8.8125	2.49245	36.1782	0.151326	1.872	0.160019	SSML
PC310	134.424	57.3337	17.9181	10.8909	3.25739	38.9242	0.181793	1.67119	0.163575	LSML
PC311	57.1297	39.3628	13.9335	5.71174	1.05138	41.46	0.0754565	2.51981	0.147486	SSSL
PC312	74.8578	41.6644	15.1754	7.14668	1.86069	49.9	0.122612	2.12451	0.172491	SSSL
PC313	87.968	48.5354	16.1228	7.85366	1.99413	42.3533	0.123684	2.06405	0.149371	SSML
PC314	79.4987	42.6572	14.1486	8.56261	2.53957	42.5093	0.179492	1.65376	0.174758	SSML
PC315	177.036	63.2292	19.9239	12.684	2.55907	41.3533	0.128442	1.5733	0.177128	LSML
PC316	92.2167	48.7738	16.6955	8.01135	1.8747	42.6135	0.112288	2.07835	0.155059	SSML
PC317	80.8428	45.0731	16.0325	7.38844	2.09971	42.8802	0.130966	2.1728	0.159172	SSML
PC318	82.416	40.5735	14.5848	8.14302	1.53815	42.7133	0.105463	1.8417	0.200256	SSML
PC319	106.903	53.3967	18.2885	8.75714	1.9513	39.36	0.106696	2.11511	0.149976	SSML
PC32	115.58	52.6579	17.0189	9.8916	4.84586	36.7533	0.284734	1.73792	0.166731	SSML
PC320	73.0901	39.7784	13.3437	8.34226	2.71783	41.6667	0.203679	1.60288	0.184767	SSML
PC321	140.457	64.6388	18.5464	10.4133	2.16025	36.7533	0.116479	1.79817	0.134467	LSML
PC322	50.464	34.003	12.371	6.25224	2.13001	44.0463	0.172177	1.9854	0.174585	SSSL
PC323	77.1275	43.6296	14.5088	7.64311	2.19563	42.7067	0.151331	1.89767	0.162072	SSML
PC324	76.9417	47.2136	15.414	7.62575	1.21544	43.6651	0.0788528	2.0455	0.138066	SSML
PC325	73.5736	45.0445	15.2746	6.96708	1.79609	43.4667	0.117586	2.30437	0.145044	SSSL
PC326	75.5859	41.1604	14.2059	7.74589	1.94186	44.2693	0.136693	1.86382	0.17846	SSML
PC327	111.69	50.4564	16.9421	9.52946	2.11685	48.54	0.124946	1.78302	0.175485	SSML
PC328	96.6127	51.6049	16.4123	8.42214	2.0332	42.5538	0.123882	2.07616	0.145115	SSML
PC329	133.585	59.5192	18.4186	10.8149	2.17131	43.4067	0.117887	1.70728	0.150836	LSML
PC33	97.3487	47.4094	16.2058	9.11695	2.96366	37.9333	0.182876	1.79254	0.173245	SSML
PC330	97.717	50.1041	17.0736	8.8674	2.46802	43.4825	0.144552	2.01867	0.155698	SSML
PC331	83.7198	48.2308	13.7131	8.67877	2.64165	39.56	0.192637	1.5815	0.143959	SSML
PC332	115.699	54.2148	16.7966	9.72539	1.89026	43.4267	0.112538	1.76133	0.157453	SSML
PC333	109.126	54.8048	17.5011	9.30804	1.67024	42.5291	0.0954363	1.87463	0.145328	SSML
PC334	78.1562	45.4885	15.7866	7.14079	2.05819	39.5533	0.130376	2.21919	0.151084	SSML
PC335	85.4292	51.5523	16.6444	7.83832	2.08885	46.3267	0.125499	2.14509	0.128579	SSML
PC336	81.9908	43.3497	14.4839	8.17174	2.09852	42.4604	0.144886	1.77472	0.174523	SSML
PC337	125.398	55.6273	17.7142	10.1444	2.33326	42.2048	0.131717	1.80091	0.162097	LSML
PC338	93.382	46.902	14.8052	8.86397	2.36894	42.72	0.160007	1.66845	0.169801	SSML
PC339	85.8893	46.3065	15.7768	8.20688	1.86474	42.4232	0.118195	1.95078	0.160219	SSML
PC34	81.0921	43.4325	14.8379	8.0075	3.07556	35.8933	0.207278	1.86044	0.171953	SSML
PC340	89.9996	45.246	15.5868	8.41381	2.05784	40.8533	0.132025	1.8533	0.175849	SSML
PC341	90.7278	45.2569	14.9093	8.76107	1.94206	43.6101	0.130258	1.74748	0.177187	SSML
PC342	112.95	50.484	17.0495	9.73209	2.00532	42.1299	0.117617	1.80569	0.177271	SSML
PC343	114.414	55.6045	17.5479	9.39889	1.49974	42.8733	0.0854654	1.87376	0.14802	SSML
PC344	53.7437	36.6392	12.8387	6.14677	1.72087	42.5	0.134038	2.10649	0.160139	SSSL
PC345	76.2217	43.3958	15.3807	7.00361	1.47189	43.5418	0.0956973	2.20553	0.161899	SSML
PC346	113.034	51.23	15.3234	9.88644	2.58613	43.7341	0.16877	1.59318	0.172274	LSML
PC347	65.952	42.8824	14.1759	6.86874	1.7479	32.8333	0.123301	2.07004	0.14346	SSML
PC348	119.286	55.7997	17.6615	9.3177	1.5871	42.9095	0.0898622	1.88634	0.153244	SSML
PC349	89.695	47.0272	16.3654	7.91389	2.38368	47.58	0.145653	2.06455	0.162229	SSML
PC35	127.714	53.7287	16.8288	11.2391	3.28739	31.9533	0.195343	1.51187	0.176965	LSML
PC350	110.525	52.2296	16.4061	9.73879	2.57098	41.1133	0.156709	1.70031	0.162065	SSML
PC351	67.1908	39.6894	13.1941	7.29408	1.86641	43.3297	0.141457	1.81187	0.170617	SSSL
PC352	87.4586	45.2618	14.7632	8.19716	1.91239	50.4267	0.129537	1.81154	0.170765	SSML
PC353	99.7151	46.9632	15.8749	9.06135	1.85541	44.9933	0.116877	1.79038	0.180845	SSML
PC354	116.65	55.6136	17.7811	9.40567	2.07369	46.3533	0.116623	1.90242	0.150863	SSML
PC355	48.4591	34.5098	12.2138	5.18826	1.72261	47.288	0.141037	2.35398	0.162761	SSSL
PC356	97.561	48.1769	16.4995	8.74817	1.79411	44.6532	0.108737	1.97612	0.168135	SSML
PC357	76.7203	41.8553	14.1705	7.67252	1.74654	44.9563	0.123252	1.84593	0.175174	SSML
PC358	91.6761	48.1477	15.9921	8.17019	1.49974	55.1667	0.09378	1.95777	0.158185	SSML
PC359	93.3039	46.945	16.5861	8.01445	2.41859	44.1185	0.145821	2.05871	0.169348	SSML
PC36	132.778	57.6866	17.5318	11.0442	4.82664	35.7521	0.275308	1.59743	0.159602	LSML
PC360	60.3988	41.8386	14.6749	6.20661	2.27409	42	0.154965	2.42712	0.138017	SSSL
PC361	90.4811	46.6596	16.0613	8.10216	1.62599	44.6833	0.101236	1.98867	0.16624	SSML
PC362	116.748	51.5034	16.1891	10.1625	1.72458	42.906	0.106527	1.62923	0.17605	SSML
PC363	89.6639	46.2048	16.4484	8.25609	1.94031	47.9933	0.117964	1.99323	0.167997	SSML
PC364	75.5729	43.3326	14.2732	7.90127	2.14953	40.98	0.150599	1.81117	0.160989	SSML
PC365	84.6103	47.0274	15.8468	7.93262	1.39081	45.5504	0.0877662	2.02182	0.153032	SSML
PC366	109.162	53.0085	17.3668	8.8565	2.52227	47.44	0.145236	2.02815	0.155397	SSML
PC367	86.2467	46.1401	15.435	7.8183	1.97359	46.0817	0.127864	2.05857	0.162049	SSML
PC368	65.0533	38.3733	13.1134	7.08735	1.66173	55.18	0.12672	1.85123	0.176714	SSSL
PC369	66.5518	38.2006	13.4251	6.95483	0.888759	46.8738	0.0662014	1.9326	0.182423	SSML
PC370	102.285	51.0215	16.85	8.47093	1.65859	42.5685	0.0984325	2.03495	0.157169	SSML
PC371	164.648	64.9556	19.6879	11.6076	2.3977	46.8067	0.121786	1.7116	0.156093	LSML
PC372	67.6161	39.6142	14.1071	7.02261	2.14266	57.2333	0.151885	2.02454	0.172349	SSML
PC373	118.164	54.9949	17.2082	9.35275	1.89529	42.7834	0.110139	1.84306	0.156279	SSML
PC374	61.7518	39.4444	14.3987	6.31986	1.66044	42.3667	0.115319	2.31048	0.158759	SSSL
PC375	85.7576	45.1907	15.7895	7.66291	2.00541	45.0426	0.127009	2.0924	0.167971	SSML
PC376	71.737	39.8835	13.5332	7.23767	1.71368	40.8067	0.126628	1.90335	0.180392	SSML
PC377	106.037	54.2451	18.537	7.89724	1.43883	39.5333	0.0776192	2.35944	0.144144	SSML
PC378	141.55	61.2485	19.5665	10.6062	1.86315	38.92	0.0952217	1.84728	0.150931	LSML
PC379	92.625	44.681	14.6966	8.71202	1.60035	39.3133	0.108893	1.69922	0.185585	SSML
PC380	131.296	57.7182	17.0083	10.702	2.2114	38.6133	0.130019	1.59575	0.157647	LSML
PC381	39.0514	33.1147	11.785	4.78859	1.12202	52.4	0.0952077	2.4662	0.142448	SSSL
PC382	140.476	66.9945	20.1896	10.5117	2.03439	33.7867	0.100764	1.94891	0.125194	LSML
PC383	92.082	48.7887	15.0435	8.78408	1.98305	48.3933	0.131821	1.72672	0.154738	SSML
PC384	163.848	65.4677	19.7857	11.6348	2.80546	36.9933	0.141792	1.70132	0.152914	LSML
PC385	127.17	54.2007	18.0287	9.65655	2.60257	44.8	0.144357	1.89821	0.173154	SSML
PC386	42.5882	35.2643	12.0632	5.06502	1.77448	44.36	0.147099	2.38537	0.136987	SSSL
PC387	88.9028	48.0526	16.0441	7.82801	1.99601	40.7733	0.124408	2.05626	0.154007	SSML
PC388	120.224	53.791	16.9786	9.51312	2.18616	45.64	0.12876	1.80316	0.166201	SSML
PC389	21.0344	23.0172	7.73278	3.48286	0.786175	50.4667	0.101668	2.31143	0.158813	SSSL
PC390	107.978	49.1551	15.1828	9.9171	1.44776	46.62	0.0953551	1.53329	0.178755	SSML
PC391	56.976	39.5413	13.5824	6.0675	1.45458	44.7067	0.107093	2.24974	0.145764	SSSL
PC392	138.694	57.2778	17.9706	10.9079	1.87711	41.9867	0.104455	1.65556	0.169101	LSML
PC393	183.123	65.8391	18.7555	13.9131	4.93104	42.48	0.262912	1.34985	0.16898	LSLL
PC394	121.093	50.5174	15.4851	11.1974	4.33263	37.08	0.279794	1.39551	0.1898	SSML
PC395	77.6336	46.2417	15.5395	7.37562	1.18089	42.8921	0.0759927	2.11338	0.145225	SSML
PC396	57.9087	35.7476	12.4101	6.74726	1.13889	48.64	0.0917717	1.83955	0.181263	SSSL
PC397	100.274	50.7098	16.9219	8.8589	1.81492	35.9067	0.107253	1.90862	0.155978	SSML
PC398	109.958	49.9917	17.4308	9.31242	1.83451	38.58	0.105245	1.88703	0.175991	SSML
PC4	158.386	59.5744	17.9852	12.4498	4.56893	42.5333	0.254038	1.44819	0.178508	LSML
PC400	103.915	47.4541	16.8646	8.77014	2.17872	42.84	0.129189	1.9229	0.184582	SSML
PC401	89.2084	45.8107	15.7544	8.05444	1.49194	41.5867	0.0946999	1.95888	0.170032	SSML
PC402	87.7331	44.4734	14.7247	8.27674	3.60487	44.4933	0.244817	1.78619	0.177428	SSML
PC403	76.2946	41.4616	14.6069	7.35902	1.66883	38.06	0.114249	1.99689	0.177526	SSML
PC404	72.0007	39.1784	13.2383	7.80651	2.47413	46.8333	0.186892	1.6996	0.18763	SSML
PC405	101.815	46.9711	13.8793	9.99173	1.69497	51.1	0.122122	1.39044	0.18459	SSML
PC411	140.737	56.4565	16.5903	12.127	5.07318	41.9067	0.305792	1.37016	0.17662	LSML
PC413	86.8888	43.9708	13.2359	9.26833	3.08801	46.8867	0.233304	1.43331	0.17976	SSML
PC414	113.574	47.4898	14.4793	10.8728	4.84476	46.24	0.334598	1.33475	0.201436	SSML
PC415	84.1859	40.5834	12.881	9.40594	4.13395	44.94	0.320934	1.37001	0.204457	SSML
PC416	84.3135	39.6178	12.7417	9.44826	3.75851	47.3667	0.294977	1.35253	0.21487	SSML
PC417	104.623	43.2438	13.8521	10.4448	4.40611	44.6733	0.318082	1.33701	0.223788	SSML
PC418	106.065	51.3686	14.2923	10.764	4.10092	45.5133	0.286932	1.32854	0.160782	SSML
PC419	102.573	42.1588	13.82	10.4774	5.09603	42.52	0.368742	1.32106	0.230844	SSML
PC420	124.795	49.7471	14.6984	11.4585	5.18523	45.4933	0.352776	1.28755	0.201707	SSML
PC421	109.355	46.0548	14.1347	10.6387	4.70799	44.06	0.33308	1.32944	0.206228	SSML
PC422	76.4564	38.8839	13.1808	8.6285	2.21182	42.8267	0.167806	1.53139	0.202271	SSSL
PC423	73.3413	38.4397	12.7647	8.51245	2.34816	46.1667	0.183958	1.50511	0.19854	SSML
PC424	150.268	59.267	19.0152	11.38	3.87335	44.1867	0.203697	1.67947	0.17112	LSML
PC425	183.429	64.8195	20.4829	12.7162	4.17356	38.4476	0.203759	1.61617	0.174629	LSLL
PC426	162.527	59.2876	19.4302	12.0432	4.27181	38.8731	0.219854	1.61644	0.184951	LSML
PC427	154.841	55.9859	18.7242	11.5825	4.06802	40.6533	0.21726	1.62777	0.1976	LSML
PC428	145.451	58.4171	18.8858	11.2469	3.5007	38.6861	0.185361	1.68003	0.170489	LSML
PC429	154.216	63.6591	19.6645	11.538	3.77278	35.86	0.191857	1.71074	0.152218	LSML
PC430	210.139	73.0834	21.676	13.4884	4.38179	37.58	0.202149	1.63689	0.157373	LSLL
PC431	131.811	52.5972	17.7682	10.7186	2.34949	44.36	0.13223	1.66721	0.190584	LSML
PC432	160.8	63.1098	19.6644	11.8321	3.67335	38.5517	0.186802	1.66603	0.161493	LSML
PC433	164.682	58.919	19.681	12.1654	4.40208	34.4733	0.223672	1.617	0.189755	LSML
PC434	114.376	53.6394	17.2477	9.68618	2.50639	37.6867	0.145317	1.78145	0.159011	SSML
PC435	174.805	60.0685	20.009	12.8734	2.7791	41.1069	0.138892	1.55546	0.193785	LSLL
PC436	151.378	56.1741	18.4479	11.9859	2.18438	39.8333	0.118408	1.54247	0.19189	LSML
PC437	200.384	66.8335	21.2171	13.3563	4.52291	39.3933	0.213173	1.59326	0.179447	LSLL
PC438	145.932	57.7157	18.9026	11.273	3.74167	38.8856	0.197945	1.67802	0.175235	LSML
PC439	131.402	53.0753	17.6315	10.6868	2.27278	41.6431	0.128905	1.66074	0.186585	LSML
PC440	148.694	54.6322	18.6793	11.2375	3.69993	38.4467	0.198077	1.66375	0.199276	LSML
PC441	161.358	58.7098	19.709	12.2218	2.98901	41.5205	0.151657	1.61346	0.187253	LSML
PC46	190.464	69.0713	20.2984	13.8196	3.64604	40.72	0.179622	1.47086	0.15969	LSLL
PC47	151.197	63.3737	21.5293	10.9145	2.83734	39.0533	0.13179	1.97592	0.150586	LSML
PC48	122.778	56.0563	18.7425	10.3428	2.65539	39.1533	0.141678	1.81422	0.15629	SSML
PC49	205.272	70.7735	21.7024	13.3557	2.94971	42.2667	0.135917	1.62228	0.163926	LSLL
PC5	121.238	59.7534	16.3145	10.6546	3.99605	41.9	0.244938	1.53279	0.135823	LSML
PC50	115.383	52.9686	15.497	10.8379	2.97528	38.94	0.191991	1.43076	0.1645	SSML
PC51	99.2722	48.7014	15.5726	9.48182	3.41582	38.36	0.219348	1.64686	0.167419	SSML
PC52	128.363	54.8419	15.5069	11.5825	4.02761	40.8989	0.25973	1.34032	0.170716	LSML
PC53	109.931	49.4275	16.2195	9.8286	2.22823	39.88	0.13738	1.65003	0.179988	SSML
PC54	167.303	61.1443	19.2837	12.6657	3.53195	41.0867	0.183157	1.52469	0.178999	LSML
PC55	138.658	60.722	18.2434	11.0335	2.93173	47.92	0.160701	1.66993	0.150423	LSML
PC56	200.54	70.9499	21.6544	13.6418	4.69453	37.4067	0.216794	1.58584	0.159352	LSLL
PC57	147.29	66.9467	16.9788	12.7256	5.45561	34.9	0.32132	1.33946	0.131454	LSML
PC58	152.418	65.2195	17.46	12.9254	4.70144	36.4933	0.26927	1.353	0.143331	LSML
PC59	149.564	67.6265	17.2057	12.6416	4.95616	39.0933	0.288052	1.36642	0.130813	LSML
PC6	151.61	61.2646	16.7642	12.4337	4.01645	40.7189	0.239585	1.34797	0.161572	LSML
PC60	165.814	66.6613	18.5002	13.2272	5.04439	37.4533	0.272667	1.40555	0.149257	LSML
PC61	188.036	70.9342	18.7357	14.4987	5.00067	39.32	0.266906	1.29209	0.149482	LSLL
PC62	167.559	64.8829	19.277	12.7068	4.5035	40.0333	0.23362	1.52546	0.159209	LSML
PC63	140.889	59.2314	16.9661	12.4481	5.10704	39.0486	0.301014	1.36401	0.160633	LSML
PC64	150.579	62.1088	18.403	12.164	4.89037	41.6533	0.265738	1.52	0.156142	LSML
PC65	188.876	70.602	18.6643	14.7602	5.33732	39.9933	0.285965	1.26859	0.151566	LSLL
PC66	152.25	63.7437	17.5897	12.5951	4.78349	39.1133	0.271948	1.41147	0.14988	LSML
PC67	216.114	83.7619	20.4243	15.6329	5.15041	37.9199	0.252171	1.30694	0.123211	LSLL
PC68	156.03	59.9447	18.7066	12.2017	3.98577	36.9467	0.213067	1.53382	0.173686	LSML
PC69	150.36	60.4961	18.4964	11.7339	4.08026	36.22	0.220597	1.59655	0.164338	LSML
PC7	219.587	68.8678	20.3345	14.9334	4.99687	38.18	0.245733	1.36074	0.185197	LSLL
PC70	151.906	66.5482	17.4663	12.7497	5.06746	39.7667	0.290128	1.37216	0.137203	LSML
PC71	85.7368	46.2322	15.0532	8.12629	2.34926	43.7675	0.156064	1.90758	0.16045	SSML
PC72	139.504	62.0543	16.9233	12.3499	5.07483	41.7533	0.299873	1.37078	0.144912	LSML
PC73	180.292	69.2216	20.0396	13.4546	5.22322	38.8867	0.260645	1.49191	0.150506	LSLL
PC74	164.285	68.1117	18.1616	13.3498	5.41299	41.1733	0.298046	1.36349	0.141649	LSML
PC75	160.519	66.9889	18.5649	13.2203	4.62223	37.4667	0.248976	1.40455	0.143081	LSML
PC76	157.712	66.3553	17.7138	12.9399	5.27541	35.3467	0.297814	1.3749	0.143276	LSML
PC77	152.716	65.141	17.3464	12.96	4.9607	45.1067	0.285978	1.3372	0.143957	LSML
PC78	136.057	54.8979	17.0639	11.6903	4.80881	38.9932	0.281812	1.46027	0.18058	LSML
PC79	139.249	57.8664	15.4228	12.5611	4.01604	36.1667	0.260397	1.22878	0.166341	LSML
PC80	146.525	56.9835	15.9537	12.7349	4.35071	41.7	0.272708	1.25543	0.180498	LSML
PC81	85.7763	42.5207	12.7918	9.47209	2.63991	46.24	0.206375	1.35383	0.189769	SSML
PC82	132.609	53.2422	13.7943	13.2377	3.36367	41.6333	0.243844	1.04209	0.187121	LSML
PC83	118.116	52.3262	15.7964	11.3118	3.84124	40.6933	0.243171	1.40123	0.172557	SSML
PC84	83.0821	41.1277	13.6914	9.29003	3.01564	44.1067	0.220258	1.47416	0.196471	SSML
PC85	111.906	49.8809	15.9665	10.5964	3.35378	42.6928	0.210051	1.50836	0.179907	SSML
PC87	164.277	65.1575	19.3142	11.9323	3.60414	42.7733	0.186606	1.62041	0.154778	LSML
PC88	155.969	62.2652	17.2581	12.8427	4.37063	41.4533	0.253251	1.36854	0.160919	LSML
PC89	131.298	56.3418	17.2959	10.9146	2.3118	38.24	0.133662	1.59671	0.165446	LSML
PC9	139.769	53.053	16.4438	11.6537	3.76788	37.0133	0.229136	1.41724	0.198633	LSML
PC90	171.591	64.899	19.8153	12.4978	4.84351	39.2315	0.244433	1.60532	0.162959	LSLL
PC91	147.461	63.9178	17.5964	12.2625	4.03608	36.9933	0.229371	1.44985	0.144375	LSML
PC92	136.814	58.7565	16.8175	11.6208	2.96277	39.4926	0.176172	1.45562	0.158517	LSML
PC93	147.052	60.7672	17.1082	12.3482	4.19922	39.3748	0.245451	1.4086	0.159291	LSML
PC94	168.885	66.0117	18.5711	13.1055	4.7664	39.1533	0.256657	1.44633	0.155028	LSML
PC95	170.829	67.8964	19.3409	13.0058	5.15283	39.4898	0.266421	1.49244	0.148227	LSLL
PC96	162.571	59.1083	18.232	12.4937	3.41116	37.7333	0.187097	1.48316	0.186125	LSML
PC97	147.28	57.0894	17.5533	11.7355	3.46912	38.8484	0.197634	1.50835	0.180757	LSML
PC98	112.094	47.165	15.3362	10.1846	2.8534	37.4267	0.186057	1.50791	0.201559	SSML
PC99	119.452	54.0634	15.3451	11.2231	3.35811	42.3467	0.21884	1.37828	0.163474	SSML
