# Supplementary material for: Selective sweep and GWAS provide insights into adaptive variation of Populus cathayana leaves
Source: For Res (Fayettev). 2024 Apr 9;4:e012. doi: 10.48130/forres-0024-0009 (PMC11524237; doi:10.48130/forres-0024-0009)
Supplement: Supplementary file 1 — Supplementary data to this article can be found online. [file forres-0024-0009-S1.zip › 10.48130_forres-0024-0009-Suppl-TableS10.xlsx]

## Sheet: S10
Supplementary Table S10 Statistical information of significantly associated SNPs identified by multi-trait GWAS
rs	chr	ps	allele1	allele0	maf	p_wald	trait	gene
1__3116901	1	3116901	A	G	0.169	7.69942e-10	LA_LP_LW_LL	Pca01G003770, Pca01G003780, Pca01G003790, Pca01G003800
1__9638106	1	9638106	G	A	0.091	1.28301e-08	LA_LP_LW_LL	Pca01G011030
1__47868931	1	47868931	A	G	0.171	3.93293e-08	LA_LP_LW_LL	Pca01G039800
2__4164439	2	4164439	A	G	0.077	1.68243e-08	LA_LP_LW_LL	Pca02G005800, Pca02G005810
2__14738650	2	14738650	A	G	0.069	2.40129e-08	LA_LP_LW_LL	Pca02G017460, Pca02G017470
5__12254156	5	12254156	A	C	0.058	3.70168e-08	LA_LP_LW_LL	Pca05G013180
5__22555385	5	22555385	A	C	0.142	2.41963e-10	LA_LP_LW_LL	Pca05G019200, Pca05G019210
7__5268237	7	5268237	T	C	0.055	1.77818e-08	LA_LP_LW_LL	Pca07G004940, Pca07G004950
7__12437614	7	12437614	C	T	0.488	2.66e-08	LA_LP_LW_LL	Pca07G009080, Pca07G009090, Pca07G009100, Pca07G009110
8__2307063	8	2307063	G	A	0.276	3.33659e-08	LA_LP_LW_LL	Pca08G003490, Pca08G003500, Pca08G003510
8__13488527	8	13488527	C	A	0.086	5.49886e-09	LA_LP_LW_LL	Pca08G017490
9__2968891	9	2968891	T	G	0.056	1.20932e-08	LA_LP_LW_LL	Pca09G001030, Pca09G001040, Pca09G001050
10__16907292	10	16907292	T	G	0.059	6.77497e-08	LA_LP_LW_LL	Pca10G014150
11__280448	11	280448	T	A	0.056	6.77079e-08	LA_LP_LW_LL	Pca11G000290, Pca11G000300, Pca11G000310
15__11129708	15	11129708	G	A	0.065	1.91577e-08	LA_LP_LW_LL	Pca15G007720, Pca15G007730
17__4157802	17	4157802	C	A	0.499	2.43578e-10	LA_LP_LW_LL	Pca17G004120, Pca17G004130, Pca17G004140
17__4160977	17	4160977	A	C	0.499	2.43578e-10	LA_LP_LW_LL	Pca17G004120, Pca17G004130, Pca17G004140
9__9068032	9	9068032	T	C	0.492	7.85399e-08	LA_PL_SPAD	Pca09G008080
7__12437614	9	12437614	C	T	0.488	3.85399e-08	LA_PL_SPAD	Pca07G009080, Pca07G009090, Pca07G009100, Pca07G009110
1__26181339	1	26181339	G	A	0.05	6.34e-08	LMF_LA_LP	Pca01G022500
6__9816211	6	9816211	C	T	0.499	3.4e-10	LMF_LA_LP	Pca06G011170, Pca06G011180, Pca06G011190
7__12437536	7	12437536	A	G	0.078	4.66e-10	LMF_LA_LP	Pca07G009850, Pca07G009860
8__2307063	8	2307063	G	A	0.276	2.12e-08	LMF_LA_LP	Pca08G003490, Pca08G003500, Pca08G003510
10__4819785	10	4819785	T	G	0.463	3.29e-08	LMF_LA_LP	Pca10G002620, Pca10G002630
17__4157802	17	4157802	C	A	0.499	1.44e-10	LMF_LA_LP	Pca17G004120, Pca17G004130, Pca17G004140
17__4160977	17	4160977	A	C	0.499	1.44e-09	LMF_LA_LP	Pca17G004120, Pca17G004130, Pca17G004140
18__14798104	18	14798104	G	T	0.099	7.35e-08	LMF_LA_LP	Pca18G011710, Pca18G011720, Pca18G011730
16__10010614	16	10010614	A	C	0.059	1.92621e-08	RPL_LI_LMF	Pca16G009120, Pca16G009130, Pca16G009140
18__14798104	18	14798104	G	T	0.099	8.52427e-09	RPL_LI_LMF	Pca18G011710, Pca18G011720, Pca18G011730
1__35988646	1	35988646	T	C	0.052	8.26818e-08	LI_LW_LL	Pca01G031800, Pca01G031810
3__2516585	3	2516585	C	A	0.335	4.98087e-08	LI_LW_LL	Pca03G001670, Pca03G001680
9__12943051	9	12943051	T	G	0.495	2.1038e-08	LI_LW_LL	Pca09G013980, Pca09G013990
10__3487289	10	3487289	A	G	0.07	8.06956e-08	LI_LW_LL	Pca10G001830, Pca10G001840
