# Supplementary material for: Selective sweep and GWAS provide insights into adaptive variation of Populus cathayana leaves
Source: For Res (Fayettev). 2024 Apr 9;4:e012. doi: 10.48130/forres-0024-0009 (PMC11524237; doi:10.48130/forres-0024-0009)
Supplement: Supplementary file 1 — Supplementary data to this article can be found online. [file forres-0024-0009-S1.zip › 10.48130_forres-0024-0009-Suppl-TableS11.xlsx]

## Sheet: S11
Supplementary Table S11 Annotation information of GWAS candidate genes Note:Red background represents the candidate genes overlapping in both methods, bule background represents single-trait GWAS candidate genes, and the white background corresponds to multi-trait GWAS candidate genes.
Gene_ID	Traits	Functional annotation
Pca09G008080	LA_PL_SPAD, PL, RPL	Clp protease
Pca09G008090	LA_PL_SPAD, PL, RPL	C2H2-type zinc finger
Pca10G001830	LI_LW_LL, LL	Protein tyrosine and serine/threonine kinase
Pca10G001840	LI_LW_LL, LL	D-mannose binding lectin
Pca18G011710	RPL_LI_LMF, LMF_LA_LP, LMF	Cytochrome P450
Pca01G022670	RPL	NA
Pca01G022680	RPL	Protein of unknown function (DUF1117)
Pca08G018800	SPAD	5' nucleotidase family
Pca09G008070	PL, RPL	WD domain, G-beta repeat
Pca18G011690	LMF	Cytochrome P450
Pca18G011700	LMF	Protein tyrosine and serine/threonine kinase
Pca19G006210	LW	Reverse transcriptase (RNA-dependent DNA polymerase)
Pca19G006220	LW	RNase H-like domain found in reverse transcriptase
Pca01G003770	LA_LP_LW_LL	Hsp70 protein
Pca01G003780	LA_LP_LW_LL	Hsp70 protein
Pca01G003790	LA_LP_LW_LL	--
Pca01G003800	LA_LP_LW_LL	Transferase family
Pca01G011030	LA_LP_LW_LL	WRKY DNA -binding domain
Pca01G022500	LMF_LA_LP	Rab5-interacting protein (Rab5ip)
Pca01G031800	LI_LW_LL	Integrase zinc binding domain
Pca01G031810	LI_LW_LL	--
Pca01G039800	LA_LP_LW_LL	--
Pca02G005800	LA_LP_LW_LL	Cytochrome P450
Pca02G005810	LA_LP_LW_LL	ABC1 family
Pca02G017460	LA_LP_LW_LL	AUX/IAA family
Pca02G017470	LA_LP_LW_LL	Chitinase class I
Pca03G001670	LI_LW_LL	--
Pca03G001680	LI_LW_LL	T-complex protein 11
Pca05G013180	LA_LP_LW_LL	Rer1 family
Pca05G019200	LA_LP_LW_LL	WPP domain
Pca05G019210	LA_LP_LW_LL	Cyclin
Pca06G011170	LMF_LA_LP	--
Pca06G011180	LMF_LA_LP	Zinc-finger double-stranded RNA-binding
Pca06G011190	LMF_LA_LP	Transcription factor DP
Pca07G004940	LA_LP_LW_LL	DnaJ domain
Pca07G004950	LA_LP_LW_LL	Conserved in the green lineage and diatoms 27
Pca07G009080	LA_PL_SPAD, LA_LP_LW_LL	--
Pca07G009090	LA_PL_SPAD, LA_LP_LW_LL	--
Pca07G009100	LA_PL_SPAD, LA_LP_LW_LL	CBS domain
Pca07G009110	LA_PL_SPAD, LA_LP_LW_LL	Filament-like plant protein, long coiled-coil
Pca07G009850	LMF_LA_LP	MULE transposase domain
Pca07G009860	LMF_LA_LP	Myb-like DNA-binding domain
Pca08G003490	LMF_LA_LP, LA_LP_LW_LL	--
Pca08G003500	LMF_LA_LP, LA_LP_LW_LL	Serine aminopeptidase, S33
Pca08G003510	LMF_LA_LP, LA_LP_LW_LL	Thioredoxin
Pca08G017490	LA_LP_LW_LL	C-terminal domain of Sin3a protein
Pca09G001030	LA_LP_LW_LL	Mlo family
Pca09G001040	LA_LP_LW_LL	Sec61beta family
Pca09G001050	LA_LP_LW_LL	Fasciclin domain
Pca09G013980	LI_LW_LL	Glycosyl hydrolase family 3 N terminal domain
Pca09G013990	LI_LW_LL	Glycosyl hydrolase family 3 N terminal domain
Pca10G002620	LMF_LA_LP	--
Pca10G002630	LMF_LA_LP	Guanylate kinase
Pca10G014150	LA_LP_LW_LL	K-box region
Pca11G000290	LA_LP_LW_LL	Senescence regulator
Pca11G000300	LA_LP_LW_LL	--
Pca11G000310	LA_LP_LW_LL	Protein kinase domain
Pca15G007720	LA_LP_LW_LL	Legume lectin domain
Pca15G007730	LA_LP_LW_LL	PB1 domain
Pca16G009120	RPL_LI_LMF	Lytic transglycolase
Pca16G009130	RPL_LI_LMF	--
Pca16G009140	RPL_LI_LMF	Possible lysine decarboxylase
Pca17G004120	LMF_LA_LP, LA_LP_LW_LL	Purine nucleobase transmembrane transport
Pca17G004130	LMF_LA_LP, LA_LP_LW_LL	2OG-Fe(II) oxygenase superfamily
Pca17G004140	LMF_LA_LP, LA_LP_LW_LL	D123
Pca18G011720	RPL_LI_LMF, LMF_LA_LP	--
Pca18G011730	RPL_LI_LMF, LMF_LA_LP	Protein tyrosine and serine/threonine kinase
