# Supplementary material for: Selective sweep and GWAS provide insights into adaptive variation of Populus cathayana leaves
Source: For Res (Fayettev). 2024 Apr 9;4:e012. doi: 10.48130/forres-0024-0009 (PMC11524237; doi:10.48130/forres-0024-0009)
Supplement: Supplementary file 1 — Supplementary data to this article can be found online. [file forres-0024-0009-S1.zip › 10.48130_forres-0024-0009-Suppl-TableS12.xlsx]

## Sheet: S12
Supplementary Table S12 Statistical results and PVE of suggestive association SNPs
Trait	chr	rs	ps	n_miss	allele1	allele0	af	beta	se	p_wald	pve	gene
LA	3	3__2516585	2516585	0	C	A	0.335	21.9	4.25	4.2e-07	0.0265206	Pca03G001660, Pca03G001670
LA	7	7__12437536	12437536	1	A	G	0.078	-1.98	6.31	3.16e-07	9.84676e-05	Pca07G009080, Pca07G009090, Pca07G009100
LA	7	7__12437614	12437614	1	C	T	0.488	-8.24	3.37	3.16e-07	0.00598287	Pca07G009080, Pca07G009090, Pca07G009100
LA	7	7__12442098	12442098	0	T	A	0.075	-2.66	6.02	3.6e-07	0.000195255	Pca07G009100
LA	7	7__12457037	12457037	6	C	T	0.428	7.58	3.37	4.26e-07	0.00505579	Pca07G009110
LA	10	10__3487289	3487289	2	A	G	0.07	22.3	4.56	1.48e-06	0.0238899	Pca10G001840
LA	10	10__4157829	4157829	11	A	G	0.06	-41.6	8.5	1.43e-06	0.0239662	Pca10G002190, Pca10G002220
LP	5	5__15551549	15551549	13	T	C	0.158	3.78	0.758	9.12e-07	0.0247057	NA
LP	7	7__12448862	12448862	0	A	G	0.367	4.56	1.45	4.21e-07	0.00986854	Pca07G009110
LP	19	19__10013815	10013815	0	T	C	0.151	3.59	0.736	1.58e-06	0.0236355	Pca19G006480
LW	3	3__2516585	2516585	0	C	A	0.335	1.13298	0.233274	1.7e-06	0.023108	Pca03G001660, Pca03G001670
LL	3	3__2516585	2516585	0	C	A	0.335	1.44377	0.278631	3.45e-07	0.0263594	Pca03G001660, Pca03G001670
LL	3	3__3400656	3400656	1	A	G	0.425	-1.10175	0.222602	1.09e-06	0.0250538	Pca03G002280, Pca03G002290
PL	8	8__7410393	7410393	0	G	A	0.071	1.00658	0.199857	7.11e-07	0.0247428	Pca08G010450
PL	11	11__8991393	8991393	0	T	C	0.248	-2.63656	0.506983	3.14e-07	0.0273254	Pca11G007150
PL	13	13__11694553	11694553	1	T	C	0.118	0.527893	0.106104	9.6e-07	0.0236444	NA
PL	17	17__10968794	10968794	0	A	G	0.053	0.61665	0.124541	1.08e-06	0.0235786	Pca17G007920
SPAD	1	1__38933159	38933159	18	C	T	0.059	5.7684	1.08914	1.93e-07	0.027915	NA
SPAD	2	2__8452424	8452424	0	T	C	0.075	3.49482	0.688375	5.83e-07	0.0255863	Pca02G010550, Pca02G010560, Pca02G010570
SPAD	4	4__1141397	1141397	6	T	C	0.054	5.1812	1.03288	7.85e-07	0.0250413	Pca04G001300, Pca04G001310, Pca04G001320, Pca04G001330
SPAD	4	4__15023062	15023062	1	T	C	0.27	10.6442	2.12427	8.07e-07	0.0250486	Pca04G012080
SPAD	6	6__20696842	20696842	0	A	G	0.065	3.0967	0.56883	8.98e-08	0.029356	Pca06G017670
SPAD	10	10__9363461	9363461	4	T	C	0.097	2.33613	0.473273	1.16e-06	0.0241137	NA
RPL	2	2__2243962	2243962	3	C	T	0.056	0.0780063	0.0148284	2.32e-07	0.0204271	Pca02G003360, Pca02G003370, Pca02G003380
RPL	3	3__1472297	1472297	3	T	C	0.076	0.054251	0.0105581	4.29e-07	0.0177595	NA
RPL	5	5__7767251	7767251	1	C	T	0.073	0.0678225	0.0131403	3.82e-07	0.0191271	Pca05G009220, Pca05G009230
RPL	7	7__12966724	12966724	0	G	T	0.095	0.0395979	0.00815086	1.69e-06	0.0147876	Pca07G009650, Pca07G009660
RPL	8	8__2218906	2218906	7	G	A	0.072	0.0638979	0.0131181	1.59e-06	0.0173018	Pca08G003370, Pca08G003380
RPL	8	8__7179436	7179436	0	T	C	0.273	-0.106873	0.0215934	1.09e-06	0.0317799	Pca08G010110, Pca08G010120, Pca08G010130
RPL	10	10__15167177	15167177	5	G	A	0.068	0.0892948	0.0173094	3.88e-07	0.0205024	Pca10G011840
RPL	11	11__8991393	8991393	0	T	C	0.248	-0.14888	0.0291397	4.96e-07	0.0316536	Pca11G007150
RPL	12	12__13391171	13391171	2	C	T	0.066	0.0752434	0.0143947	2.75e-07	0.0200444	Pca12G010300, Pca12G010310, Pca12G010320, Pca12G010330
RPL	16	16__7817265	7817265	16	A	G	0.059	0.070889	0.0134018	2e-07	0.0200612	Pca16G008270
RPL	16	16__10010614	10010614	11	A	C	0.059	0.055107	0.0109117	6.65e-07	0.0174356	Pca16G009120, Pca16G009130
LMF	2	2__409349	409349	0	T	G	0.056	0.017335	0.00355808	1.58e-06	0.0100184	Pca02G000640, Pca02G000650, Pca02G000660
LMF	2	2__831246	831246	0	A	G	0.062	0.0163226	0.00334361	1.51e-06	0.00968743	Pca02G001300
LMF	11	11__6414203	6414203	4	T	C	0.059	0.0148574	0.00303196	1.38e-06	0.00917842	Pca11G005720
LMF	13	13__12347159	12347159	0	G	C	0.114	0.0134317	0.00259658	3.61e-07	0.00894279	Pca13G009430
LMF	18	18__5727741	5727741	0	A	G	0.07	0.0198965	0.00378066	2.29e-07	0.0115786	Pca18G005040
LMF	18	18__5731071	5731071	0	A	T	0.071	0.0191008	0.00370369	3.9e-07	0.0111171	Pca18G005040
LMF	18	18__5737005	5737005	0	A	G	0.07	0.0198965	0.00378066	2.29e-07	0.0115786	Pca18G005040, Pca18G005050
