# Supplementary material for: Selective sweep and GWAS provide insights into adaptive variation of Populus cathayana leaves
Source: For Res (Fayettev). 2024 Apr 9;4:e012. doi: 10.48130/forres-0024-0009 (PMC11524237; doi:10.48130/forres-0024-0009)
Supplement: Supplementary file 1 — Supplementary data to this article can be found online. [file forres-0024-0009-S1.zip › 10.48130_forres-0024-0009-Suppl-TableS13.xlsx]

## Sheet: S13
Supplementary Table S13 Annotation information of key candidate genes Note:Red background represents the candidate genes overlapping in both methods, yellow background represents single-trait GWAS candidate genes.
Gene id	Overlap type	Traits	Functional annotation
Pca09G008080	single-trait GWAS condidate genes, Multi-trait GWAS condidate genes	LA_PL_SPAD, PL, RPL	Clp protease
Pca09G008090	single-trait GWAS condidate genes, Multi-trait GWAS condidate genes	LA_PL_SPAD, PL, RPL	C2H2-type zinc finger
Pca10G001830	single-trait GWAS condidate genes, Multi-trait GWAS condidate genes	LI_LW_LL, LL	Protein tyrosine and serine/threonine kinase
Pca10G001840	single-trait GWAS condidate genes, Multi-trait GWAS condidate genes	LI_LW_LL, LL	D-mannose binding lectin
Pca18G011710	single-trait GWAS condidate genes, Multi-trait GWAS condidate genes	RPL_LI_LMF, LMF_LA_LP, LMF	Cytochrome P450
Pca03G001670	Multi-trait GWAS condidate genes, Suggestive condidate genes	LI_LW_LL,LA,LW	Uncharacterized protein
Pca07G009080	Multi-trait GWAS condidate genes, Suggestive condidate genes	LA_PL_SPAD, LA_LP_LW_LL,LA	Uncharacterized protein
Pca07G009090	Multi-trait GWAS condidate genes, Suggestive condidate genes	LA_PL_SPAD, LA_LP_LW_LL,LA	Protein KOKOPELLI
Pca07G009100	Multi-trait GWAS condidate genes, Suggestive condidate genes	LA_PL_SPAD, LA_LP_LW_LL,LA	CBS domain
Pca07G009110	Multi-trait GWAS condidate genes, Suggestive condidate genes	LA_PL_SPAD, LA_LP_LW_LL,LA	Filament-like plant protein, long coiled-coil
Pca10G001840	Multi-trait GWAS condidate genes,single-trait GWAS condidate genes, Suggestive condidate genes	LI_LW_LL, LL,LA	D-mannose binding lectin
Pca16G009120	Multi-trait GWAS condidate genes, Suggestive condidate genes	RPL_LI_LMF,RPL	Lytic transglycolase
Pca16G009130	Multi-trait GWAS condidate genes, Suggestive condidate genes	RPL_LI_LMF,RPL	Uncharacterized protein
