# Supplementary material for: Selective sweep and GWAS provide insights into adaptive variation of Populus cathayana leaves
Source: For Res (Fayettev). 2024 Apr 9;4:e012. doi: 10.48130/forres-0024-0009 (PMC11524237; doi:10.48130/forres-0024-0009)
Supplement: Supplementary file 1 — Supplementary data to this article can be found online. [file forres-0024-0009-S1.zip › 10.48130_forres-0024-0009-Suppl-TableS14.xlsx]

## Sheet: S14
Supplementary Table S14 GO enrichment analysis of GWAS candidate genes
GO_ID	GO_term	S_Gene_Number	TS_Gene_Number	B_Gene_Number	TB_Gene_Number	p_Value
GO:0016135	BP: saponin biosynthetic process	2	67	6	14356	4.93867e-05
GO:0016134	BP: saponin metabolic process	2	67	6	14356	4.93867e-05
GO:0016138	BP: glycoside biosynthetic process	2	67	8	14356	9.19778e-05
GO:0016137	BP: glycoside metabolic process	2	67	15	14356	0.000342166
GO:0016709	MF: oxidoreductase activity	3	67	131	14356	0.000951952
GO:0006722	BP: triterpenoid metabolic process	2	67	29	14356	0.00130204
GO:0008422	MF: beta-glucosidase activity	2	67	50	14356	0.00254541
GO:0016132	BP: brassinosteroid biosynthetic process	2	67	45	14356	0.00311749
GO:0004497	MF: monooxygenase activity	3	67	204	14356	0.00338046
GO:0015926	MF: glucosidase activity	2	67	59	14356	0.00352656
GO:0016129	BP: phytosteroid biosynthetic process	2	67	48	14356	0.00353993
GO:0060178	BP: regulation of exocyst localization	1	67	2	14356	0.00370319
GO:0009251	BP: glucan catabolic process	2	67	51	14356	0.00398759
GO:0046982	MF: protein heterodimerization activity	2	67	67	14356	0.00452441
GO:0050737	MF: O-hydroxycinnamoyltransferase activity	1	67	3	14356	0.00453352
GO:0047205	MF: quinate O-hydroxycinnamoyltransferase activity	1	67	3	14356	0.00453352
GO:0047172	MF: shikimate O-hydroxycinnamoyltransferase activity	1	67	3	14356	0.00453352
GO:0010200	BP: response to chitin	3	67	183	14356	0.00456798
GO:0004385	MF: guanylate kinase activity	1	67	4	14356	0.00604036
GO:0010268	BP: brassinosteroid homeostasis	2	67	65	14356	0.00640234
GO:0016131	BP: brassinosteroid metabolic process	2	67	67	14356	0.0067901
GO:1990298	CC: bub1-bub3 complex	1	67	4	14356	0.00682219
GO:0016128	BP: phytosteroid metabolic process	2	67	70	14356	0.00739132
GO:0009524	CC: phragmoplast	2	67	83	14356	0.00877477
GO:0046710	BP: GDP metabolic process	1	67	5	14356	0.00923323
GO:0046037	BP: GMP metabolic process	1	67	5	14356	0.00923323
GO:0042597	CC: periplasmic space	1	67	6	14356	0.0102165
GO:0000272	BP: polysaccharide catabolic process	2	67	83	14356	0.0102624
GO:0006694	BP: steroid biosynthetic process	2	67	84	14356	0.0105008
GO:0033597	CC: mitotic checkpoint complex	1	67	7	14356	0.0119095
GO:0031503	BP: protein complex localization	2	67	92	14356	0.0124953
GO:0009737	BP: response to abscisic acid	5	67	780	14356	0.0131223
GO:0000055	BP: ribosomal large subunit export from nucleus	1	67	8	14356	0.0147337
GO:0009840	CC: chloroplastic endopeptidase Clp complex	1	67	9	14356	0.0152871
GO:0009368	CC: endopeptidase Clp complex	1	67	9	14356	0.0152871
GO:0016125	BP: sterol metabolic process	2	67	103	14356	0.0154859
GO:0055088	BP: lipid homeostasis	2	67	106	14356	0.0163499
GO:0005819	CC: spindle	2	67	118	14356	0.0171629
GO:0044772	BP: mitotic cell cycle phase transition	2	67	109	14356	0.0172343
GO:0050734	MF: hydroxycinnamoyltransferase activity	1	67	12	14356	0.0180175
GO:0044770	BP: cell cycle phase transition	2	67	119	14356	0.0203261
GO:1901657	BP: glycosyl compound metabolic process	3	67	319	14356	0.0206233
GO:0050145	MF: nucleoside phosphate kinase activity	1	67	14	14356	0.0209904
GO:0019201	MF: nucleotide kinase activity	1	67	14	14356	0.0209904
GO:0019903	MF: protein phosphatase binding	1	67	14	14356	0.0209904
GO:1903047	BP: mitotic cell cycle process	3	67	322	14356	0.0211348
GO:0000777	CC: condensed chromosome kinetochore	1	67	13	14356	0.0220091
GO:0005828	CC: kinetochore microtubule	1	67	13	14356	0.0220091
GO:0051601	BP: exocyst localization	1	67	12	14356	0.0220219
GO:0043023	MF: ribosomal large subunit binding	1	67	15	14356	0.0224736
GO:0019902	MF: phosphatase binding	1	67	17	14356	0.0254337
GO:0046940	BP: nucleoside monophosphate phosphorylation	1	67	14	14356	0.0256466
GO:1990641	BP: response to iron ion starvation	1	67	14	14356	0.0256466
GO:0010262	BP: somatic embryogenesis	1	67	14	14356	0.0256466
GO:0034629	BP: cellular protein complex localization	1	67	15	14356	0.027454
GO:1901068	BP: guanosine-containing compound metabolic process	1	67	15	14356	0.027454
GO:0097305	BP: response to alcohol	5	67	945	14356	0.0278083
GO:0007094	BP: mitotic spindle assembly checkpoint	1	67	17	14356	0.0310593
GO:0071174	BP: mitotic spindle checkpoint	1	67	17	14356	0.0310593
GO:1902100	BP: negative regulation of metaphase/anaphase transition of cell cycle	1	67	17	14356	0.0310593
GO:0045841	BP: negative regulation of mitotic metaphase/anaphase transition	1	67	17	14356	0.0310593
GO:2000816	BP: negative regulation of mitotic sister chromatid separation	1	67	17	14356	0.0310593
GO:0051436	BP: negative regulation of ubiquitin-protein ligase activity involved in mitotic cell cycle	1	67	17	14356	0.0310593
GO:0009963	BP: positive regulation of flavonoid biosynthetic process	1	67	17	14356	0.0310593
GO:0051439	BP: regulation of ubiquitin-protein ligase activity involved in mitotic cell cycle	1	67	17	14356	0.0310593
GO:0071173	BP: spindle assembly checkpoint	1	67	17	14356	0.0310593
GO:0031577	BP: spindle checkpoint	1	67	17	14356	0.0310593
GO:0030674	MF: protein binding, bridging	1	67	21	14356	0.0313284
GO:0000779	CC: condensed chromosome, centromeric region	1	67	19	14356	0.0320096
GO:0033048	BP: negative regulation of mitotic sister chromatid segregation	1	67	18	14356	0.032857
GO:0051169	BP: nuclear transport	2	67	157	14356	0.0339627
GO:0006913	BP: nucleocytoplasmic transport	2	67	157	14356	0.0339627
GO:0010243	BP: response to organonitrogen compound	3	67	389	14356	0.0343906
GO:0009647	BP: skotomorphogenesis	1	67	19	14356	0.0346516
GO:0008202	BP: steroid metabolic process	2	67	159	14356	0.0347579
GO:0000118	CC: histone deacetylase complex	1	67	21	14356	0.0353213
GO:0033753	BP: establishment of ribosome localization	1	67	20	14356	0.036443
GO:0051985	BP: negative regulation of chromosome segregation	1	67	20	14356	0.036443
GO:0051352	BP: negative regulation of ligase activity	1	67	20	14356	0.036443
GO:0033046	BP: negative regulation of sister chromatid segregation	1	67	20	14356	0.036443
GO:1904667	BP: negative regulation of ubiquitin protein ligase activity	1	67	20	14356	0.036443
GO:0051444	BP: negative regulation of ubiquitin-protein transferase activity	1	67	20	14356	0.036443
GO:0000054	BP: ribosomal subunit export from nucleus	1	67	20	14356	0.036443
GO:0033750	BP: ribosome localization	1	67	20	14356	0.036443
GO:0030687	CC: preribosome, large subunit precursor	1	67	22	14356	0.036973
GO:0046165	BP: alcohol biosynthetic process	2	67	168	14356	0.0384255
GO:0016052	BP: carbohydrate catabolic process	2	67	168	14356	0.0384255
GO:0016776	MF: phosphotransferase activity, phosphate group as acceptor	1	67	26	14356	0.0386493
GO:0071428	BP: rRNA-containing ribonucleoprotein complex export from nucleus	1	67	22	14356	0.0400161
GO:1901659	BP: glycosyl compound biosynthetic process	2	67	174	14356	0.0409501
GO:0000278	BP: mitotic cell cycle	3	67	417	14356	0.0409641
GO:1904666	BP: regulation of ubiquitin protein ligase activity	1	67	23	14356	0.0417979
GO:0016864	MF: intramolecular oxidoreductase activity, transposing S-S bonds	1	67	29	14356	0.0430166
GO:0003756	MF: protein disulfide isomerase activity	1	67	29	14356	0.0430166
GO:0010588	BP: cotyledon vascular tissue pattern formation	1	67	24	14356	0.0435765
GO:0045839	BP: negative regulation of mitotic nuclear division	1	67	24	14356	0.0435765
GO:0006949	BP: syncytium formation	1	67	24	14356	0.0435765
GO:0033993	BP: response to lipid	5	67	1067	14356	0.0437171
GO:0044042	BP: glucan metabolic process	2	67	182	14356	0.044412
GO:0090376	BP: seed trichome differentiation	1	67	25	14356	0.0453519
GO:0090378	BP: seed trichome elongation	1	67	25	14356	0.0453519
GO:0060090	MF: binding, bridging	1	67	31	14356	0.0459177
GO:0008608	BP: attachment of spindle microtubules to kinetochore	1	67	26	14356	0.0471242
GO:0051340	BP: regulation of ligase activity	1	67	26	14356	0.0471242
GO:0051438	BP: regulation of ubiquitin-protein transferase activity	1	67	26	14356	0.0471242
GO:0010582	BP: floral meristem determinacy	1	67	27	14356	0.0488932
GO:0051784	BP: negative regulation of nuclear division	1	67	27	14356	0.0488932
GO:0009416	BP: response to light stimulus	1	67	122	14356	0.0493546
