# Supplementary material for: Selective sweep and GWAS provide insights into adaptive variation of Populus cathayana leaves
Source: For Res (Fayettev). 2024 Apr 9;4:e012. doi: 10.48130/forres-0024-0009 (PMC11524237; doi:10.48130/forres-0024-0009)
Supplement: Supplementary file 1 — Supplementary data to this article can be found online. [file forres-0024-0009-S1.zip › 10.48130_forres-0024-0009-Suppl-TableS15.xlsx]

## Sheet: S15
Supplementary Table S15 KEGG enrichment analysis of GWAS candidate genes
ID	Descrption	Pvalue	Qvalue	fg_num	bg_num
ko04141	Protein processing in endoplasmic reticulum	0.00173651	0.0295206	4	338
ko00460	Cyanoamino acid metabolism	0.0150262	0.115757	2	116
ko00940	Phenylpropanoid biosynthesis	0.0204277	0.115757	3	369
ko04144	Endocytosis	0.0686568	0.231829	2	265
ko00500	Starch and sucrose metabolism	0.0714106	0.231829	2	271
ko03040	Spliceosome	0.0818219	0.231829	2	293
ko00945	Stilbenoid, diarylheptanoid and gingerol biosynthesis	0.103489	0.248187	1	66
ko03060	Protein export	0.125586	0.248187	1	81
ko00941	Flavonoid biosynthesis	0.131393	0.248187	1	85
ko04626	Plant-pathogen interaction	0.149753	0.25458	2	420
ko00561	Glycerolipid metabolism	0.173824	0.268638	1	115
ko04145	Phagosome	0.195664	0.277191	1	131
ko00230	Purine metabolism	0.213015	0.278558	1	144
ko03013	RNA transport	0.344363	0.418155	1	252
ko04075	Plant hormone signal transduction	0.507328	0.574972	1	418
ko01110	Biosynthesis of secondary metabolites	0.670168	0.712053	3	1980
ko01100	Metabolic pathways	0.80899	0.80899	5	3690
