# Supplementary material for: Selective sweep and GWAS provide insights into adaptive variation of Populus cathayana leaves
Source: For Res (Fayettev). 2024 Apr 9;4:e012. doi: 10.48130/forres-0024-0009 (PMC11524237; doi:10.48130/forres-0024-0009)
Supplement: Supplementary file 1 — Supplementary data to this article can be found online. [file forres-0024-0009-S1.zip › 10.48130_forres-0024-0009-Suppl-TableS16.xlsx]

## Sheet: S16
Supplementary Table S16 Candidate gene network visualization
Node	Edge
LA	Pca03G001650
LA	Pca03G001660
LA	Pca03G001670
LA	Pca03G001680
LA	Pca07G009070
LA	Pca07G009080
LA	Pca07G009090
LA	Pca07G009100
LA	Pca07G009110
LA	Pca07G009120
LA	Pca10G001830
LA	Pca10G001840
LA	Pca10G002190
LA	Pca10G002200
LL	Pca03G001650
LL	Pca03G001660
LL	Pca03G001670
LL	Pca03G001680
LL	Pca03G002270
LL	Pca03G002280
LL	Pca03G002290
LL	Pca10G001830
LL	Pca10G001840
LMF	Pca02G000620
LMF	Pca02G000630
LMF	Pca02G000640
LMF	Pca02G000650
LMF	Pca02G000660
LMF	Pca02G000670
LMF	Pca02G000680
LMF	Pca02G000690
LMF	Pca02G001280
LMF	Pca02G001290
LMF	Pca02G001300
LMF	Pca02G001310
LMF	Pca11G005710
LMF	Pca11G005720
LMF	Pca11G005730
LMF	Pca13G009430
LMF	Pca13G009440
LMF	Pca18G005040
LMF	Pca18G005050
LMF	Pca18G005060
LMF	Pca18G011690
LMF	Pca18G011700
LMF	Pca18G011710
LP	Pca07G009080
LP	Pca07G009090
LP	Pca07G009100
LP	Pca07G009110
LP	Pca07G009120
LP	Pca19G006480
LW	Pca03G001650
LW	Pca03G001660
LW	Pca03G001670
LW	Pca19G006210
LW	Pca19G006220
PL	Pca08G010430
PL	Pca08G010440
PL	Pca08G010450
PL	Pca08G010460
PL	Pca09G008070
PL	Pca09G008080
PL	Pca09G008090
PL	Pca11G007150
PL	Pca13G009130
PL	Pca13G009140
PL	Pca17G007920
PL	Pca17G007930
RPL	Pca01G022670
RPL	Pca01G022680
RPL	Pca02G003320
RPL	Pca02G003330
RPL	Pca02G003340
RPL	Pca02G003350
RPL	Pca02G003360
RPL	Pca02G003370
RPL	Pca02G003380
RPL	Pca02G003390
RPL	Pca03G001000
RPL	Pca03G001010
RPL	Pca05G009210
RPL	Pca05G009220
RPL	Pca05G009230
RPL	Pca07G009630
RPL	Pca07G009640
RPL	Pca07G009650
RPL	Pca07G009660
RPL	Pca07G009670
RPL	Pca08G003340
RPL	Pca08G003350
RPL	Pca08G003360
RPL	Pca08G003370
RPL	Pca08G003380
RPL	Pca08G010100
RPL	Pca08G010110
RPL	Pca08G010120
RPL	Pca08G010130
RPL	Pca08G010140
RPL	Pca09G008070
RPL	Pca09G008080
RPL	Pca09G008090
RPL	Pca10G011820
RPL	Pca10G011830
RPL	Pca10G011840
RPL	Pca10G011850
RPL	Pca11G007150
RPL	Pca12G010280
RPL	Pca12G010290
RPL	Pca12G010300
RPL	Pca12G010310
RPL	Pca12G010320
RPL	Pca12G010330
RPL	Pca12G010340
RPL	Pca12G010350
RPL	Pca16G008270
RPL	Pca16G008280
RPL	Pca16G009120
RPL	Pca16G009130
RPL	Pca16G009140
SPAD	Pca01G033750
SPAD	Pca01G033760
SPAD	Pca02G010520
SPAD	Pca02G010530
SPAD	Pca02G010540
SPAD	Pca02G010550
SPAD	Pca02G010560
SPAD	Pca02G010570
SPAD	Pca02G010580
SPAD	Pca04G001290
SPAD	Pca04G001300
SPAD	Pca04G001310
SPAD	Pca04G001320
SPAD	Pca04G001330
SPAD	Pca04G001340
SPAD	Pca04G012080
SPAD	Pca04G012090
SPAD	Pca06G017660
SPAD	Pca06G017670
SPAD	Pca06G017680
SPAD	Pca08G018800
SPAD	Pca10G005030
SPAD	Pca10G005040
SPAD	Pca10G005050
SPAD	Pca10G005060
SPAD	Pca10G005070
LA_LP_LW_LL	Pca01G003770
LA_LP_LW_LL	Pca01G003780
LA_LP_LW_LL	Pca01G003790
LA_LP_LW_LL	Pca01G003800
LA_LP_LW_LL	Pca01G011030
LA_LP_LW_LL	Pca01G039800
LA_LP_LW_LL	Pca02G005800
LA_LP_LW_LL	Pca02G005810
LA_LP_LW_LL	Pca02G017460
LA_LP_LW_LL	Pca02G017470
LA_LP_LW_LL	Pca05G013180
LA_LP_LW_LL	Pca05G019200
LA_LP_LW_LL	Pca05G019210
LA_LP_LW_LL	Pca07G004940
LA_LP_LW_LL	Pca07G004950
LA_LP_LW_LL	Pca07G009080
LA_LP_LW_LL	Pca07G009090
LA_LP_LW_LL	Pca07G009100
LA_LP_LW_LL	Pca07G009110
LA_LP_LW_LL	Pca08G003490
LA_LP_LW_LL	Pca08G003500
LA_LP_LW_LL	Pca08G003510
LA_LP_LW_LL	Pca08G017490
LA_LP_LW_LL	Pca09G001030
LA_LP_LW_LL	Pca09G001040
LA_LP_LW_LL	Pca09G001050
LA_LP_LW_LL	Pca10G014150
LA_LP_LW_LL	Pca11G000290
LA_LP_LW_LL	Pca11G000300
LA_LP_LW_LL	Pca11G000310
LA_LP_LW_LL	Pca15G007720
LA_LP_LW_LL	Pca15G007730
LA_LP_LW_LL	Pca17G004120
LA_LP_LW_LL	Pca17G004130
LA_LP_LW_LL	Pca17G004140
LA_PL_SPAD	Pca07G009080
LA_PL_SPAD	Pca07G009090
LA_PL_SPAD	Pca07G009100
LA_PL_SPAD	Pca07G009110
LA_PL_SPAD	Pca09G008080
LA_PL_SPAD	Pca09G008090
LI_LW_LL	Pca01G031800
LI_LW_LL	Pca01G031810
LI_LW_LL	Pca03G001670
LI_LW_LL	Pca03G001680
LI_LW_LL	Pca09G013980
LI_LW_LL	Pca09G013990
LI_LW_LL	Pca10G001830
LI_LW_LL	Pca10G001840
LMF_LA_LP	Pca01G022500
LMF_LA_LP	Pca06G011170
LMF_LA_LP	Pca06G011180
LMF_LA_LP	Pca06G011190
LMF_LA_LP	Pca07G009850
LMF_LA_LP	Pca07G009860
LMF_LA_LP	Pca08G003490
LMF_LA_LP	Pca08G003500
LMF_LA_LP	Pca08G003510
LMF_LA_LP	Pca10G002620
LMF_LA_LP	Pca10G002630
LMF_LA_LP	Pca17G004120
LMF_LA_LP	Pca17G004130
LMF_LA_LP	Pca17G004140
LMF_LA_LP	Pca18G011710
LMF_LA_LP	Pca18G011720
LMF_LA_LP	Pca18G011730
RPL_LI_LMF	Pca16G009120
RPL_LI_LMF	Pca16G009130
RPL_LI_LMF	Pca16G009140
RPL_LI_LMF	Pca18G011710
RPL_LI_LMF	Pca18G011720
RPL_LI_LMF	Pca18G011730
Selective_sweep	Pca01G017850
Selective_sweep	Pca01G017860
Selective_sweep	Pca01G020650
Selective_sweep	Pca01G020660
Selective_sweep	Pca01G020670
Selective_sweep	Pca01G020680
Selective_sweep	Pca01G020690
Selective_sweep	Pca01G026490
Selective_sweep	Pca01G026500
Selective_sweep	Pca01G026510
Selective_sweep	Pca01G031790
Selective_sweep	Pca01G031800
Selective_sweep	Pca01G031810
Selective_sweep	Pca01G031850
Selective_sweep	Pca01G031860
Selective_sweep	Pca01G031870
Selective_sweep	Pca01G031880
Selective_sweep	Pca01G031890
Selective_sweep	Pca01G031900
Selective_sweep	Pca01G036010
Selective_sweep	Pca01G036020
Selective_sweep	Pca01G038170
Selective_sweep	Pca01G038430
Selective_sweep	Pca01G038440
Selective_sweep	Pca01G040410
Selective_sweep	Pca01G040420
Selective_sweep	Pca01G040430
Selective_sweep	Pca01G040440
Selective_sweep	Pca01G040460
Selective_sweep	Pca01G040470
Selective_sweep	Pca01G040480
Selective_sweep	Pca01G040490
Selective_sweep	Pca01G040500
Selective_sweep	Pca01G040510
Selective_sweep	Pca01G040710
Selective_sweep	Pca01G040720
Selective_sweep	Pca02G021120
Selective_sweep	Pca02G021130
Selective_sweep	Pca02G021140
Selective_sweep	Pca02G021150
Selective_sweep	Pca02G021160
Selective_sweep	Pca02G021170
Selective_sweep	Pca02G021180
Selective_sweep	Pca02G021190
Selective_sweep	Pca02G021200
Selective_sweep	Pca02G021210
Selective_sweep	Pca02G021220
Selective_sweep	Pca02G021230
Selective_sweep	Pca02G021240
Selective_sweep	Pca02G021270
Selective_sweep	Pca02G021280
Selective_sweep	Pca02G021290
Selective_sweep	Pca02G021300
Selective_sweep	Pca03G000420
Selective_sweep	Pca03G000430
Selective_sweep	Pca03G001610
Selective_sweep	Pca03G001620
Selective_sweep	Pca03G001630
Selective_sweep	Pca03G001640
Selective_sweep	Pca03G001650
Selective_sweep	Pca03G001660
Selective_sweep	Pca03G001670
Selective_sweep	Pca03G001770
Selective_sweep	Pca03G001780
Selective_sweep	Pca03G001790
Selective_sweep	Pca03G001800
Selective_sweep	Pca03G001810
Selective_sweep	Pca03G001820
Selective_sweep	Pca03G001830
Selective_sweep	Pca03G001840
Selective_sweep	Pca03G001850
Selective_sweep	Pca03G001860
Selective_sweep	Pca03G002000
Selective_sweep	Pca03G002010
Selective_sweep	Pca03G002020
Selective_sweep	Pca03G002030
Selective_sweep	Pca03G002040
Selective_sweep	Pca03G002050
Selective_sweep	Pca03G002060
Selective_sweep	Pca03G002080
Selective_sweep	Pca03G002090
Selective_sweep	Pca03G002100
Selective_sweep	Pca03G002110
Selective_sweep	Pca03G004170
Selective_sweep	Pca03G004190
Selective_sweep	Pca04G000750
Selective_sweep	Pca04G000760
Selective_sweep	Pca04G000770
Selective_sweep	Pca04G002360
Selective_sweep	Pca04G011440
Selective_sweep	Pca04G011450
Selective_sweep	Pca04G011460
Selective_sweep	Pca04G011850
Selective_sweep	Pca04G011860
Selective_sweep	Pca04G011870
Selective_sweep	Pca04G011880
Selective_sweep	Pca04G011890
Selective_sweep	Pca04G011900
Selective_sweep	Pca04G011910
Selective_sweep	Pca04G012080
Selective_sweep	Pca04G012090
Selective_sweep	Pca04G012100
Selective_sweep	Pca04G012110
Selective_sweep	Pca04G017640
Selective_sweep	Pca04G017650
Selective_sweep	Pca04G017660
Selective_sweep	Pca04G017670
Selective_sweep	Pca04G017680
Selective_sweep	Pca04G017690
Selective_sweep	Pca05G000360
Selective_sweep	Pca05G000370
Selective_sweep	Pca05G000380
Selective_sweep	Pca05G000390
Selective_sweep	Pca05G000400
Selective_sweep	Pca05G000410
Selective_sweep	Pca05G000420
Selective_sweep	Pca05G014140
Selective_sweep	Pca05G014150
Selective_sweep	Pca05G014190
Selective_sweep	Pca05G014260
Selective_sweep	Pca05G018870
Selective_sweep	Pca05G018880
Selective_sweep	Pca05G018890
Selective_sweep	Pca05G018900
Selective_sweep	Pca05G018910
Selective_sweep	Pca05G018920
Selective_sweep	Pca05G018930
Selective_sweep	Pca05G018940
Selective_sweep	Pca05G018950
Selective_sweep	Pca05G018960
Selective_sweep	Pca05G018970
Selective_sweep	Pca05G018980
Selective_sweep	Pca05G018990
Selective_sweep	Pca05G019000
Selective_sweep	Pca05G019010
Selective_sweep	Pca05G019020
Selective_sweep	Pca05G019030
Selective_sweep	Pca05G019040
Selective_sweep	Pca05G019050
Selective_sweep	Pca05G019060
Selective_sweep	Pca05G019070
Selective_sweep	Pca05G019080
Selective_sweep	Pca05G019090
Selective_sweep	Pca05G019100
Selective_sweep	Pca05G019110
Selective_sweep	Pca05G019120
Selective_sweep	Pca05G019130
Selective_sweep	Pca05G019140
Selective_sweep	Pca05G019150
Selective_sweep	Pca05G019160
Selective_sweep	Pca05G019170
Selective_sweep	Pca05G019180
Selective_sweep	Pca05G019190
Selective_sweep	Pca05G019200
Selective_sweep	Pca05G019210
Selective_sweep	Pca05G019220
Selective_sweep	Pca05G019230
Selective_sweep	Pca05G019240
Selective_sweep	Pca05G019250
Selective_sweep	Pca06G005360
Selective_sweep	Pca06G005370
Selective_sweep	Pca06G005380
Selective_sweep	Pca06G005390
Selective_sweep	Pca06G005400
Selective_sweep	Pca06G005410
Selective_sweep	Pca06G005420
Selective_sweep	Pca06G005430
Selective_sweep	Pca07G000320
Selective_sweep	Pca07G000330
Selective_sweep	Pca07G000340
Selective_sweep	Pca07G000350
Selective_sweep	Pca07G000360
Selective_sweep	Pca07G000370
Selective_sweep	Pca07G000380
Selective_sweep	Pca07G009050
Selective_sweep	Pca07G009060
Selective_sweep	Pca07G009070
Selective_sweep	Pca07G009080
Selective_sweep	Pca07G009090
Selective_sweep	Pca07G009100
Selective_sweep	Pca07G012650
Selective_sweep	Pca07G012660
Selective_sweep	Pca07G012670
Selective_sweep	Pca07G012680
Selective_sweep	Pca07G012690
Selective_sweep	Pca07G012700
Selective_sweep	Pca07G012710
Selective_sweep	Pca07G012720
Selective_sweep	Pca07G012730
Selective_sweep	Pca07G012740
Selective_sweep	Pca08G020190
Selective_sweep	Pca08G020200
Selective_sweep	Pca08G020270
Selective_sweep	Pca08G020300
Selective_sweep	Pca08G020580
Selective_sweep	Pca08G020590
Selective_sweep	Pca08G020600
Selective_sweep	Pca08G020610
Selective_sweep	Pca08G020620
Selective_sweep	Pca08G020630
Selective_sweep	Pca08G020640
Selective_sweep	Pca08G020650
Selective_sweep	Pca08G020660
Selective_sweep	Pca08G020670
Selective_sweep	Pca08G020680
Selective_sweep	Pca08G020690
Selective_sweep	Pca08G020700
Selective_sweep	Pca10G002930
Selective_sweep	Pca10G002940
Selective_sweep	Pca10G003080
Selective_sweep	Pca10G003090
Selective_sweep	Pca10G003100
Selective_sweep	Pca11G003160
Selective_sweep	Pca11G003170
Selective_sweep	Pca11G003180
Selective_sweep	Pca11G007270
Selective_sweep	Pca11G007330
Selective_sweep	Pca11G007360
Selective_sweep	Pca11G007490
Selective_sweep	Pca11G007500
Selective_sweep	Pca11G007510
Selective_sweep	Pca11G007530
Selective_sweep	Pca11G007540
Selective_sweep	Pca11G007550
Selective_sweep	Pca11G007560
Selective_sweep	Pca11G007570
Selective_sweep	Pca11G007640
Selective_sweep	Pca11G007650
Selective_sweep	Pca11G011760
Selective_sweep	Pca11G011770
Selective_sweep	Pca11G011780
Selective_sweep	Pca11G011790
Selective_sweep	Pca11G011800
Selective_sweep	Pca11G011810
Selective_sweep	Pca11G011820
Selective_sweep	Pca11G011830
Selective_sweep	Pca11G011840
Selective_sweep	Pca11G011850
Selective_sweep	Pca11G011860
Selective_sweep	Pca11G011870
Selective_sweep	Pca11G011880
Selective_sweep	Pca11G011890
Selective_sweep	Pca11G011900
Selective_sweep	Pca11G011910
Selective_sweep	Pca11G011920
Selective_sweep	Pca11G011930
Selective_sweep	Pca11G011940
Selective_sweep	Pca11G011950
Selective_sweep	Pca11G011960
Selective_sweep	Pca11G011970
Selective_sweep	Pca11G011980
Selective_sweep	Pca11G011990
Selective_sweep	Pca11G012000
Selective_sweep	Pca11G012010
Selective_sweep	Pca11G012020
Selective_sweep	Pca11G012030
Selective_sweep	Pca11G012040
Selective_sweep	Pca11G012050
Selective_sweep	Pca11G012060
Selective_sweep	Pca11G012070
Selective_sweep	Pca12G001490
Selective_sweep	Pca12G001500
Selective_sweep	Pca12G001510
Selective_sweep	Pca12G001520
Selective_sweep	Pca12G001530
Selective_sweep	Pca12G001640
Selective_sweep	Pca12G001650
Selective_sweep	Pca12G001660
Selective_sweep	Pca12G001670
Selective_sweep	Pca12G001680
Selective_sweep	Pca12G001690
Selective_sweep	Pca12G001700
Selective_sweep	Pca12G001710
Selective_sweep	Pca12G001720
Selective_sweep	Pca12G001730
Selective_sweep	Pca12G001740
Selective_sweep	Pca12G001750
Selective_sweep	Pca12G001760
Selective_sweep	Pca12G001770
Selective_sweep	Pca12G001780
Selective_sweep	Pca12G001790
Selective_sweep	Pca12G001800
Selective_sweep	Pca12G001810
Selective_sweep	Pca12G001820
Selective_sweep	Pca12G001830
Selective_sweep	Pca12G001840
Selective_sweep	Pca12G001850
Selective_sweep	Pca12G001860
Selective_sweep	Pca12G001870
Selective_sweep	Pca12G001880
Selective_sweep	Pca12G001890
Selective_sweep	Pca12G001900
Selective_sweep	Pca12G001910
Selective_sweep	Pca12G001920
Selective_sweep	Pca12G001930
Selective_sweep	Pca12G001940
Selective_sweep	Pca12G001950
Selective_sweep	Pca12G001960
Selective_sweep	Pca12G004960
Selective_sweep	Pca12G004970
Selective_sweep	Pca12G009710
Selective_sweep	Pca12G009720
Selective_sweep	Pca12G009730
Selective_sweep	Pca12G009740
Selective_sweep	Pca12G009750
Selective_sweep	Pca12G009760
Selective_sweep	Pca12G009770
Selective_sweep	Pca12G009780
Selective_sweep	Pca12G009790
Selective_sweep	Pca12G009800
Selective_sweep	Pca12G009810
Selective_sweep	Pca12G009820
Selective_sweep	Pca12G009830
Selective_sweep	Pca12G009840
Selective_sweep	Pca12G009850
Selective_sweep	Pca12G009860
Selective_sweep	Pca12G009870
Selective_sweep	Pca12G009880
Selective_sweep	Pca12G009890
Selective_sweep	Pca14G000010
Selective_sweep	Pca14G000020
Selective_sweep	Pca14G000030
Selective_sweep	Pca14G000040
Selective_sweep	Pca14G000050
Selective_sweep	Pca14G000060
Selective_sweep	Pca14G000070
Selective_sweep	Pca14G000080
Selective_sweep	Pca14G000090
Selective_sweep	Pca14G000100
Selective_sweep	Pca14G000110
Selective_sweep	Pca14G017540
Selective_sweep	Pca14G017550
Selective_sweep	Pca14G017570
Selective_sweep	Pca14G017580
Selective_sweep	Pca14G017590
Selective_sweep	Pca14G017600
Selective_sweep	Pca14G017610
Selective_sweep	Pca14G017680
Selective_sweep	Pca14G017690
Selective_sweep	Pca14G017700
Selective_sweep	Pca15G002760
Selective_sweep	Pca15G002770
Selective_sweep	Pca15G002780
Selective_sweep	Pca15G002790
Selective_sweep	Pca15G002800
Selective_sweep	Pca15G002810
Selective_sweep	Pca15G002820
Selective_sweep	Pca15G002830
Selective_sweep	Pca15G010440
Selective_sweep	Pca15G010450
Selective_sweep	Pca15G010460
Selective_sweep	Pca15G010470
Selective_sweep	Pca15G010480
Selective_sweep	Pca16G008270
Selective_sweep	Pca16G008280
Selective_sweep	Pca16G008290
Selective_sweep	Pca16G008570
Selective_sweep	Pca16G008580
Selective_sweep	Pca16G008590
Selective_sweep	Pca16G008600
Selective_sweep	Pca16G008610
Selective_sweep	Pca16G008620
Selective_sweep	Pca16G008630
Selective_sweep	Pca16G012270
Selective_sweep	Pca16G012280
Selective_sweep	Pca16G012290
Selective_sweep	Pca16G012300
Selective_sweep	Pca17G002600
Selective_sweep	Pca17G002610
Selective_sweep	Pca17G005810
Selective_sweep	Pca17G005870
Selective_sweep	Pca17G008460
Selective_sweep	Pca17G008470
Selective_sweep	Pca17G008480
Selective_sweep	Pca17G008490
Selective_sweep	Pca17G008500
Selective_sweep	Pca17G008510
Selective_sweep	Pca17G012720
Selective_sweep	Pca17G012730
Selective_sweep	Pca17G012740
Selective_sweep	Pca17G012750
Selective_sweep	Pca17G012760
Selective_sweep	Pca17G012770
Selective_sweep	Pca17G012780
Selective_sweep	Pca17G012790
Selective_sweep	Pca17G012800
Selective_sweep	Pca17G012810
Selective_sweep	Pca17G012820
Selective_sweep	Pca17G012830
Selective_sweep	Pca17G012840
Selective_sweep	Pca17G012850
Selective_sweep	Pca17G012860
Selective_sweep	Pca17G012870
Selective_sweep	Pca17G012880
Selective_sweep	Pca17G012890
Selective_sweep	Pca17G012900
Selective_sweep	Pca17G012910
Selective_sweep	Pca17G012920
Selective_sweep	Pca17G012930
Selective_sweep	Pca17G012940
Selective_sweep	Pca17G012950
Selective_sweep	Pca17G012960
Selective_sweep	Pca17G012970
Selective_sweep	Pca17G012980
Selective_sweep	Pca17G012990
Selective_sweep	Pca17G013000
Selective_sweep	Pca17G013010
Selective_sweep	Pca17G013020
Selective_sweep	Pca17G013030
Selective_sweep	Pca17G013040
Selective_sweep	Pca17G013050
Selective_sweep	Pca17G013060
Selective_sweep	Pca17G013070
Selective_sweep	Pca17G013080
Selective_sweep	Pca17G013090
Selective_sweep	Pca17G013100
Selective_sweep	Pca17G013110
Selective_sweep	Pca17G013120
Selective_sweep	Pca17G013130
Selective_sweep	Pca17G013140
Selective_sweep	Pca17G013150
Selective_sweep	Pca17G013160
Selective_sweep	Pca17G013170
Selective_sweep	Pca17G013180
Selective_sweep	Pca17G013190
Selective_sweep	Pca17G013200
Selective_sweep	Pca18G008500
Selective_sweep	Pca18G008510
Selective_sweep	Pca18G008520
Selective_sweep	Pca18G008530
Selective_sweep	Pca18G008540
Selective_sweep	Pca18G011630
Selective_sweep	Pca18G011640
Selective_sweep	Pca18G011650
Selective_sweep	Pca18G011660
Selective_sweep	Pca18G011670
Selective_sweep	Pca18G011680
Selective_sweep	Pca18G011690
Selective_sweep	Pca19G000010
Selective_sweep	Pca19G000020
Selective_sweep	Pca19G000040
Selective_sweep	Pca19G000050
Selective_sweep	Pca19G000060
Selective_sweep	Pca19G000070
Selective_sweep	Pca19G000480
Selective_sweep	Pca19G000490
Selective_sweep	Pca19G000500
Selective_sweep	Pca19G000510
Selective_sweep	Pca19G000520
Selective_sweep	Pca19G000530
Selective_sweep	Pca19G000540
Selective_sweep	Pca19G000550
Selective_sweep	Pca19G000560
Selective_sweep	Pca19G000570
Selective_sweep	Pca19G000580
Selective_sweep	Pca19G000590
Selective_sweep	Pca19G000600
Selective_sweep	Pca19G000610
Selective_sweep	Pca19G000620
Selective_sweep	Pca19G000630
Selective_sweep	Pca19G000690
Selective_sweep	Pca19G000700
Selective_sweep	Pca19G000930
Selective_sweep	Pca19G000940
Selective_sweep	Pca19G000950
Selective_sweep	Pca19G000960
Selective_sweep	Pca19G001890
Selective_sweep	Pca19G001900
Selective_sweep	Pca19G001910
Selective_sweep	Pca19G001920
Selective_sweep	Pca19G001930
Selective_sweep	Pca19G001940
Selective_sweep	Pca19G001950
Selective_sweep	Pca19G003430
Selective_sweep	Pca19G003440
Selective_sweep	Pca19G003450
Selective_sweep	Pca19G006020
Selective_sweep	Pca19G006030
Selective_sweep	Pca19G006040
Selective_sweep	Pca19G006310
Selective_sweep	Pca19G006410
Selective_sweep	Pca19G006420
Selective_sweep	Pca19G006430
Selective_sweep	Pca19G006440
Selective_sweep	Pca19G008060
Selective_sweep	Pca19G008070
Selective_sweep	Pca19G008080
Selective_sweep	Pca19G011870
Selective_sweep	Pca19G011880
Selective_sweep	Pca19G011890
Selective_sweep	Pca19G011900
Selective_sweep	Pca19G011910
Selective_sweep	Pca19G011920
