# Supplementary material for: Selective sweep and GWAS provide insights into adaptive variation of Populus cathayana leaves
Source: For Res (Fayettev). 2024 Apr 9;4:e012. doi: 10.48130/forres-0024-0009 (PMC11524237; doi:10.48130/forres-0024-0009)
Supplement: Supplementary file 1 — Supplementary data to this article can be found online. [file forres-0024-0009-S1.zip › 10.48130_forres-0024-0009-Suppl-TableS17.xlsx]

## Sheet: S17
Supplementary Table S17 The functional annotation information of overlapping genes between selective sweep and GWAS
GeneID	GO_annotation	KEGG_annotation	Pfam_annotation	Swissprot_annotation	TrEMBL_annotation	nr_annotation
Pca01G031800	--	K01303|1.5e-101|fve:101311565|K01303 acylaminoacyl-peptidase [EC:3.4.19.1] | (RefSeq) uncharacterized LOC101311565	Integrase zinc binding domain	--	Integrase OS=Populus trichocarpa OX=3694 PE=2 SV=1	integrase [Populus trichocarpa]
Pca01G031810	--	--	--	Classical arabinogalactan protein 6 OS=Arabidopsis thaliana OX=3702 GN=AGP6 PE=2 SV=1	Uncharacterized protein OS=Populus trichocarpa OX=3694 GN=POPTR_001G339700 PE=4 SV=1	hypothetical protein POPTR_0001s35940g [Populus trichocarpa]
Pca03G001670	--	--	--	--	Uncharacterized protein OS=Populus trichocarpa OX=3694 GN=POPTR_003G016300 PE=4 SV=1	hypothetical protein POPTR_0003s01230g [Populus trichocarpa]
Pca05G019200	Molecular Function: protein binding (GO:0005515);;	K14319|7.0e-298|pop:7464835|K14319 Ran GTPase-activating protein 1 | (RefSeq) RAN GTPase-activating protein 1	WPP domain	RAN GTPase-activating protein 1 OS=Arabidopsis thaliana OX=3702 GN=RANGAP1 PE=1 SV=1	WPP domain-containing protein OS=Populus trichocarpa OX=3694 GN=POPTR_005G209600 PE=4 SV=2	RAN GTPASE ACTIVATING protein 1 [Populus trichocarpa]
Pca05G019210	Biological Process: regulation of cyclin-dependent protein serine/threonine kinase activity (GO:0000079);; Molecular Function: protein kinase binding (GO:0019901);;	K01255|2.8e-27|mng:MNEG_4524|K01255 leucyl aminopeptidase [EC:3.4.11.1] | (RefSeq) leucyl aminopeptidase	Cyclin	Cyclin-P3-1 OS=Oryza sativa subsp. japonica OX=39947 GN=CYCP3-1 PE=3 SV=1	Uncharacterized protein OS=Populus trichocarpa OX=3694 GN=POPTR_005G209800 PE=3 SV=1	cyclin family protein [Populus trichocarpa]
Pca07G009080	--	--	--	Uncharacterized protein At4g08330, chloroplastic OS=Arabidopsis thaliana OX=3702 GN=At4g08330 PE=1 SV=1	Uncharacterized protein OS=Salix brachista OX=2182728 GN=DKX38_007371 PE=4 SV=1	hypothetical protein POPTR_0005s07160g [Populus trichocarpa]
Pca07G009090	--	--	--	Protein KOKOPELLI OS=Arabidopsis thaliana OX=3702 GN=KPL PE=2 SV=1	Uncharacterized protein OS=Populus trichocarpa OX=3694 GN=POPTR_007G098300 PE=4 SV=1	hypothetical protein POPTR_0007s04890g [Populus trichocarpa]
Pca07G009100	Biological Process: response to light stimulus (GO:0009416);; Molecular Function: protein binding (GO:0005515);;	K13436|1.1e-16|cam:105851362|K13436 pto-interacting protein 1 [EC:2.7.11.1] | (RefSeq) probable receptor-like protein kinase At2g47060	CBS domain	CBS domain-containing protein CBSCBSPB3 OS=Arabidopsis thaliana OX=3702 GN=CBSCBSPB3 PE=1 SV=1	Uncharacterized protein OS=Populus trichocarpa OX=3694 GN=POPTR_007G098400 PE=4 SV=1	hypothetical protein POPTR_0007s04880g [Populus trichocarpa]
Pca18G011690	Molecular Function: monooxygenase activity (GO:0004497);; Molecular Function: iron ion binding (GO:0005506);; Biological Process: sterol metabolic process (GO:0016125);; Molecular Function: oxidoreductase activity (GO:0016491);; Molecular Function: oxidoreductase activity, acting on paired donors, with incorporation or reduction of molecular oxygen (GO:0016705);; Molecular Function: heme binding …	K20667|2.8e-163|pop:7484042|K20667 beta-amyrin 28-monooxygenase [EC:1.14.14.126] | (RefSeq) beta-amyrin 28-oxidase	Cytochrome P450	Beta-amyrin 28-monooxygenase OS=Vitis vinifera OX=29760 GN=CYP716A15 PE=1 SV=1	Uncharacterized protein OS=Populus trichocarpa OX=3694 GN=POPTR_018G134300 PE=3 SV=1	hypothetical protein POPTR_0018s13420g [Populus trichocarpa]
