# Supplementary material for: Selective sweep and GWAS provide insights into adaptive variation of Populus cathayana leaves
Source: For Res (Fayettev). 2024 Apr 9;4:e012. doi: 10.48130/forres-0024-0009 (PMC11524237; doi:10.48130/forres-0024-0009)
Supplement: Supplementary file 1 — Supplementary data to this article can be found online. [file forres-0024-0009-S1.zip › 10.48130_forres-0024-0009-Suppl-TableS2.xlsx]

## Sheet: S2
Supplementary Table S2 List of P. cathayana leaf traits and GWAS parameters
Traits	Abbreviation	Na	MAF	Missing	LD	SNPs	Models	PCsb
Leaf area	LA	416	0.05	0.05	0.2	587765	LMM+Q+K	3
Leaf perimeter	LP	416	0.05	0.05	0.2	587765	LMM+Q+K	3
Leaf length	LL	416	0.05	0.05	0.2	587765	LMM+Q+K	3
Leaf width	LW	416	0.05	0.05	0.2	587765	LMM+Q+K	3
Petiole length	PL	416	0.05	0.05	0.2	587765	LMM+Q+K	3
Leaf chlorophyll	SPAD	416	0.05	0.05	0.2	587765	LMM+Q+K	3
Relative petiole length	RPL	416	0.05	0.05	0.2	587765	LMM+Q+K	3
Leaf index	LI	416	0.05	0.05	0.2	587765	LMM+Q+K	3
Leaf margin factor	LMF	416	0.05	0.05	0.2	587765	LMM+Q+K	3
a Number of genotypes b Number of SNP PC covariates used in multitrait GWAS
