# Supplementary material for: Selective sweep and GWAS provide insights into adaptive variation of Populus cathayana leaves
Source: For Res (Fayettev). 2024 Apr 9;4:e012. doi: 10.48130/forres-0024-0009 (PMC11524237; doi:10.48130/forres-0024-0009)
Supplement: Supplementary file 1 — Supplementary data to this article can be found online. [file forres-0024-0009-S1.zip › 10.48130_forres-0024-0009-Suppl-TableS3.xlsx]

## Sheet: S3
Supplementary Table S3 The information of the first three principal components in the PCA analysis of the genotype data
Line	PC1	PC2	PC3
PC1	-0.0551034	0.0107315	0.0150389
PC10	-0.0551157	0.0108022	0.0149678
PC101	0.0230093	-0.0617719	-0.0229297
PC102	0.0225164	-0.0613773	-0.022792
PC103	-0.0496136	0.0111508	0.0121961
PC104	0.0233062	-0.0623311	-0.023222
PC105	0.0236532	-0.071793	-0.0342303
PC106	0.0234206	-0.0714655	-0.0339811
PC107	0.0227813	-0.0706427	-0.0332711
PC108	0.0227935	-0.070795	-0.0334253
PC109	0.0231899	-0.071175	-0.0338136
PC11	-0.0551829	0.0107909	0.0149475
PC110	0.0236232	-0.0717581	-0.0342141
PC111	0.0234531	-0.0718443	-0.034151
PC112	0.0236495	-0.0715492	-0.0343942
PC113	0.0231503	-0.0714062	-0.0339512
PC114	0.0222086	-0.0705595	-0.0336961
PC115	0.022349	-0.0705724	-0.0338002
PC116	0.0222981	-0.0708411	-0.0337002
PC117	0.0208218	-0.0691199	-0.0326686
PC118	0.0223728	-0.0707179	-0.0335433
PC119	0.022976	-0.0711364	-0.0337812
PC120	0.0229564	-0.0713396	-0.0338632
PC121	0.0226092	-0.0711309	-0.0336659
PC122	0.0222778	-0.0707023	-0.0338354
PC123	0.0199957	-0.0682963	-0.0326177
PC124	-0.0577594	0.00824083	0.000664277
PC125	-0.0579002	0.00681585	-0.000149824
PC126	-0.0575816	0.00789776	0.00127699
PC127	-0.0572587	0.00768242	-0.00060014
PC128	-0.0578616	0.00742445	-0.000373962
PC129	-0.0572127	0.00758346	-0.000345713
PC13	0.0659671	0.0116038	0.039611
PC130	-0.0575194	0.00763382	0.000487982
PC131	-0.0567836	0.00722951	0.00103454
PC132	-0.0570137	0.00830373	-0.000208099
PC133	-0.0580247	0.00680829	0.000762355
PC134	-0.0575142	0.00818872	0.000578249
PC135	-0.0577486	0.00761278	0.00123514
PC136	-0.0585686	0.0061369	3.50965e-05
PC137	-0.0584804	0.00608188	0.000287227
PC138	-0.058041	0.00731899	0.000472929
PC139	-0.0573261	0.00671017	0.000565755
PC14	0.0657918	0.0116079	0.0393849
PC140	-0.0581982	0.006007	-6.27698e-05
PC141	-0.0584312	0.00768339	0.000627549
PC142	-0.0580648	0.00699151	0.00111141
PC143	-0.0596649	0.00635986	0.00169338
PC144	0.068481	0.0235809	0.0525072
PC145	0.0669057	0.0246091	0.0518758
PC146	0.069353	0.0232377	0.0527422
PC147	0.0699838	0.0231353	0.0526506
PC148	0.0702878	0.0231739	0.0527753
PC149	0.0760547	0.0316724	0.0899261
PC15	0.0574242	0.121735	-0.16233
PC150	0.0694238	0.0233297	0.052644
PC151	0.0693038	0.0235445	0.0527564
PC152	0.0764601	0.0312535	0.0899541
PC153	0.0643732	0.0218573	0.0437224
PC154	0.066127	0.0244913	0.0480639
PC155	0.0663099	0.0244134	0.0479976
PC156	0.0750851	0.0318472	0.0897393
PC157	0.0761464	0.0315323	0.0902854
PC158	0.0769894	0.0304436	0.0903642
PC159	0.0665894	0.0240408	0.0484622
PC16	0.0663652	0.0109433	0.039231
PC160	0.075321	0.0319673	0.0899423
PC161	0.0769164	0.0311848	0.0905442
PC162	0.0673477	0.0234302	0.0479551
PC163	0.0761226	0.0320935	0.0899526
PC164	0.0676405	0.023589	0.0480827
PC165	0.0694146	0.0225348	0.0501866
PC166	0.0761866	0.0318673	0.0900037
PC167	0.0682596	0.0232738	0.0503544
PC168	0.0682124	0.0237084	0.0499062
PC169	0.0674027	0.0233188	0.0500612
PC170	0.0685718	0.0229076	0.0500544
PC171	0.0752859	0.0320574	0.0900671
PC172	0.0689641	0.0227802	0.0501651
PC173	0.0683749	0.0234394	0.0501162
PC174	0.0679987	0.0231186	0.0500335
PC175	0.0668122	0.0239902	0.0497759
PC176	0.0698077	0.0232591	0.0524247
PC177	0.0704424	0.0229521	0.0526348
PC178	0.0699824	0.0230804	0.0527535
PC179	0.0656286	0.0199147	0.0419921
PC18	0.0656722	0.0119218	0.0393811
PC180	0.0695198	0.0236016	0.0524806
PC181	0.0750021	0.0320348	0.0898582
PC182	0.0761533	0.0316636	0.0902645
PC183	0.0692463	0.0239277	0.052844
PC184	0.0765459	0.0315392	0.0904761
PC185	0.076673	0.0312583	0.0906706
PC186	0.0758933	0.0316308	0.0899444
PC187	0.0766185	0.0316724	0.0905251
PC188	0.0753075	0.0323147	0.0900169
PC189	0.0762636	0.0315504	0.0898598
PC19	0.0667384	0.0113022	0.0392126
PC190	0.0773436	0.0311144	0.0903126
PC191	0.075802	0.0318173	0.0899705
PC192	0.0775441	0.0310212	0.0905501
PC193	0.0766387	0.0312503	0.0901645
PC194	0.0211055	-0.0756385	-0.0352892
PC195	0.0209554	-0.0753112	-0.0351848
PC196	0.0195858	-0.0736811	-0.0344902
PC197	0.0210474	-0.0757065	-0.0354451
PC198	0.021672	-0.0765338	-0.0358417
PC199	0.0214922	-0.0762573	-0.035556
PC2	-0.0551285	0.0107809	0.0149251
PC20	0.0659494	0.0114435	0.0391467
PC200	0.0214315	-0.0759048	-0.0356233
PC201	0.0211763	-0.0759728	-0.0353738
PC202	0.0208038	-0.075447	-0.0353621
PC203	0.0215222	-0.0761234	-0.0357284
PC204	0.0210799	-0.0756483	-0.0354009
PC205	0.0208919	-0.0755869	-0.0351599
PC206	0.0203911	-0.0747906	-0.0351717
PC207	0.0217838	-0.0766214	-0.0358081
PC208	0.0202677	-0.0752837	-0.0353754
PC209	0.0218696	-0.0769009	-0.035906
PC21	0.066038	0.0118258	0.0392802
PC210	0.0198072	-0.0750314	-0.0350419
PC211	0.0223112	-0.077369	-0.0364106
PC212	0.0196666	-0.0746184	-0.0349545
PC213	0.0196388	-0.0745953	-0.0348726
PC214	-0.0534006	0.0100911	0.0143042
PC215	-0.0537348	0.0100287	0.0134735
PC216	-0.0536045	0.00996999	0.0139766
PC217	-0.0518162	0.0100826	0.0139586
PC218	-0.0529256	0.011517	0.0154739
PC219	-0.0534341	0.0116754	0.0150616
PC22	0.0663443	0.0114354	0.0392614
PC220	-0.0525104	0.0118602	0.0154805
PC221	-0.0538617	0.0110219	0.0146989
PC222	-0.0537298	0.0105795	0.0136436
PC223	-0.0534209	0.0109559	0.0147515
PC224	-0.0574067	0.00807674	0.000275245
PC225	-0.0544442	0.00965062	0.0137981
PC226	-0.0540827	0.0108925	0.0152615
PC227	-0.0536902	0.0121511	0.0161344
PC228	-0.0500506	0.00839265	0.011209
PC229	-0.0480369	0.0115483	0.0122543
PC230	-0.0495499	0.0100606	0.0126327
PC231	0.0199115	-0.0456282	-0.0107999
PC232	0.020506	-0.0467621	-0.011037
PC233	0.0199808	-0.0456285	-0.0101589
PC234	0.017525	-0.0426318	-0.00955853
PC235	-0.0484604	0.0116567	0.0133378
PC236	-0.0498796	0.0108826	0.0136071
PC237	-0.0487029	0.010775	0.0127821
PC238	-0.0484213	0.0101508	0.0120984
PC239	-0.0492049	0.0108844	0.0137322
PC24	0.0663237	0.0112003	0.0392265
PC240	-0.0496925	0.00972278	0.0128325
PC241	-0.0493639	0.0107186	0.0137457
PC242	-0.0570994	0.00821517	-0.000725373
PC243	-0.0325809	0.0350684	0.0301583
PC244	-0.0307328	0.0361565	0.0309036
PC245	-0.0357676	0.0319454	0.0268067
PC246	-0.033728	0.0337373	0.0273329
PC247	-0.0321318	0.035758	0.0291021
PC248	-0.0344174	0.0333544	0.0285319
PC249	-0.0329048	0.0339828	0.0270127
PC25	0.0662355	0.0114982	0.0394278
PC250	-0.0332312	0.0337643	0.0277808
PC251	-0.0335484	0.0349648	0.0295236
PC252	-0.0290734	0.0347883	0.0276525
PC253	-0.0350474	0.032449	0.0284388
PC254	-0.0338275	0.0347943	0.0292494
PC255	-0.0321298	0.036375	0.0298397
PC256	-0.0290643	0.034551	0.0277562
PC257	-0.0326874	0.0355854	0.0289556
PC258	-0.0358353	0.0312462	0.0276647
PC259	0.0247137	-0.0521043	-0.00966106
PC26	0.0662028	0.0113192	0.0396428
PC260	0.0256009	-0.0528344	-0.0100869
PC261	0.0215418	-0.0491293	-0.00900631
PC262	0.0261272	-0.0531705	-0.0102984
PC263	0.0242106	-0.0517543	-0.0096963
PC264	0.0246235	-0.051604	-0.00973484
PC265	0.0251798	-0.0524437	-0.0101822
PC266	0.0255038	-0.0526997	-0.0101139
PC267	0.0255876	-0.0526086	-0.0103857
PC268	0.0235716	-0.0510953	-0.00963882
PC269	0.025383	-0.0524024	-0.0103188
PC27	0.0660461	0.0115715	0.039045
PC270	0.0221658	-0.0499832	-0.00940893
PC271	0.0242778	-0.0513362	-0.00941695
PC272	0.0257913	-0.0531385	-0.0104555
PC273	0.0221301	-0.0545254	-0.0136082
PC274	0.0219372	-0.0499427	-0.0119549
PC275	0.0232078	-0.0555869	-0.0139973
PC276	0.0225172	-0.0550793	-0.0137304
PC278	0.0234809	-0.0557382	-0.0142672
PC279	0.0225037	-0.0549879	-0.013651
PC28	0.0652722	0.0123654	0.0392813
PC280	0.0239922	-0.0565046	-0.0144318
PC281	0.0240288	-0.0565596	-0.0142226
PC282	0.022251	-0.0549138	-0.0135059
PC283	0.0234831	-0.0514873	-0.0129216
PC284	0.0239551	-0.056716	-0.0144893
PC285	0.0236934	-0.05622	-0.0141636
PC286	0.0237255	-0.0562511	-0.0141987
PC287	0.0226567	-0.0516279	-0.0130449
PC288	-0.0122054	0.0603385	0.0466506
PC289	-0.0159692	0.0564303	0.0408325
PC29	0.0203284	0.0978262	0.0640809
PC290	-0.0174738	0.0527863	0.039745
PC291	-0.0135811	0.0614694	0.046286
PC292	-0.014074	0.0570465	0.0427775
PC293	-0.0157063	0.057568	0.044656
PC294	-0.0128038	0.0613674	0.0476113
PC295	-0.0173561	0.055257	0.0430397
PC296	-0.0137636	0.0597465	0.0440933
PC297	-0.0184033	0.0533814	0.0407312
PC298	0.0387592	-0.0125938	0.0117426
PC299	-0.0136533	0.0612871	0.046232
PC3	-0.0551453	0.010711	0.0148801
PC30	0.02001	0.097669	0.0655405
PC300	0.10028	-0.103593	-0.0376657
PC301	-0.0137294	0.0597894	0.0469881
PC302	-0.0118428	0.0614757	0.0473651
PC305	-0.0125603	0.058172	0.0438349
PC306	-0.0130628	0.0572805	0.0436228
PC307	-0.0122895	0.0604128	0.0468786
PC308	-0.0549727	0.00698111	-0.00285817
PC309	-0.056241	0.00726503	0.000481766
PC31	0.0203553	0.0978855	0.0646732
PC310	0.0222955	-0.0610012	-0.0227574
PC311	-0.0551895	0.00744436	-0.00178829
PC312	-0.0565331	0.00688756	-0.000970244
PC313	-0.0556308	0.00714316	-0.00120779
PC314	0.0126675	-0.0504964	-0.0160529
PC315	0.0131624	-0.0507581	-0.0163089
PC316	-0.0581069	0.00790355	-0.000495261
PC317	-0.0564624	0.00723958	-0.000400088
PC318	-0.055256	0.00818451	-0.000261438
PC319	-0.0573373	0.00770969	2.27537e-05
PC32	0.0201675	0.0980619	0.0645738
PC320	-0.0573757	0.00841558	0.00152685
PC321	-0.0567022	0.00794047	-0.00488776
PC322	-0.0565388	0.00835248	0.000207134
PC323	-0.0564951	0.00906013	0.000940185
PC324	-0.0575933	0.00822638	0.000764035
PC325	-0.0594036	0.00885434	0.00350718
PC326	-0.0593056	0.0088436	0.00350195
PC327	-0.0579682	0.00863774	0.000700175
PC328	-0.0576396	0.00768856	0.00206522
PC329	-0.0588331	0.00820022	0.0033111
PC33	0.0203004	0.0983373	0.064849
PC330	-0.0557331	0.00836313	3.11985e-05
PC331	-0.0588162	0.00891354	0.000392108
PC332	-0.0567235	0.00781315	0.000641444
PC333	-0.0577311	0.00768444	0.00233238
PC334	-0.0575908	0.00704741	0.00144391
PC335	-0.0573378	0.00748033	0.000951988
PC336	-0.0591872	0.0087229	0.000284039
PC337	-0.059156	0.00865213	0.000338471
PC338	-0.0594597	0.00732466	0.000806347
PC339	-0.0590581	0.00898574	0.00065048
PC34	0.0203217	0.0982316	0.0650259
PC340	-0.0589833	0.00832504	0.000828963
PC341	-0.058318	0.00907017	0.000240937
PC342	-0.0588913	0.00807438	0.000680336
PC343	-0.0590915	0.0086316	0.00172265
PC344	-0.0579328	0.00764093	-0.00263022
PC345	-0.0570211	0.00888492	-0.00449245
PC346	-0.0569767	0.00872748	-0.00253607
PC347	-0.058043	0.00819762	-0.00234885
PC348	-0.0571649	0.00848969	-0.00229479
PC349	-0.0574021	0.00842295	-0.00221911
PC35	0.0197768	0.0971431	0.0637232
PC350	-0.0586679	0.00726961	-0.00302927
PC351	-0.0578145	0.00782174	0.00212167
PC352	-0.0573722	0.00845028	-0.0023898
PC353	-0.0577663	0.00906502	-0.002488
PC354	-0.0579699	0.00837061	-0.00258492
PC355	-0.0570709	0.00899727	-0.00284002
PC356	-0.0574932	0.00862895	-0.0044031
PC357	-0.0577728	0.00867804	-0.00281514
PC358	-0.0572937	0.00835879	-0.00216029
PC359	-0.0583151	0.00736646	-0.00194405
PC36	0.0202432	0.0977697	0.063928
PC360	-0.0578365	0.00792884	-0.00149616
PC361	-0.0589828	0.00702134	-0.002604
PC362	-0.0564001	0.00793568	-0.00437762
PC363	-0.0567406	0.00792087	-0.00385121
PC364	-0.0597966	0.00840026	-0.000317965
PC365	-0.0592685	0.00785776	-0.000352307
PC366	-0.0579988	0.0080598	-0.00201155
PC367	-0.0590393	0.00833851	-0.000217829
PC368	-0.0591771	0.00779229	-0.000768977
PC369	-0.0590477	0.00831394	-0.000247506
PC370	-0.0564393	0.00770224	-0.00260214
PC371	-0.0583597	0.00752051	-0.000962061
PC372	-0.0592232	0.00759881	-0.000577675
PC373	-0.058311	0.00847321	-0.000405865
PC374	-0.0589434	0.00714391	-0.00108273
PC375	-0.0579707	0.0083007	-6.08641e-06
PC376	-0.057557	0.00976395	-0.00114372
PC377	-0.0578597	0.00840768	-0.00149556
PC378	-0.0588093	0.00802174	0.000141935
PC379	-0.058576	0.00766252	-0.00127248
PC380	-0.0574257	0.00798002	-0.00423484
PC381	-0.0554651	0.00973652	-0.005034
PC382	-0.0576598	0.00810894	-0.00342458
PC383	-0.0576613	0.00701149	-0.00444536
PC384	-0.0584015	0.00806983	-0.00294166
PC385	-0.0575822	0.0081596	-0.00365055
PC386	-0.0510823	0.00777936	-0.0110052
PC387	-0.0553602	0.00860312	-0.0085959
PC388	-0.0544057	0.00774235	-0.00927272
PC389	-0.0538463	0.00956559	-0.00941479
PC390	-0.0537542	0.00865943	-0.0106887
PC391	-0.0544238	0.00853113	-0.00578137
PC392	0.0130601	-0.0507178	-0.01633
PC393	0.0163764	-0.0490135	-0.0147615
PC394	0.0179101	-0.0502149	-0.0150107
PC395	0.0122868	-0.0453556	-0.0130612
PC396	-0.0562034	0.00889433	-0.00465113
PC397	-0.0551383	0.00873383	-0.00846745
PC398	-0.0551692	0.0086802	-0.00840655
PC4	-0.0551636	0.0107151	0.0150529
PC400	-0.0583707	0.0068028	0.00300202
PC401	-0.0580429	0.0080944	0.00225765
PC402	-0.0578775	0.00756445	3.82367e-05
PC403	-0.0582515	0.00695418	0.00257241
PC404	-0.0431532	-0.00436345	-0.0020911
PC405	-0.0213933	-0.0229458	-0.00745646
PC411	0.0172413	-0.0499368	-0.0146382
PC413	0.0180203	-0.0541343	-0.0153871
PC414	0.0189469	-0.055564	-0.0155808
PC415	0.0185919	-0.054973	-0.015189
PC416	0.0182227	-0.0548293	-0.0152075
PC417	0.0177364	-0.0542828	-0.0150306
PC418	0.0187268	-0.0553047	-0.0152711
PC419	0.0188534	-0.0552987	-0.0154212
PC420	0.0189584	-0.0553583	-0.0156519
PC421	0.0192614	-0.0558178	-0.0156229
PC422	0.0257867	-0.0308879	-0.000311296
PC423	0.0287048	-0.0338715	-0.00153886
PC424	0.0153394	-0.0628455	-0.0304943
PC425	0.016849	-0.0643627	-0.0310663
PC426	0.016808	-0.0642578	-0.0312281
PC427	0.0165531	-0.0639668	-0.0311129
PC428	0.0171605	-0.0646258	-0.0309096
PC429	0.0160555	-0.0635256	-0.0306597
PC430	0.0135555	-0.0610299	-0.0295706
PC431	0.020741	-0.0485509	-0.0113701
PC432	0.0169437	-0.0643063	-0.0312499
PC433	0.0170159	-0.0644964	-0.0313927
PC434	0.0171214	-0.0645134	-0.0315314
PC435	0.0193279	-0.0473735	-0.0105639
PC436	0.020296	-0.0482943	-0.011186
PC437	0.0156816	-0.0629342	-0.0305055
PC438	0.017003	-0.0642302	-0.0314069
PC439	0.0199085	-0.0480041	-0.0109314
PC440	0.0167979	-0.0643013	-0.0314839
PC441	0.019895	-0.0481625	-0.0107159
PC46	-0.0518979	0.010168	0.0119475
PC47	0.0170404	-0.0493668	-0.0125174
PC48	-0.0492442	0.011787	0.0121696
PC49	-0.0500432	0.0122282	0.0121765
PC5	-0.0550905	0.0106795	0.0149082
PC50	0.0866157	-0.0401346	-0.115808
PC51	0.0165003	-0.0489365	-0.0122552
PC52	0.0161281	-0.0486489	-0.0119547
PC53	-0.0508126	0.00952504	0.0120395
PC54	-0.0497682	0.01015	0.0106884
PC55	-0.051115	0.0101168	0.0113794
PC56	0.0572751	0.12184	-0.162544
PC57	0.0569349	0.121409	-0.162057
PC58	0.0544223	0.119308	-0.151705
PC59	0.0573173	0.121985	-0.16207
PC6	-0.055131	0.0108543	0.0150661
PC60	0.0571699	0.122016	-0.161816
PC61	0.0571028	0.121063	-0.161149
PC62	0.0577511	0.122032	-0.163375
PC63	0.0561159	0.121418	-0.158526
PC64	0.0562558	0.121245	-0.158773
PC65	0.0572099	0.121967	-0.161841
PC66	0.0570037	0.121301	-0.161532
PC67	0.0573066	0.121619	-0.162103
PC68	0.0635774	0.0140748	0.0396504
PC69	0.0570658	0.121836	-0.161384
PC7	-0.0550936	0.010684	0.0150247
PC70	0.0572457	0.122241	-0.161579
PC71	0.0619594	0.0181671	0.0130232
PC72	0.0569192	0.122	-0.160868
PC73	0.0547147	0.119744	-0.153162
PC74	0.0659689	0.0116863	0.0391288
PC75	0.0574018	0.122176	-0.162421
PC76	0.0568373	0.121631	-0.160064
PC77	0.0566196	0.12152	-0.160456
PC78	0.0580304	0.12212	-0.163899
PC79	0.0625213	0.0169426	0.0323058
PC80	0.0627595	0.0166678	0.0324963
PC81	0.0623708	0.016897	0.0324848
PC82	0.0611348	0.0120039	0.025152
PC83	0.0634332	0.0144353	0.0287774
PC84	0.0608555	0.0168338	0.029375
PC85	0.0629775	0.0146083	0.0311879
PC87	0.0223979	-0.0547674	-0.0191978
PC88	-0.0500262	0.010656	0.0123218
PC89	0.0219248	-0.0567142	-0.0198357
PC9	-0.0551273	0.0107695	0.0150344
PC90	0.0211247	-0.060125	-0.0221193
PC91	0.0225658	-0.0614541	-0.0230454
PC92	0.0211324	-0.0559046	-0.0196121
PC93	0.0221955	-0.0608693	-0.022723
PC94	0.0228731	-0.0619641	-0.0230513
PC95	0.0229268	-0.0616876	-0.023063
PC96	0.0210481	-0.0557668	-0.0192489
PC97	0.02254	-0.0613955	-0.0228654
PC98	0.0219393	-0.0609289	-0.0224828
PC99	0.0224429	-0.0611507	-0.0226606
