# Supplementary material for: Selective sweep and GWAS provide insights into adaptive variation of Populus cathayana leaves
Source: For Res (Fayettev). 2024 Apr 9;4:e012. doi: 10.48130/forres-0024-0009 (PMC11524237; doi:10.48130/forres-0024-0009)
Supplement: Supplementary file 1 — Supplementary data to this article can be found online. [file forres-0024-0009-S1.zip › 10.48130_forres-0024-0009-Suppl-TableS4.xlsx]

## Sheet: S4
Supplementary Table S4 Genetic relationship matrix of genotypes in the P. cathayana population
Line	PC1	PC10	PC101	PC102	PC103	PC104	PC105	PC106	PC107	PC108	PC109	PC11	PC110	PC111	PC112	PC113	PC114	PC115	PC116	PC117	PC118	PC119	PC120	PC121	PC122	PC123	PC124	PC125	PC126	PC127	PC128	PC129	PC13	PC130	PC131	PC132	PC133	PC134	PC135	PC136	PC137	PC138	PC139	PC14	PC140	PC141	PC142	PC143	PC144
PC1	0.244285	0.2261	-0.0289848	-0.0285456	0.0556983	-0.029633	-0.0276118	-0.0273333	-0.0265665	-0.0265938	-0.0270259	0.227636	-0.0273976	-0.02722	-0.0276111	-0.0267144	-0.0253707	-0.025851	-0.0253145	-0.0225753	-0.0255864	-0.0267148	-0.0269827	-0.026115	-0.0260584	-0.021715	0.0386054	0.0376093	0.0417955	0.0360617	0.0363032	0.0364077	-0.0610177	0.0375784	0.0402308	0.0371111	0.0397977	0.0375633	0.0403808	0.041907	0.0393749	0.0405289	0.0391962	-0.0610282	0.0417593	0.0412497	0.0421191	0.0441817	-0.0603359
PC10	0.2261	0.24507	-0.0291086	-0.0287547	0.0554363	-0.0298598	-0.0275977	-0.0273165	-0.0263324	-0.0264874	-0.0268949	0.226249	-0.0274252	-0.0272289	-0.0275422	-0.026489	-0.0249982	-0.0258465	-0.0249897	-0.0219974	-0.0252815	-0.0267119	-0.026899	-0.0258695	-0.025705	-0.0211997	0.0385146	0.0374021	0.0418483	0.0357242	0.036481	0.036004	-0.0610168	0.0372947	0.0401743	0.0369122	0.0398889	0.0374009	0.0401166	0.0416661	0.0391491	0.0409219	0.0390706	-0.0608237	0.041486	0.0412581	0.0422073	0.0441635	-0.0603029
PC101	-0.0289848	-0.0291086	0.236253	0.186411	-0.0172534	0.187949	0.0219477	0.0212995	0.0211946	0.0212398	0.0213763	-0.0289901	0.021725	0.0215587	0.0216815	0.0213135	0.0200113	0.020373	0.0202596	0.0186297	0.0202806	0.0213451	0.0216248	0.0206795	0.0205185	0.0182976	-0.0251352	-0.0245673	-0.0254902	-0.0230452	-0.0252211	-0.0230343	0.00808238	-0.0231794	-0.0255314	-0.0242967	-0.025201	-0.0230236	-0.0231302	-0.0247181	-0.0254375	-0.0245282	-0.0219319	0.00778798	-0.0243648	-0.0262156	-0.0226493	-0.0236287	0.00241974
PC102	-0.0285456	-0.0287547	0.186411	0.236797	-0.0166935	0.187178	0.0216313	0.0214325	0.0215875	0.0213401	0.0213239	-0.0287536	0.0218317	0.0217323	0.0215341	0.0210493	0.0200601	0.0202721	0.0202022	0.018637	0.020432	0.0213353	0.021068	0.0204977	0.0202805	0.0184059	-0.0249353	-0.0242584	-0.025129	-0.0227943	-0.0248906	-0.0226931	0.00759915	-0.0227446	-0.0254752	-0.0242158	-0.0246658	-0.0227965	-0.0229297	-0.0245222	-0.0250701	-0.0246679	-0.0219488	0.00746129	-0.0241956	-0.0258411	-0.0223897	-0.0236022	0.00235457
PC103	0.0556983	0.0554363	-0.0172534	-0.0166935	0.259345	-0.0170973	-0.0275021	-0.0274821	-0.0268191	-0.0266897	-0.0273995	0.0559212	-0.0274013	-0.0271938	-0.0274711	-0.0266822	-0.0258808	-0.0263358	-0.0260904	-0.0239735	-0.0261552	-0.0269108	-0.0269638	-0.0265621	-0.0264964	-0.0236948	0.0378301	0.0427895	0.0397862	0.0367644	0.0406235	0.0366411	-0.0560412	0.0374861	0.0433152	0.0375696	0.0419018	0.0373884	0.0403521	0.0422672	0.0423613	0.0419392	0.0418314	-0.0559559	0.0402378	0.0408966	0.0425578	0.0452157	-0.0562822
PC104	-0.029633	-0.0298598	0.187949	0.187178	-0.0170973	0.238046	0.0224175	0.0215166	0.021552	0.0215902	0.0216853	-0.0297382	0.0223006	0.0222414	0.0219401	0.0215636	0.0202305	0.0206389	0.0205394	0.018876	0.0205472	0.0216436	0.021964	0.0210113	0.0206308	0.0183762	-0.0253334	-0.024313	-0.0257755	-0.0232527	-0.0251519	-0.0232759	0.00820991	-0.0234592	-0.0259874	-0.0244447	-0.0254951	-0.0232398	-0.0234494	-0.0249191	-0.0253934	-0.0247926	-0.0219727	0.00758066	-0.0243313	-0.0264596	-0.0228645	-0.0239269	0.00254471
PC105	-0.0276118	-0.0275977	0.0219477	0.0216313	-0.0275021	0.0224175	0.230741	0.181445	0.180107	0.180372	0.180937	-0.0277097	0.18168	0.181711	0.181825	0.18117	0.178113	0.179398	0.179094	0.171437	0.179404	0.18079	0.181099	0.179868	0.179452	0.171894	-0.0258997	-0.0261908	-0.0279306	-0.0295134	-0.0250875	-0.0295221	0.00463971	-0.0271235	-0.0247645	-0.0250657	-0.0259338	-0.0292846	-0.0249676	-0.0252145	-0.0236408	-0.0251025	-0.027783	0.004301	-0.0256291	-0.0268813	-0.026631	-0.0263755	0.000392152
PC106	-0.0273333	-0.0273165	0.0212995	0.0214325	-0.0274821	0.0215166	0.181445	0.229936	0.18008	0.179961	0.181132	-0.0273897	0.181372	0.18136	0.18171	0.179966	0.177518	0.179106	0.178063	0.170574	0.178537	0.180478	0.180718	0.1792	0.178952	0.171562	-0.0258229	-0.0260835	-0.0280352	-0.0292317	-0.0250149	-0.0290944	0.00427684	-0.026943	-0.0245245	-0.0252693	-0.0257505	-0.0290558	-0.0249863	-0.0253644	-0.0233634	-0.0248954	-0.0275161	0.00427363	-0.0251224	-0.0266386	-0.0265087	-0.026252	0.000555748
PC107	-0.0265665	-0.0263324	0.0211946	0.0215875	-0.0268191	0.021552	0.180107	0.18008	0.229456	0.178728	0.179753	-0.0264811	0.179922	0.179693	0.180532	0.1787	0.176279	0.178039	0.176905	0.169598	0.1776	0.179287	0.179504	0.177438	0.177337	0.170497	-0.0254614	-0.0258385	-0.0273896	-0.0289499	-0.024497	-0.0287849	0.00388439	-0.0266461	-0.0240415	-0.0247981	-0.0254597	-0.0287429	-0.024759	-0.0246078	-0.02306	-0.02473	-0.0270605	0.00386155	-0.0248165	-0.026176	-0.0260113	-0.0258708	0.000388635
PC108	-0.0265938	-0.0264874	0.0212398	0.0213401	-0.0266897	0.0215902	0.180372	0.179961	0.178728	0.229673	0.179393	-0.0266015	0.180065	0.179919	0.180152	0.179257	0.176196	0.178089	0.17716	0.16987	0.17774	0.179649	0.179669	0.178113	0.177855	0.170338	-0.0252612	-0.0257983	-0.0274004	-0.0288926	-0.0247651	-0.0288148	0.00395111	-0.0267409	-0.0241239	-0.0245201	-0.0255956	-0.0284059	-0.0246429	-0.0246943	-0.0230223	-0.0244994	-0.027045	0.0036716	-0.0247826	-0.0261058	-0.0262082	-0.0257395	9.44575e-05
PC109	-0.0270259	-0.0268949	0.0213763	0.0213239	-0.0273995	0.0216853	0.180937	0.181132	0.179753	0.179393	0.229999	-0.0271324	0.180849	0.180743	0.181155	0.179359	0.176759	0.178526	0.177621	0.170085	0.178168	0.180283	0.180208	0.178214	0.178195	0.171029	-0.0256206	-0.0260319	-0.0276573	-0.0292916	-0.0248866	-0.029164	0.00423158	-0.0270845	-0.0243409	-0.0250859	-0.0255479	-0.028655	-0.0251355	-0.0251531	-0.02346	-0.0249526	-0.0273325	0.00410669	-0.025188	-0.0263416	-0.026255	-0.0259805	0.000490427
PC11	0.227636	0.226249	-0.0289901	-0.0287536	0.0559212	-0.0297382	-0.0277097	-0.0273897	-0.0264811	-0.0266015	-0.0271324	0.244056	-0.0273957	-0.0274611	-0.0276101	-0.0267355	-0.0252506	-0.0259822	-0.0252509	-0.0223966	-0.0255754	-0.0267081	-0.0270723	-0.0260512	-0.0258858	-0.0216722	0.0387873	0.0376833	0.0419003	0.0359796	0.0365837	0.0362198	-0.0612807	0.037584	0.0404224	0.0372474	0.0399613	0.0374061	0.0403483	0.041884	0.0395189	0.0407647	0.0393522	-0.0610781	0.0418649	0.0413091	0.0420423	0.0442935	-0.060528
PC110	-0.0273976	-0.0274252	0.021725	0.0218317	-0.0274013	0.0223006	0.18168	0.181372	0.179922	0.180065	0.180849	-0.0273957	0.230546	0.181561	0.181649	0.180231	0.177492	0.179293	0.1782	0.17063	0.17866	0.180489	0.180946	0.17908	0.178971	0.171198	-0.0256251	-0.0259661	-0.0279214	-0.0292277	-0.0249563	-0.029233	0.00458819	-0.0270516	-0.0246728	-0.0250613	-0.0259788	-0.0288665	-0.025097	-0.0249802	-0.0232745	-0.025096	-0.0275539	0.00425676	-0.025386	-0.0266921	-0.0265434	-0.0263515	0.000353648
PC111	-0.02722	-0.0272289	0.0215587	0.0217323	-0.0271938	0.0222414	0.181711	0.18136	0.179693	0.179919	0.180743	-0.0274611	0.181561	0.230736	0.18166	0.180644	0.177694	0.179328	0.178367	0.171049	0.179059	0.180685	0.181136	0.179235	0.17894	0.171293	-0.0258519	-0.0261229	-0.0277446	-0.0291452	-0.0250142	-0.0291228	0.00420152	-0.0269153	-0.0243789	-0.0250544	-0.0254229	-0.0288721	-0.0250335	-0.0252779	-0.0234731	-0.0249167	-0.0272249	0.0040702	-0.0250247	-0.0265498	-0.0266642	-0.0264276	0.000522045
PC112	-0.0276111	-0.0275422	0.0216815	0.0215341	-0.0274711	0.0219401	0.181825	0.18171	0.180532	0.180152	0.181155	-0.0276101	0.181649	0.18166	0.230834	0.180577	0.177921	0.179675	0.178508	0.170701	0.179068	0.180853	0.180864	0.179494	0.179074	0.171486	-0.0258034	-0.0260069	-0.0278899	-0.0293852	-0.024992	-0.0292536	0.00456944	-0.0268906	-0.0245417	-0.0251992	-0.0257686	-0.0290299	-0.0250624	-0.0253647	-0.0235545	-0.0253919	-0.0275856	0.00428864	-0.0255942	-0.026682	-0.0265498	-0.0265096	0.000557288
PC113	-0.0267144	-0.026489	0.0213135	0.0210493	-0.0266822	0.0215636	0.18117	0.179966	0.1787	0.179257	0.179359	-0.0267355	0.180231	0.180644	0.180577	0.231935	0.179795	0.180528	0.180566	0.173913	0.180577	0.18001	0.180248	0.181366	0.18096	0.173774	-0.0254546	-0.0256206	-0.027543	-0.0290264	-0.0246333	-0.029144	0.00412689	-0.0267461	-0.0241973	-0.0249673	-0.0253549	-0.0289317	-0.0245953	-0.0247905	-0.0230825	-0.0246546	-0.027049	0.00417055	-0.0248857	-0.0263315	-0.0262705	-0.0261015	-0.000386801
PC114	-0.0253707	-0.0249982	0.0200113	0.0200601	-0.0258808	0.0202305	0.178113	0.177518	0.176279	0.176196	0.176759	-0.0252506	0.177492	0.177694	0.177921	0.179795	0.232952	0.178922	0.180103	0.174674	0.179863	0.176988	0.176926	0.180715	0.180287	0.175375	-0.024936	-0.0248001	-0.0266398	-0.0283312	-0.024102	-0.0282225	0.00346415	-0.0260634	-0.0231297	-0.0242275	-0.0245241	-0.0277972	-0.0241097	-0.0240797	-0.022123	-0.0238472	-0.0264631	0.00395085	-0.0245569	-0.0255675	-0.0254627	-0.0255465	-0.00114254
PC115	-0.025851	-0.0258465	0.020373	0.0202721	-0.0263358	0.0206389	0.179398	0.179106	0.178039	0.178089	0.178526	-0.0259822	0.179293	0.179328	0.179675	0.180528	0.178922	0.23128	0.179683	0.173051	0.179898	0.179037	0.178698	0.180373	0.179772	0.173528	-0.0249015	-0.0252085	-0.0269988	-0.0286482	-0.0244226	-0.0285981	0.00341558	-0.0264293	-0.0237354	-0.0245502	-0.0250079	-0.028112	-0.0243287	-0.0245958	-0.0226896	-0.0240907	-0.0266559	0.00371998	-0.0246146	-0.0259567	-0.0255977	-0.0255884	-0.000613692
PC116	-0.0253145	-0.0249897	0.0202596	0.0202022	-0.0260904	0.0205394	0.179094	0.178063	0.176905	0.17716	0.177621	-0.0252509	0.1782	0.178367	0.178508	0.180566	0.180103	0.179683	0.233159	0.17542	0.180247	0.178003	0.177964	0.180841	0.180831	0.174561	-0.0247495	-0.0251637	-0.0268588	-0.0282392	-0.0241779	-0.0282633	0.00326822	-0.0263711	-0.023432	-0.0242631	-0.0248153	-0.0281486	-0.0240891	-0.0241025	-0.0226269	-0.0240901	-0.0268703	0.00383618	-0.0245212	-0.0256643	-0.025198	-0.0255167	-0.00123254
PC117	-0.0225753	-0.0219974	0.0186297	0.018637	-0.0239735	0.018876	0.171437	0.170574	0.169598	0.16987	0.170085	-0.0223966	0.17063	0.171049	0.170701	0.173913	0.174674	0.173051	0.17542	0.231448	0.174013	0.170613	0.17085	0.1746	0.174725	0.17165	-0.0230769	-0.0235821	-0.0248864	-0.0265727	-0.0224177	-0.0263648	0.00201887	-0.0243971	-0.0218039	-0.022531	-0.0229033	-0.0261893	-0.0222407	-0.0225469	-0.0206774	-0.0216701	-0.0247721	0.00256784	-0.02253	-0.0237528	-0.0236871	-0.0237048	-0.00271895
PC118	-0.0255864	-0.0252815	0.0202806	0.020432	-0.0261552	0.0205472	0.179404	0.178537	0.1776	0.17774	0.178168	-0.0255754	0.17866	0.179059	0.179068	0.180577	0.179863	0.179898	0.180247	0.174013	0.232709	0.17836	0.17857	0.180845	0.180501	0.174436	-0.025165	-0.0252529	-0.0270043	-0.0286172	-0.0244496	-0.0285259	0.0032389	-0.0263421	-0.0234726	-0.0244947	-0.0249027	-0.0283329	-0.0241572	-0.0241468	-0.0226331	-0.0238049	-0.026633	0.00399527	-0.0245848	-0.0258374	-0.0253133	-0.025486	-0.00119689
PC119	-0.0267148	-0.0267119	0.0213451	0.0213353	-0.0269108	0.0216436	0.18079	0.180478	0.179287	0.179649	0.180283	-0.0267081	0.180489	0.180685	0.180853	0.18001	0.176988	0.179037	0.178003	0.170613	0.17836	0.230287	0.180401	0.178768	0.178395	0.171133	-0.0253372	-0.0257761	-0.0274162	-0.0290611	-0.0250033	-0.028876	0.00405906	-0.0266808	-0.0243377	-0.0248102	-0.0253446	-0.0286054	-0.0247717	-0.0247509	-0.0230472	-0.0248036	-0.027392	0.00393279	-0.0250018	-0.0262033	-0.0261679	-0.0259494	7.95528e-05
PC120	-0.0269827	-0.026899	0.0216248	0.021068	-0.0269638	0.021964	0.181099	0.180718	0.179504	0.179669	0.180208	-0.0270723	0.180946	0.181136	0.180864	0.180248	0.176926	0.178698	0.177964	0.17085	0.17857	0.180401	0.230634	0.178687	0.178634	0.171174	-0.0253919	-0.0256413	-0.027561	-0.0288572	-0.0248103	-0.0287783	0.00389845	-0.0266042	-0.0243389	-0.0248163	-0.0254296	-0.0285835	-0.0246309	-0.0249001	-0.0230306	-0.0247285	-0.0271731	0.00371458	-0.0248876	-0.0260727	-0.0264651	-0.0260232	0.00024427
PC121	-0.026115	-0.0258695	0.0206795	0.0204977	-0.0265621	0.0210113	0.179868	0.1792	0.177438	0.178113	0.178214	-0.0260512	0.17908	0.179235	0.179494	0.181366	0.180715	0.180373	0.180841	0.1746	0.180845	0.178768	0.178687	0.232878	0.181039	0.174486	-0.0251893	-0.0254399	-0.0269943	-0.0285683	-0.0243974	-0.0285277	0.00371738	-0.026571	-0.0237596	-0.0245717	-0.0251846	-0.0281653	-0.024417	-0.024535	-0.0225068	-0.0240816	-0.0271574	0.00380231	-0.0247943	-0.025802	-0.0257138	-0.0256759	-0.000838941
PC122	-0.0260584	-0.025705	0.0205185	0.0202805	-0.0264964	0.0206308	0.179452	0.178952	0.177337	0.177855	0.178195	-0.0258858	0.178971	0.17894	0.179074	0.18096	0.180287	0.179772	0.180831	0.174725	0.180501	0.178395	0.178634	0.181039	0.231638	0.175185	-0.0249388	-0.0253158	-0.0266335	-0.0285314	-0.0242693	-0.0284605	0.00352856	-0.0260983	-0.0235675	-0.0243015	-0.0249497	-0.0280762	-0.0240966	-0.0243493	-0.0225669	-0.0237484	-0.0266938	0.0040693	-0.0245866	-0.0260125	-0.0254571	-0.0257204	-0.00104324
PC123	-0.021715	-0.0211997	0.0182976	0.0184059	-0.0236948	0.0183762	0.171894	0.171562	0.170497	0.170338	0.171029	-0.0216722	0.171198	0.171293	0.171486	0.173774	0.175375	0.173528	0.174561	0.17165	0.174436	0.171133	0.171174	0.174486	0.175185	0.231591	-0.0228085	-0.0230727	-0.0245242	-0.0262748	-0.0221656	-0.026162	0.00132698	-0.0241798	-0.0212802	-0.0226014	-0.0228099	-0.0259359	-0.0220006	-0.022404	-0.0206813	-0.0216571	-0.024365	0.00213323	-0.0225344	-0.0233458	-0.0232457	-0.0233041	-0.00275841
PC124	0.0386054	0.0385146	-0.0251352	-0.0249353	0.0378301	-0.0253334	-0.0258997	-0.0258229	-0.0254614	-0.0252612	-0.0256206	0.0387873	-0.0256251	-0.0258519	-0.0258034	-0.0254546	-0.024936	-0.0249015	-0.0247495	-0.0230769	-0.025165	-0.0253372	-0.0253919	-0.0251893	-0.0249388	-0.0228085	0.276174	0.0793941	0.077855	0.0648301	0.0679469	0.0644537	-0.0584347	0.0631713	0.0734481	0.0698413	0.0865504	0.0749967	0.0766312	0.0736894	0.0825638	0.0832144	0.0834814	-0.0585387	0.0824001	0.076882	0.0942614	0.0735615	-0.0576556
PC125	0.0376093	0.0374021	-0.0245673	-0.0242584	0.0427895	-0.024313	-0.0261908	-0.0260835	-0.0258385	-0.0257983	-0.0260319	0.0376833	-0.0259661	-0.0261229	-0.0260069	-0.0256206	-0.0248001	-0.0252085	-0.0251637	-0.0235821	-0.0252529	-0.0257761	-0.0256413	-0.0254399	-0.0253158	-0.0230727	0.0793941	0.265836	0.0715002	0.0734942	0.124397	0.0732413	-0.059163	0.0662981	0.0793268	0.0702909	0.0846356	0.0861079	0.0718061	0.0761744	0.0974645	0.0680001	0.0857032	-0.0591768	0.0737268	0.07589	0.079771	0.0755517	-0.0593775
PC126	0.0417955	0.0418483	-0.0254902	-0.025129	0.0397862	-0.0257755	-0.0279306	-0.0280352	-0.0273896	-0.0274004	-0.0276573	0.0419003	-0.0279214	-0.0277446	-0.0278899	-0.027543	-0.0266398	-0.0269988	-0.0268588	-0.0248864	-0.0270043	-0.0274162	-0.027561	-0.0269943	-0.0266335	-0.0245242	0.077855	0.0715002	0.268894	0.0677386	0.071846	0.0679384	-0.0579785	0.0902584	0.0690837	0.072172	0.073232	0.0756815	0.073875	0.0768238	0.0733047	0.0723608	0.0750357	-0.0580989	0.0723933	0.0679937	0.0714842	0.072112	-0.0579271
PC127	0.0360617	0.0357242	-0.0230452	-0.0227943	0.0367644	-0.0232527	-0.0295134	-0.0292317	-0.0289499	-0.0288926	-0.0292916	0.0359796	-0.0292277	-0.0291452	-0.0293852	-0.0290264	-0.0283312	-0.0286482	-0.0282392	-0.0265727	-0.0286172	-0.0290611	-0.0288572	-0.0285683	-0.0285314	-0.0262748	0.0648301	0.0734942	0.0677386	0.263086	0.0879596	0.23591	-0.057764	0.111561	0.0613301	0.134678	0.0676976	0.151771	0.0668212	0.0771436	0.0626528	0.0663415	0.0685772	-0.0578122	0.0641809	0.0676344	0.0627207	0.0667628	-0.0563831
PC128	0.0363032	0.036481	-0.0252211	-0.0248906	0.0406235	-0.0251519	-0.0250875	-0.0250149	-0.024497	-0.0247651	-0.0248866	0.0365837	-0.0249563	-0.0250142	-0.024992	-0.0246333	-0.024102	-0.0244226	-0.0241779	-0.0224177	-0.0244496	-0.0250033	-0.0248103	-0.0243974	-0.0242693	-0.0221656	0.0679469	0.124397	0.071846	0.0879596	0.263626	0.0879675	-0.0594247	0.0841069	0.068117	0.0790166	0.0659051	0.0878083	0.0692996	0.0755241	0.0680091	0.0646374	0.0692029	-0.0590594	0.0641804	0.0681563	0.0698637	0.0712038	-0.0584046
PC129	0.0364077	0.036004	-0.0230343	-0.0226931	0.0366411	-0.0232759	-0.0295221	-0.0290944	-0.0287849	-0.0288148	-0.029164	0.0362198	-0.029233	-0.0291228	-0.0292536	-0.029144	-0.0282225	-0.0285981	-0.0282633	-0.0263648	-0.0285259	-0.028876	-0.0287783	-0.0285277	-0.0284605	-0.026162	0.0644537	0.0732413	0.0679384	0.23591	0.0879675	0.262462	-0.057663	0.111637	0.0612122	0.13458	0.0672842	0.151557	0.0670067	0.0769562	0.0625613	0.0663317	0.0684081	-0.057718	0.0642904	0.0674206	0.0625192	0.0668686	-0.0563825
PC13	-0.0610177	-0.0610168	0.00808238	0.00759915	-0.0560412	0.00820991	0.00463971	0.00427684	0.00388439	0.00395111	0.00423158	-0.0612807	0.00458819	0.00420152	0.00456944	0.00412689	0.00346415	0.00341558	0.00326822	0.00201887	0.0032389	0.00405906	0.00389845	0.00371738	0.00352856	0.00132698	-0.0584347	-0.059163	-0.0579785	-0.057764	-0.0594247	-0.057663	0.23913	-0.0584741	-0.0590699	-0.0574536	-0.0601466	-0.0577474	-0.0595567	-0.0610106	-0.059885	-0.0592753	-0.0590023	0.187871	-0.0602234	-0.0597438	-0.0597154	-0.0615377	0.0677031
PC130	0.0375784	0.0372947	-0.0231794	-0.0227446	0.0374861	-0.0234592	-0.0271235	-0.026943	-0.0266461	-0.0267409	-0.0270845	0.037584	-0.0270516	-0.0269153	-0.0268906	-0.0267461	-0.0260634	-0.0264293	-0.0263711	-0.0243971	-0.0263421	-0.0266808	-0.0266042	-0.026571	-0.0260983	-0.0241798	0.0631713	0.0662981	0.0902584	0.111561	0.0841069	0.111637	-0.0584741	0.266578	0.062299	0.0965872	0.0653064	0.0949829	0.0665241	0.0712351	0.0657568	0.0629184	0.0680703	-0.0586655	0.0628899	0.0650248	0.0657099	0.0647218	-0.0571858
PC131	0.0402308	0.0401743	-0.0255314	-0.0254752	0.0433152	-0.0259874	-0.0247645	-0.0245245	-0.0240415	-0.0241239	-0.0243409	0.0404224	-0.0246728	-0.0243789	-0.0245417	-0.0241973	-0.0231297	-0.0237354	-0.023432	-0.0218039	-0.0234726	-0.0243377	-0.0243389	-0.0237596	-0.0235675	-0.0212802	0.0734481	0.0793268	0.0690837	0.0613301	0.068117	0.0612122	-0.0590699	0.062299	0.276765	0.0675797	0.102607	0.0677008	0.0743074	0.071392	0.083625	0.0830218	0.0826919	-0.0588054	0.0826022	0.0893533	0.0922689	0.0817204	-0.057996
PC132	0.0371111	0.0369122	-0.0242967	-0.0242158	0.0375696	-0.0244447	-0.0250657	-0.0252693	-0.0247981	-0.0245201	-0.0250859	0.0372474	-0.0250613	-0.0250544	-0.0251992	-0.0249673	-0.0242275	-0.0245502	-0.0242631	-0.022531	-0.0244947	-0.0248102	-0.0248163	-0.0245717	-0.0243015	-0.0226014	0.0698413	0.0702909	0.072172	0.134678	0.0790166	0.13458	-0.0574536	0.0965872	0.0675797	0.269962	0.0658294	0.109984	0.0692285	0.0810817	0.0653853	0.0682254	0.0712832	-0.0575855	0.0635745	0.0722571	0.0617859	0.0677358	-0.0563298
PC133	0.0397977	0.0398889	-0.025201	-0.0246658	0.0419018	-0.0254951	-0.0259338	-0.0257505	-0.0254597	-0.0255956	-0.0255479	0.0399613	-0.0259788	-0.0254229	-0.0257686	-0.0253549	-0.0245241	-0.0250079	-0.0248153	-0.0229033	-0.0249027	-0.0253446	-0.0254296	-0.0251846	-0.0249497	-0.0228099	0.0865504	0.0846356	0.073232	0.0676976	0.0659051	0.0672842	-0.0601466	0.0653064	0.102607	0.0658294	0.265605	0.0723155	0.0756974	0.0755451	0.0833077	0.0886703	0.0838166	-0.0600372	0.087848	0.0994023	0.0929703	0.0835363	-0.0593674
PC134	0.0375633	0.0374009	-0.0230236	-0.0227965	0.0373884	-0.0232398	-0.0292846	-0.0290558	-0.0287429	-0.0284059	-0.028655	0.0374061	-0.0288665	-0.0288721	-0.0290299	-0.0289317	-0.0277972	-0.028112	-0.0281486	-0.0261893	-0.0283329	-0.0286054	-0.0285835	-0.0281653	-0.0280762	-0.0259359	0.0749967	0.0861079	0.0756815	0.151771	0.0878083	0.151557	-0.0577474	0.0949829	0.0677008	0.109984	0.0723155	0.268599	0.0709964	0.0836237	0.0677229	0.0664396	0.0687018	-0.0577509	0.062713	0.0692494	0.0644024	0.0689978	-0.0566904
PC135	0.0403808	0.0401166	-0.0231302	-0.0229297	0.0403521	-0.0234494	-0.0249676	-0.0249863	-0.024759	-0.0246429	-0.0251355	0.0403483	-0.025097	-0.0250335	-0.0250624	-0.0245953	-0.0241097	-0.0243287	-0.0240891	-0.0222407	-0.0241572	-0.0247717	-0.0246309	-0.024417	-0.0240966	-0.0220006	0.0766312	0.0718061	0.073875	0.0668212	0.0692996	0.0670067	-0.0595567	0.0665241	0.0743074	0.0692285	0.0756974	0.0709964	0.263312	0.1203	0.0788602	0.0925167	0.0744703	-0.0593543	0.0848722	0.0733098	0.07998	0.0823515	-0.0587081
PC136	0.041907	0.0416661	-0.0247181	-0.0245222	0.0422672	-0.0249191	-0.0252145	-0.0253644	-0.0246078	-0.0246943	-0.0251531	0.041884	-0.0249802	-0.0252779	-0.0253647	-0.0247905	-0.0240797	-0.0245958	-0.0241025	-0.0225469	-0.0241468	-0.0247509	-0.0249001	-0.024535	-0.0243493	-0.022404	0.0736894	0.0761744	0.0768238	0.0771436	0.0755241	0.0769562	-0.0610106	0.0712351	0.071392	0.0810817	0.0755451	0.0836237	0.1203	0.269802	0.0885365	0.0886697	0.0817112	-0.061172	0.0885109	0.0762444	0.0765158	0.0825378	-0.0598533
PC137	0.0393749	0.0391491	-0.0254375	-0.0250701	0.0423613	-0.0253934	-0.0236408	-0.0233634	-0.02306	-0.0230223	-0.02346	0.0395189	-0.0232745	-0.0234731	-0.0235545	-0.0230825	-0.022123	-0.0226896	-0.0226269	-0.0206774	-0.0226331	-0.0230472	-0.0230306	-0.0225068	-0.0225669	-0.0206813	0.0825638	0.0974645	0.0733047	0.0626528	0.0680091	0.0625613	-0.059885	0.0657568	0.083625	0.0653853	0.0833077	0.0677229	0.0788602	0.0885365	0.263307	0.0928053	0.0933399	-0.0596758	0.128326	0.0881209	0.0812948	0.084808	-0.0601682
PC138	0.0405289	0.0409219	-0.0245282	-0.0246679	0.0419392	-0.0247926	-0.0251025	-0.0248954	-0.02473	-0.0244994	-0.0249526	0.0407647	-0.025096	-0.0249167	-0.0253919	-0.0246546	-0.0238472	-0.0240907	-0.0240901	-0.0216701	-0.0238049	-0.0248036	-0.0247285	-0.0240816	-0.0237484	-0.0216571	0.0832144	0.0680001	0.0723608	0.0663415	0.0646374	0.0663317	-0.0592753	0.0629184	0.0830218	0.0682254	0.0886703	0.0664396	0.0925167	0.0886697	0.0928053	0.28417	0.0903243	-0.0591439	0.100392	0.098982	0.100562	0.125935	-0.0589917
PC139	0.0391962	0.0390706	-0.0219319	-0.0219488	0.0418314	-0.0219727	-0.027783	-0.0275161	-0.0270605	-0.027045	-0.0273325	0.0393522	-0.0275539	-0.0272249	-0.0275856	-0.027049	-0.0264631	-0.0266559	-0.0268703	-0.0247721	-0.026633	-0.027392	-0.0271731	-0.0271574	-0.0266938	-0.024365	0.0834814	0.0857032	0.0750357	0.0685772	0.0692029	0.0684081	-0.0590023	0.0680703	0.0826919	0.0712832	0.0838166	0.0687018	0.0744703	0.0817112	0.0933399	0.0903243	0.274743	-0.0589288	0.0860476	0.0855756	0.081731	0.0801473	-0.0587564
PC14	-0.0610282	-0.0608237	0.00778798	0.00746129	-0.0559559	0.00758066	0.004301	0.00427363	0.00386155	0.0036716	0.00410669	-0.0610781	0.00425676	0.0040702	0.00428864	0.00417055	0.00395085	0.00371998	0.00383618	0.00256784	0.00399527	0.00393279	0.00371458	0.00380231	0.0040693	0.00213323	-0.0585387	-0.0591768	-0.0580989	-0.0578122	-0.0590594	-0.057718	0.187871	-0.0586655	-0.0588054	-0.0575855	-0.0600372	-0.0577509	-0.0593543	-0.061172	-0.0596758	-0.0591439	-0.0589288	0.239376	-0.0602473	-0.0596883	-0.0594196	-0.0613206	0.0675376
PC140	0.0417593	0.041486	-0.0243648	-0.0241956	0.0402378	-0.0243313	-0.0256291	-0.0251224	-0.0248165	-0.0247826	-0.025188	0.0418649	-0.025386	-0.0250247	-0.0255942	-0.0248857	-0.0245569	-0.0246146	-0.0245212	-0.02253	-0.0245848	-0.0250018	-0.0248876	-0.0247943	-0.0245866	-0.0225344	0.0824001	0.0737268	0.0723933	0.0641809	0.0641804	0.0642904	-0.0602234	0.0628899	0.0826022	0.0635745	0.087848	0.062713	0.0848722	0.0885109	0.128326	0.100392	0.0860476	-0.0602473	0.265858	0.0747786	0.085729	0.0876032	-0.0604874
PC141	0.0412497	0.0412581	-0.0262156	-0.0258411	0.0408966	-0.0264596	-0.0268813	-0.0266386	-0.026176	-0.0261058	-0.0263416	0.0413091	-0.0266921	-0.0265498	-0.026682	-0.0263315	-0.0255675	-0.0259567	-0.0256643	-0.0237528	-0.0258374	-0.0262033	-0.0260727	-0.025802	-0.0260125	-0.0233458	0.076882	0.07589	0.0679937	0.0676344	0.0681563	0.0674206	-0.0597438	0.0650248	0.0893533	0.0722571	0.0994023	0.0692494	0.0733098	0.0762444	0.0881209	0.098982	0.0855756	-0.0596883	0.0747786	0.270518	0.107664	0.153209	-0.0586836
PC142	0.0421191	0.0422073	-0.0226493	-0.0223897	0.0425578	-0.0228645	-0.026631	-0.0265087	-0.0260113	-0.0262082	-0.026255	0.0420423	-0.0265434	-0.0266642	-0.0265498	-0.0262705	-0.0254627	-0.0255977	-0.025198	-0.0236871	-0.0253133	-0.0261679	-0.0264651	-0.0257138	-0.0254571	-0.0232457	0.0942614	0.079771	0.0714842	0.0627207	0.0698637	0.0625192	-0.0597154	0.0657099	0.0922689	0.0617859	0.0929703	0.0644024	0.07998	0.0765158	0.0812948	0.100562	0.081731	-0.0594196	0.085729	0.107664	0.268284	0.153406	-0.0593608
PC143	0.0441817	0.0441635	-0.0236287	-0.0236022	0.0452157	-0.0239269	-0.0263755	-0.026252	-0.0258708	-0.0257395	-0.0259805	0.0442935	-0.0263515	-0.0264276	-0.0265096	-0.0261015	-0.0255465	-0.0255884	-0.0255167	-0.0237048	-0.025486	-0.0259494	-0.0260232	-0.0256759	-0.0257204	-0.0233041	0.0735615	0.0755517	0.072112	0.0667628	0.0712038	0.0668686	-0.0615377	0.0647218	0.0817204	0.0677358	0.0835363	0.0689978	0.0823515	0.0825378	0.084808	0.125935	0.0801473	-0.0613206	0.0876032	0.153209	0.153406	0.266358	-0.0608858
PC144	-0.0603359	-0.0603029	0.00241974	0.00235457	-0.0562822	0.00254471	0.000392152	0.000555748	0.000388635	9.44575e-05	0.000490427	-0.060528	0.000353648	0.000522045	0.000557288	-0.000386801	-0.00114254	-0.000613692	-0.00123254	-0.00271895	-0.00119689	7.95528e-05	0.00024427	-0.000838941	-0.00104324	-0.00275841	-0.0576556	-0.0593775	-0.0579271	-0.0563831	-0.0584046	-0.0563825	0.0677031	-0.0571858	-0.057996	-0.0563298	-0.0593674	-0.0566904	-0.0587081	-0.0598533	-0.0601682	-0.0589917	-0.0587564	0.0675376	-0.0604874	-0.0586836	-0.0593608	-0.0608858	0.234018
PC145	-0.0554714	-0.0550594	0.00115949	0.000928404	-0.0531664	0.00113876	-0.00100707	-0.00100039	-0.00123624	-0.0014092	-0.00100155	-0.0556418	-0.000978696	-0.00124513	-0.00081796	-0.00137169	-0.00176418	-0.00148406	-0.00185439	-0.00251936	-0.00202423	-0.00148433	-0.00131063	-0.00172336	-0.00162429	-0.00307153	-0.0550388	-0.0568789	-0.055268	-0.0538788	-0.055688	-0.0539118	0.0640289	-0.0551569	-0.0551749	-0.0537184	-0.0566943	-0.053658	-0.0561323	-0.0572969	-0.0577709	-0.0548493	-0.0558612	0.0646271	-0.0578745	-0.0559289	-0.0565698	-0.0584584	0.170864
PC146	-0.0614183	-0.0615573	0.00331219	0.00302146	-0.0569117	0.00313096	0.000704774	0.000788374	0.000561228	0.000156262	0.000569791	-0.0616948	0.000586997	0.000512946	0.000536344	-0.000136901	-0.000932213	-0.000630868	-0.00111938	-0.00256086	-0.0011406	0.000174748	0.000353009	-0.000826329	-0.000888756	-0.00275179	-0.0582167	-0.0597312	-0.0587006	-0.0570674	-0.0586632	-0.0572155	0.0681677	-0.0580911	-0.0582845	-0.0568561	-0.0598894	-0.0570939	-0.0592365	-0.0604412	-0.0606252	-0.0592696	-0.0592564	0.0679203	-0.0609307	-0.0592214	-0.0598907	-0.0613441	0.181456
PC147	-0.0620585	-0.0619729	0.00354278	0.00323674	-0.0571257	0.00348384	0.00069988	0.000996157	0.000526907	0.000362014	0.000826453	-0.0621589	0.000838091	0.000761929	0.000675474	0.000168822	-0.000819387	-0.000440843	-0.000968415	-0.00221857	-0.00081997	0.000576096	0.000533825	-0.000396367	-0.000655733	-0.00268131	-0.0583416	-0.0601708	-0.0590667	-0.0572537	-0.0590699	-0.0571648	0.0689521	-0.0580828	-0.0588694	-0.0572197	-0.0600362	-0.0573915	-0.0593957	-0.060834	-0.0609625	-0.0596002	-0.0597844	0.0688099	-0.0615197	-0.0595846	-0.0602042	-0.061881	0.182572
PC148	-0.0622334	-0.0622311	0.00340527	0.0029237	-0.0573672	0.00357312	0.00100386	0.0011987	0.000322095	0.000623076	0.000814835	-0.0623042	0.0010947	0.000919907	0.00106186	-3.65708e-05	-0.000840476	-0.000229261	-0.000881494	-0.00237074	-0.000737608	0.000512675	0.000577688	-0.00027094	-0.000436761	-0.0029253	-0.0583673	-0.0603576	-0.0588652	-0.057478	-0.059492	-0.0576837	0.0685821	-0.0585512	-0.05888	-0.0573944	-0.0603355	-0.0576758	-0.0595538	-0.0608018	-0.0609605	-0.05973	-0.0595699	0.0687623	-0.061576	-0.0595525	-0.0604887	-0.0616758	0.182667
PC149	-0.0636324	-0.063484	0.000801865	0.000864028	-0.0575495	0.000970358	-0.00186775	-0.00144328	-0.00173881	-0.00230755	-0.00179173	-0.0637193	-0.00187908	-0.00202147	-0.00158361	-0.00243817	-0.00358502	-0.00302716	-0.00328121	-0.00436596	-0.00309992	-0.00208697	-0.0021688	-0.00311499	-0.00327453	-0.00484667	-0.0602364	-0.0613402	-0.0604123	-0.0589128	-0.0608177	-0.0587734	0.0637386	-0.059655	-0.0603644	-0.05845	-0.0619161	-0.0590462	-0.0598692	-0.062468	-0.0615635	-0.0610612	-0.0605736	0.0635664	-0.0614592	-0.0606632	-0.0618451	-0.0630892	0.083912
PC15	-0.047651	-0.0476041	-0.0188954	-0.0188579	-0.0416487	-0.0191571	-0.0208153	-0.02079	-0.0209763	-0.0209519	-0.0207415	-0.0478244	-0.0207581	-0.020996	-0.0203035	-0.0210033	-0.021345	-0.0209657	-0.0213485	-0.0215035	-0.0213921	-0.0208857	-0.0210819	-0.0213499	-0.0212921	-0.0214454	-0.0433188	-0.0450902	-0.0443863	-0.0423026	-0.0440563	-0.0424734	0.0425129	-0.0434269	-0.044182	-0.0419433	-0.045555	-0.0429663	-0.0446178	-0.0462242	-0.0465897	-0.0446311	-0.0451761	0.0426832	-0.0459414	-0.0442531	-0.0452821	-0.0474682	0.049134
PC150	-0.0614003	-0.0613017	0.00316031	0.00291849	-0.056436	0.00309581	0.000823155	0.000489604	0.000284145	2.88208e-05	0.00032447	-0.0613977	0.00060184	0.000663527	0.000370745	-0.00022726	-0.00122644	-0.000648207	-0.00126875	-0.00220728	-0.00111202	0.00027698	9.5036e-05	-0.000699827	-0.00106759	-0.00287369	-0.0580389	-0.0595236	-0.0585429	-0.0568514	-0.0588044	-0.0569718	0.068128	-0.0580225	-0.0584607	-0.0568664	-0.0595586	-0.0569805	-0.0592135	-0.0603262	-0.0606861	-0.0592547	-0.0591088	0.0678707	-0.0610512	-0.0592014	-0.0597772	-0.0614917	0.181272
PC151	-0.0614501	-0.0613675	0.00299402	0.00285399	-0.0566223	0.00281061	0.00069366	0.000876253	0.000303809	0.000453722	0.000870741	-0.0615411	0.000617955	0.000731995	0.000761474	-0.000231811	-0.00105328	-0.000627605	-0.000775907	-0.00222059	-0.000965889	0.00031236	0.000284492	-0.000709252	-0.000682267	-0.0029024	-0.0579588	-0.0598689	-0.0583638	-0.0570608	-0.0588152	-0.0571684	0.0683745	-0.0580119	-0.0582832	-0.0566795	-0.0597921	-0.05729	-0.0592137	-0.060274	-0.0607034	-0.0593102	-0.0592598	0.068189	-0.0608827	-0.0594565	-0.0597666	-0.0614901	0.181721
PC152	-0.0641013	-0.0639921	0.00128379	0.00119665	-0.0579624	0.00120042	-0.00167125	-0.00130656	-0.00180194	-0.00209819	-0.00163143	-0.0643138	-0.00158285	-0.00197641	-0.00151933	-0.00220284	-0.00332159	-0.00269487	-0.00309521	-0.00431755	-0.00287813	-0.00187971	-0.00193598	-0.00309941	-0.00331033	-0.0047209	-0.06038	-0.0613877	-0.0603533	-0.0587852	-0.0609065	-0.0588572	0.0640769	-0.0597709	-0.0604329	-0.0585978	-0.0617138	-0.0592442	-0.0603747	-0.0628279	-0.061766	-0.0612295	-0.0605776	0.0639146	-0.0616075	-0.0609973	-0.062099	-0.0632639	0.0836057
PC153	-0.0588503	-0.0587816	0.00394183	0.00403971	-0.05366	0.00380912	0.00228955	0.0025193	0.00249977	0.00206694	0.00264304	-0.058943	0.00223129	0.00226931	0.00259065	0.00147858	0.000626318	0.00123748	0.000931084	-0.000543387	0.000943973	0.00207753	0.00197642	0.00076002	0.000580634	-0.000801427	-0.0552285	-0.057286	-0.0559267	-0.0542585	-0.0566853	-0.0543848	0.0688942	-0.0556162	-0.0557279	-0.0545536	-0.0577391	-0.0550173	-0.0568177	-0.0583648	-0.0579065	-0.0564003	-0.057349	0.0683985	-0.0585528	-0.0563546	-0.0570618	-0.0584072	0.0935988
PC154	-0.0593799	-0.0592398	0.0043632	0.00439252	-0.0554957	0.00416947	0.00189136	0.00190151	0.00183985	0.0015822	0.00174846	-0.0595392	0.0015171	0.00143104	0.00153575	0.000872362	0.00015989	0.00103476	0.000182435	-0.000634215	0.000475043	0.00128372	0.0013309	0.000501696	0.00041041	-0.000852748	-0.0564234	-0.0584225	-0.0571184	-0.0563746	-0.0573423	-0.0562679	0.0688116	-0.0570389	-0.0570647	-0.0556502	-0.0582998	-0.0564178	-0.0576144	-0.0588865	-0.0589723	-0.0577163	-0.0582617	0.0685775	-0.0593872	-0.0583938	-0.0590229	-0.0605057	0.0906931
PC155	-0.0593317	-0.0594658	0.00469539	0.00430984	-0.0552755	0.00459058	0.00176123	0.00195042	0.0015759	0.001618	0.00170454	-0.0594646	0.00146151	0.001596	0.00148126	0.00108831	0.000273555	0.000736734	0.000316966	-0.00077556	0.000388412	0.00161184	0.00125921	0.000456076	0.000242712	-0.001344	-0.0563695	-0.0584005	-0.0574227	-0.0564178	-0.0574786	-0.0562833	0.068811	-0.0570341	-0.0572219	-0.0556399	-0.0583704	-0.0564573	-0.0572749	-0.0589176	-0.0587554	-0.0576691	-0.0582587	0.0686271	-0.0596147	-0.0581695	-0.0589795	-0.060374	0.0908781
PC156	-0.0631052	-0.0627524	0.000364588	0.000506303	-0.0571141	0.000376814	-0.00214926	-0.00189793	-0.00186601	-0.00226888	-0.00202099	-0.0631185	-0.00209441	-0.00225131	-0.00196004	-0.0028833	-0.0039468	-0.00296759	-0.00360646	-0.00463661	-0.00353605	-0.00241736	-0.0026465	-0.00367665	-0.00377632	-0.00484329	-0.0597662	-0.0607469	-0.0598313	-0.0582324	-0.0602618	-0.0580972	0.0636014	-0.0592597	-0.0597995	-0.0580552	-0.0612566	-0.0584537	-0.0596814	-0.0621284	-0.0613265	-0.060634	-0.0600332	0.0634101	-0.0608897	-0.0605727	-0.0613876	-0.0627578	0.0829939
PC157	-0.0640986	-0.063839	0.000795549	0.00103946	-0.0579095	0.000526084	-0.00192619	-0.00158021	-0.00181686	-0.0021298	-0.00185803	-0.0641245	-0.00184732	-0.00193695	-0.00176111	-0.00235522	-0.00339818	-0.00291681	-0.00333302	-0.00427551	-0.00299744	-0.00208053	-0.00254828	-0.00308023	-0.00325459	-0.00483435	-0.0603452	-0.0612447	-0.0603196	-0.0586492	-0.0606474	-0.0585268	0.0641327	-0.0594637	-0.060237	-0.0585542	-0.0617279	-0.0590725	-0.0603237	-0.0626867	-0.0616646	-0.0613688	-0.0604769	0.0641542	-0.0615243	-0.0611203	-0.0618853	-0.0632312	0.0837563
PC158	-0.0644179	-0.0642858	0.00180581	0.00139922	-0.0580012	0.00157139	-0.000981017	-0.000523165	-0.00114812	-0.00113635	-0.00101152	-0.0645832	-0.00075684	-0.00111446	-0.000730621	-0.00153315	-0.00291745	-0.0022786	-0.00260786	-0.00365709	-0.00234948	-0.00134697	-0.00143153	-0.00224237	-0.0026343	-0.00415519	-0.0603188	-0.0615094	-0.0604211	-0.0590403	-0.0610044	-0.058837	0.0640392	-0.0596468	-0.0605361	-0.0588569	-0.0619931	-0.0594621	-0.0604699	-0.0629702	-0.0617354	-0.0614171	-0.0609275	0.0636652	-0.0616321	-0.0614852	-0.062206	-0.0637147	0.0832799
PC159	-0.060007	-0.0599356	0.00488859	0.0046612	-0.0557484	0.00464339	0.00201148	0.00228168	0.00199826	0.00160313	0.00212888	-0.0601554	0.00186691	0.00178676	0.00187849	0.0012286	0.000559062	0.00113918	0.000253411	-0.000724182	0.000818102	0.00140856	0.00153549	0.000637645	0.000525501	-0.000646375	-0.0569869	-0.0586745	-0.0573108	-0.0566549	-0.0573706	-0.0565166	0.0687806	-0.0575843	-0.0573984	-0.0562927	-0.0585764	-0.0567057	-0.0578956	-0.0591935	-0.0591013	-0.0580412	-0.0587629	0.0685717	-0.0598354	-0.0584013	-0.0595271	-0.0608866	0.0912741
PC16	-0.0613739	-0.0613714	0.00853856	0.00769173	-0.0565424	0.00873755	0.00500171	0.00499332	0.00458911	0.00449847	0.00477862	-0.0614955	0.00491245	0.00477008	0.00492564	0.00421165	0.0032002	0.00343059	0.00309078	0.00189162	0.00341672	0.00455966	0.00455198	0.00368747	0.00336291	0.000937708	-0.0586859	-0.0592981	-0.0583829	-0.0581003	-0.0598182	-0.0580756	0.187763	-0.0586723	-0.0593005	-0.0577238	-0.0602749	-0.0579965	-0.0598333	-0.0614908	-0.0601602	-0.0595985	-0.0593472	0.187018	-0.0606203	-0.0601014	-0.0597826	-0.0618251	0.0682954
PC160	-0.0631434	-0.062959	0.000577631	0.000549946	-0.0570844	0.000518221	-0.00243519	-0.00241182	-0.00241041	-0.00226279	-0.00248672	-0.063257	-0.00241992	-0.00229507	-0.00224286	-0.00286483	-0.00398574	-0.00325757	-0.0039306	-0.0046278	-0.00352807	-0.00266229	-0.0025051	-0.00344598	-0.00380823	-0.00518638	-0.0597374	-0.060862	-0.0598419	-0.0582578	-0.060428	-0.0581857	0.0635132	-0.0592512	-0.0599853	-0.0582772	-0.0614742	-0.0587423	-0.0596881	-0.062043	-0.0611906	-0.0605321	-0.0600778	0.0631215	-0.0609409	-0.0602881	-0.061369	-0.0626802	0.0834627
PC161	-0.0646596	-0.0645018	0.00126964	0.00107608	-0.0580799	0.00145579	-0.00164733	-0.00140532	-0.00194252	-0.00179424	-0.00174483	-0.0647481	-0.00167054	-0.00179618	-0.00165137	-0.0021096	-0.0033194	-0.00285139	-0.00324219	-0.00406568	-0.0029034	-0.00186597	-0.0020263	-0.00298453	-0.00311104	-0.00484064	-0.0604779	-0.0614934	-0.0605911	-0.0588555	-0.0609244	-0.058908	0.0641537	-0.0600676	-0.0606886	-0.058513	-0.0620476	-0.0594567	-0.0604073	-0.0630821	-0.0619515	-0.061336	-0.0610683	0.063971	-0.061745	-0.0614662	-0.0624031	-0.0636178	0.0835377
PC162	-0.0606147	-0.0607255	0.00524156	0.0050887	-0.0561572	0.00525364	0.00262391	0.0025328	0.00226448	0.00201979	0.00241228	-0.0607613	0.00262539	0.00232153	0.00246594	0.00176891	0.000782971	0.00160995	0.00113284	-0.000113726	0.00129984	0.00203119	0.00205961	0.00132651	0.00107133	-0.000480966	-0.0571032	-0.0589065	-0.0577732	-0.0569079	-0.057825	-0.0568597	0.0691148	-0.0576994	-0.0576174	-0.0564295	-0.0589477	-0.0571107	-0.0581896	-0.0595434	-0.0591735	-0.0579502	-0.0587238	0.0691405	-0.0600163	-0.0586667	-0.0596806	-0.0612551	0.0910877
PC163	-0.0638307	-0.0634906	0.000900977	0.000301968	-0.0572823	0.000518753	-0.00229925	-0.00231043	-0.00253517	-0.00243471	-0.00265943	-0.0637478	-0.00217725	-0.00254062	-0.00204791	-0.00229132	-0.00281632	-0.0029445	-0.00309053	-0.00389468	-0.0028444	-0.00256684	-0.00259393	-0.00277105	-0.00298684	-0.00426241	-0.0600582	-0.0609761	-0.0601472	-0.0586953	-0.0604767	-0.0584864	0.0638266	-0.0596197	-0.0601958	-0.0585768	-0.0617446	-0.0592499	-0.0602068	-0.0624834	-0.0613826	-0.0611318	-0.0603762	0.0638457	-0.0617138	-0.0610441	-0.0617145	-0.0634129	0.0830536
PC164	-0.0608934	-0.0609326	0.00530537	0.0047943	-0.0561877	0.00519079	0.00253236	0.00224938	0.00178597	0.00205988	0.00216243	-0.0608792	0.00217913	0.00223793	0.00216482	0.00167183	0.00127938	0.00143486	0.00100592	-0.000135395	0.00144566	0.00211331	0.00199234	0.00112712	0.00106045	-0.000447896	-0.0570775	-0.0590909	-0.057721	-0.0571213	-0.0579822	-0.0571868	0.0693469	-0.0579445	-0.0575741	-0.0564252	-0.0589566	-0.0573676	-0.0581191	-0.0597369	-0.0594602	-0.0583587	-0.0589757	0.069106	-0.0600824	-0.0591239	-0.0597412	-0.0613841	0.0912123
PC165	-0.0619809	-0.0618728	0.00486999	0.00454738	-0.0562993	0.00517822	0.00182371	0.00156009	0.00138471	0.00117459	0.00149638	-0.061867	0.00172698	0.0017891	0.00180531	0.00110956	0.000109835	0.000699498	-4.12366e-06	-0.000961765	0.000191107	0.00141687	0.00128192	0.000617062	0.000182984	-0.0017732	-0.0589083	-0.0588525	-0.0583492	-0.0574331	-0.0593917	-0.0574156	0.070103	-0.0581311	-0.058407	-0.056988	-0.0597847	-0.0576102	-0.0586786	-0.0603296	-0.0596844	-0.0587784	-0.0582459	0.0699321	-0.0601557	-0.0590278	-0.0598957	-0.0616242	0.0947561
PC166	-0.063829	-0.063641	0.00105234	0.000338639	-0.0574243	0.000725324	-0.00217793	-0.00225327	-0.00233732	-0.00234671	-0.00227912	-0.0638452	-0.00205774	-0.0024464	-0.00218959	-0.0022912	-0.00303799	-0.00297358	-0.00317655	-0.00388234	-0.00277782	-0.00204976	-0.00257658	-0.00271907	-0.00316088	-0.00453299	-0.0601094	-0.0609267	-0.0601871	-0.0586509	-0.0607893	-0.0587991	0.0639161	-0.0598481	-0.0602079	-0.0585897	-0.0616168	-0.0591673	-0.0602446	-0.0626232	-0.061509	-0.0609827	-0.0604341	0.0639378	-0.0614498	-0.0610185	-0.061955	-0.0634302	0.0831829
PC167	-0.060662	-0.0603143	0.00387851	0.0036736	-0.0555675	0.00375026	0.000659461	0.000837727	0.000101888	0.000283544	0.000555367	-0.0605936	0.0007264	0.000447667	0.00083503	0.00114117	0.000915453	0.000681891	0.000792005	-6.42981e-06	0.000889418	0.000322473	5.40897e-05	0.000837936	0.000788443	-0.00050485	-0.0582924	-0.0585898	-0.0581405	-0.0569164	-0.0586334	-0.0568201	0.0696201	-0.0579159	-0.0574487	-0.0567694	-0.0590096	-0.057054	-0.0582483	-0.0598426	-0.058989	-0.0578777	-0.0577323	0.0700609	-0.0597636	-0.0582113	-0.059204	-0.0609121	0.0933341
PC168	-0.0601856	-0.0600264	0.0039827	0.00339677	-0.0549031	0.00393556	0.000832097	0.000620513	0.000377099	0.000466151	0.000647683	-0.0603689	0.000864351	0.00075704	0.000840878	0.000586977	-0.000276431	5.05151e-05	-0.00028156	-0.000897793	-3.56147e-05	0.00055943	0.000617702	0.000162994	-0.000234567	-0.00159515	-0.0581958	-0.0581715	-0.0578133	-0.056749	-0.0581386	-0.0566053	0.0690855	-0.057274	-0.0574359	-0.0564996	-0.0587652	-0.0569171	-0.0578364	-0.0592656	-0.0590358	-0.0572948	-0.0573639	0.0694885	-0.0593689	-0.0578563	-0.0589028	-0.0606516	0.0932418
PC169	-0.0596705	-0.0596051	0.00406642	0.00417487	-0.0550717	0.00413682	0.000768307	0.00115769	0.000792366	0.000718576	0.00125076	-0.059898	0.000791066	0.000930535	0.00109579	0.000321005	-0.000451037	-0.000156107	-0.000452354	-0.00161742	-0.000445501	0.00057642	0.000617714	-0.00037125	-0.0005013	-0.00210881	-0.0578376	-0.0584055	-0.0577045	-0.0564777	-0.05825	-0.0563076	0.0693606	-0.0573818	-0.0576694	-0.0564396	-0.0587276	-0.0565805	-0.0577107	-0.0592025	-0.0588901	-0.0577524	-0.0575558	0.0689512	-0.0592094	-0.0581498	-0.0587309	-0.0606804	0.0936967
PC170	-0.0611473	-0.0609383	0.00435131	0.00425287	-0.0559831	0.00450611	0.00106533	0.00139779	0.000820501	0.00126121	0.0012378	-0.0612045	0.00124983	0.00126916	0.00154096	0.000839601	0.000240995	0.000430449	0.000181689	-0.000948634	0.000339069	0.00115752	0.000852979	0.000441378	0.000236708	-0.00151089	-0.0585814	-0.0586941	-0.0581502	-0.0568917	-0.0587938	-0.0568343	0.0702327	-0.0580099	-0.0579302	-0.0569531	-0.0590545	-0.0570356	-0.0582776	-0.059972	-0.0593162	-0.0583768	-0.0579316	0.0701128	-0.0597932	-0.0583681	-0.0593486	-0.061348	0.0943136
PC171	-0.0628712	-0.0623611	0.000232219	3.37843e-05	-0.0571528	-7.73791e-05	-0.00256767	-0.0024457	-0.00261672	-0.00297366	-0.00271186	-0.0629391	-0.00254572	-0.0028764	-0.00246784	-0.00228364	-0.00271956	-0.00267871	-0.00277713	-0.00339135	-0.00259257	-0.00301894	-0.00305089	-0.00250643	-0.00272786	-0.00363277	-0.0593919	-0.0605397	-0.0595072	-0.0580936	-0.0600581	-0.0581717	0.0634349	-0.0590408	-0.0597898	-0.0578612	-0.0612212	-0.0584438	-0.0595529	-0.0622269	-0.0609592	-0.0605044	-0.0600619	0.0638046	-0.0611468	-0.0606415	-0.0610544	-0.0628172	0.0824229
PC172	-0.0614278	-0.0615144	0.00464357	0.00432349	-0.0560035	0.00478444	0.00162449	0.00158911	0.000929657	0.000974986	0.00123433	-0.0615914	0.00153941	0.0014842	0.00164441	0.00125951	0.000278804	0.000457325	0.000338583	-0.000820252	0.00063071	0.00113156	0.0010449	0.000470127	0.000267919	-0.0013986	-0.0589591	-0.0588553	-0.0582862	-0.0572435	-0.0590139	-0.0570447	0.0702063	-0.0580393	-0.058212	-0.0571636	-0.0594611	-0.0571949	-0.0587132	-0.0604612	-0.0595144	-0.0585789	-0.0581076	0.0700619	-0.0601928	-0.0588806	-0.0598262	-0.061604	0.0944721
PC173	-0.0607597	-0.0607285	0.00436543	0.00419645	-0.055456	0.00448304	0.00131371	0.00121627	0.00074775	0.000912519	0.00134139	-0.0610222	0.00120674	0.00125566	0.00139877	0.000639839	-0.00052403	7.28973e-05	-0.000282416	-0.00115749	-0.000222444	0.00099969	0.00096295	-2.42242e-05	-0.000211128	-0.00199364	-0.0587126	-0.0586021	-0.058511	-0.0567932	-0.0588067	-0.056677	0.0697805	-0.05789	-0.0578197	-0.0568788	-0.0592474	-0.0569223	-0.0583682	-0.0599394	-0.0593782	-0.0583256	-0.0579099	0.0695192	-0.0596733	-0.058335	-0.0593771	-0.0613082	0.0944899
PC174	-0.0604873	-0.0604723	0.00435205	0.00411274	-0.0554531	0.00437912	0.00132348	0.00103593	0.00117875	0.00114301	0.00132873	-0.0605885	0.00123302	0.00102681	0.00137966	0.000657708	-0.000210853	0.000406259	8.14226e-05	-0.00100528	0.000110406	0.000928941	0.00107557	0.000193118	0.000102777	-0.00174365	-0.0584811	-0.0583097	-0.0578147	-0.0566687	-0.0585781	-0.0565449	0.069353	-0.0575354	-0.0578511	-0.0568086	-0.0588842	-0.0569133	-0.0579727	-0.059665	-0.0589316	-0.05783	-0.0575148	0.0691966	-0.0590939	-0.0583537	-0.059119	-0.0610582	0.0938506
PC175	-0.056868	-0.0564988	0.00288683	0.0028197	-0.0531619	0.0029741	1.34544e-05	0.000384703	-0.000166329	-0.000113109	-0.000157226	-0.0569947	9.37318e-05	0.000136092	0.000117366	0.00017281	-0.000552325	-0.000238829	-0.000637475	-0.0011285	-0.00032023	-0.000236465	-0.000287353	-0.000533545	-0.000584796	-0.00196707	-0.0561556	-0.0563717	-0.056036	-0.0546262	-0.0564327	-0.0546437	0.0668962	-0.0558163	-0.0555946	-0.0547576	-0.0570776	-0.0549383	-0.0558893	-0.0576514	-0.0571406	-0.0549517	-0.0551999	0.0674703	-0.0572023	-0.056146	-0.0570055	-0.0587202	0.0904517
PC176	-0.0618172	-0.0617357	0.00336199	0.00301126	-0.0570665	0.00342314	0.00117408	0.000814018	0.000392393	0.00031026	0.000676836	-0.0617356	0.000870447	0.000747824	0.000872857	0.000137082	-0.000808574	-0.000250877	-0.000819709	-0.00226158	-0.000555998	0.000456955	0.000591713	-0.000417729	-0.000644962	-0.0027035	-0.0583303	-0.0598786	-0.0590138	-0.0571221	-0.0590488	-0.0572424	0.0684638	-0.0583287	-0.0587863	-0.0571154	-0.0600759	-0.0574126	-0.0594908	-0.0608083	-0.0611206	-0.0596272	-0.0594157	0.0680763	-0.0615319	-0.0595903	-0.0602511	-0.0616383	0.181834
PC177	-0.0624735	-0.0624252	0.00379665	0.00292385	-0.0573154	0.00367349	0.00144089	0.00111377	0.000391022	0.000588436	0.000854314	-0.0624932	0.00121499	0.00119372	0.00118719	0.000379108	-0.000753071	-0.000250951	-0.000732561	-0.00202502	-0.000442436	0.000686304	0.000787012	5.55957e-06	-0.000438847	-0.00276334	-0.0584278	-0.0602259	-0.0588859	-0.0575375	-0.0593825	-0.0576806	0.0686421	-0.0585817	-0.05871	-0.057253	-0.0603352	-0.0576346	-0.05969	-0.0609162	-0.0610556	-0.0598896	-0.0596912	0.0685647	-0.0615382	-0.0597297	-0.0606521	-0.0620501	0.182308
PC178	-0.0621185	-0.0620737	0.00334999	0.00289698	-0.0570795	0.0032375	0.00107244	0.00094694	0.000494354	0.000621218	0.000876698	-0.0621818	0.00105018	0.000902544	0.000962298	8.84548e-05	-0.000655935	-0.000169157	-0.000749986	-0.00211162	-0.000711043	0.000610681	0.00049175	-0.000248804	-0.000737667	-0.00265026	-0.058233	-0.0600072	-0.0589668	-0.0574672	-0.0590586	-0.0575962	0.0683162	-0.0583118	-0.0588174	-0.0570328	-0.0603548	-0.0574205	-0.0596166	-0.0607293	-0.060877	-0.0597227	-0.059626	0.0683803	-0.0614271	-0.0598087	-0.0604331	-0.0619818	0.182243
PC179	-0.0600532	-0.0600845	0.00649449	0.00587399	-0.0547834	0.00646676	0.00456052	0.00451564	0.00424913	0.00420408	0.00450134	-0.0602966	0.00452705	0.00455286	0.00466798	0.00386397	0.00260684	0.00312049	0.00278146	0.00158924	0.00308349	0.00419807	0.00406981	0.0030491	0.00271131	0.00122561	-0.0563971	-0.0580302	-0.0579634	-0.0558811	-0.0583418	-0.0559695	0.0716867	-0.0570395	-0.0568306	-0.0561608	-0.0580175	-0.0559197	-0.0578132	-0.0598459	-0.0592298	-0.0573877	-0.0577571	0.0713789	-0.0594117	-0.0580194	-0.0587129	-0.0603416	0.0969027
PC18	-0.0605557	-0.0604265	0.00780343	0.00716121	-0.055588	0.00802349	0.00425428	0.00387544	0.00379295	0.00384317	0.00366602	-0.060753	0.00435175	0.00407412	0.00414421	0.00368124	0.00324705	0.00335852	0.00311484	0.00217481	0.00332468	0.00375781	0.00383895	0.00331772	0.00315209	0.00113703	-0.058238	-0.0589381	-0.0580794	-0.0575766	-0.0594221	-0.0575765	0.18647	-0.0585695	-0.0588124	-0.0570278	-0.0597741	-0.0576327	-0.0592988	-0.060547	-0.0596369	-0.0591197	-0.0586664	0.186589	-0.0601181	-0.0595028	-0.0593388	-0.0611712	0.0676818
PC180	-0.0614262	-0.0614504	0.00308882	0.00264636	-0.056657	0.00295833	0.000584642	0.000602993	9.03412e-05	6.96127e-05	0.000680483	-0.0615149	0.000680427	0.000752701	0.000642089	-0.00030909	-0.00120162	-0.00062051	-0.00109592	-0.00223584	-0.00102824	0.000145576	0.000347444	-0.000659472	-0.000929471	-0.00278095	-0.0580401	-0.060112	-0.0587103	-0.0573214	-0.0589683	-0.0574774	0.0683887	-0.0581792	-0.0584711	-0.0569584	-0.0600293	-0.0572015	-0.059286	-0.0604726	-0.0609258	-0.0594572	-0.0594755	0.0682815	-0.0612317	-0.0594117	-0.0599418	-0.0616758	0.181094
PC181	-0.0622952	-0.0618649	0.000367348	0.000348051	-0.0565278	2.20794e-05	-0.00250028	-0.00251615	-0.00270162	-0.0028177	-0.00279935	-0.062387	-0.00270182	-0.00301195	-0.00266491	-0.00315399	-0.00341235	-0.00351468	-0.00347942	-0.0041682	-0.0034216	-0.00280853	-0.00330222	-0.0034653	-0.00352492	-0.00437915	-0.0593549	-0.0601789	-0.0590895	-0.0575594	-0.0596864	-0.0574312	0.0630765	-0.0586257	-0.0593586	-0.0573803	-0.0608187	-0.0580424	-0.0594699	-0.0618004	-0.0607057	-0.060156	-0.0596849	0.0634419	-0.0607258	-0.0602052	-0.0608621	-0.0624018	0.0823126
PC182	-0.0638634	-0.0635348	0.000724621	0.000597442	-0.0574103	0.000736234	-0.00206265	-0.00187993	-0.00205872	-0.00221439	-0.00211759	-0.0639133	-0.00214147	-0.00241888	-0.00196622	-0.00175221	-0.00274936	-0.00258922	-0.00253804	-0.00325375	-0.00236921	-0.00222209	-0.00242797	-0.00233626	-0.0026116	-0.004199	-0.0598331	-0.0611518	-0.0601353	-0.0585124	-0.0606166	-0.058608	0.0638709	-0.0594509	-0.0599459	-0.0584131	-0.0612721	-0.0590546	-0.0599693	-0.0626458	-0.0614484	-0.0610695	-0.0605007	0.0639162	-0.0613221	-0.0608377	-0.0613856	-0.0631187	0.0831197
PC183	-0.0613366	-0.0610479	0.00256081	0.00227701	-0.0565489	0.00233257	0.00022013	0.000318781	-0.000337689	-0.000361744	2.66729e-05	-0.0613805	0.000117754	-3.88994e-05	-0.000104894	7.11127e-05	0.00026203	-0.000399368	-0.000349575	-0.00135275	-0.000485892	-0.000359165	-0.000441996	6.26946e-05	-6.62122e-05	-0.00153148	-0.058024	-0.0599964	-0.0583554	-0.0571276	-0.05881	-0.0571786	0.0684494	-0.0579798	-0.0582115	-0.0569447	-0.0598137	-0.0570703	-0.0592575	-0.0601313	-0.0603752	-0.0591234	-0.0594134	0.0688867	-0.0612092	-0.0592791	-0.0596305	-0.0613395	0.180584
PC184	-0.0643037	-0.0640762	0.00101648	0.000878288	-0.0576466	0.00119463	-0.0016555	-0.00169367	-0.00211242	-0.00191776	-0.00201126	-0.0643523	-0.00169083	-0.00195305	-0.00169331	-0.00202793	-0.00313296	-0.00262416	-0.00297795	-0.0038005	-0.00263759	-0.00191207	-0.00211068	-0.00257717	-0.00290313	-0.00464494	-0.0603064	-0.0610228	-0.060225	-0.0586124	-0.0608194	-0.0584642	0.0643008	-0.0596872	-0.0602658	-0.0582523	-0.0616677	-0.0592684	-0.0602791	-0.0626497	-0.0615723	-0.06122	-0.0607163	0.0638655	-0.0615807	-0.0610381	-0.0619292	-0.0633917	0.0833576
PC185	-0.0643538	-0.0643205	0.00114085	0.00110218	-0.057837	0.00123421	-0.00179746	-0.00170187	-0.00215481	-0.00191277	-0.00212784	-0.0645115	-0.00184644	-0.00182886	-0.00177157	-0.00212824	-0.0031588	-0.00281161	-0.00327868	-0.00415295	-0.00281752	-0.00212599	-0.00224498	-0.00282831	-0.00301067	-0.00477129	-0.0601909	-0.0613468	-0.0605694	-0.0588179	-0.0609599	-0.0587684	0.0643369	-0.0596099	-0.0603406	-0.0586563	-0.0618618	-0.0592516	-0.0604089	-0.0629626	-0.0617646	-0.061253	-0.0606638	0.0640343	-0.0617039	-0.0611822	-0.0620739	-0.0633629	0.0836097
PC186	-0.0637617	-0.0636029	0.000797154	0.000727115	-0.0572443	0.000961401	-0.00175515	-0.00142951	-0.00170124	-0.00176597	-0.00176315	-0.0638011	-0.00174262	-0.00179287	-0.00160127	-0.00219793	-0.0034599	-0.00294249	-0.00330015	-0.00417649	-0.00310906	-0.00200003	-0.00186465	-0.00310297	-0.00307507	-0.00500787	-0.0599904	-0.061104	-0.0602758	-0.0584826	-0.0605612	-0.0584441	0.0637735	-0.0592269	-0.0602655	-0.0583549	-0.0614908	-0.0588916	-0.0599616	-0.0624152	-0.0614652	-0.0609787	-0.0605315	0.0631472	-0.0613721	-0.0606835	-0.0617535	-0.0630009	0.0832444
PC187	-0.0639933	-0.0636794	0.000831512	0.000459735	-0.0576142	0.000839087	-0.00195889	-0.00182929	-0.00224439	-0.00232435	-0.00240304	-0.0640248	-0.0019079	-0.00212995	-0.00179709	-0.00170728	-0.00271972	-0.00246496	-0.00246705	-0.0032855	-0.00234054	-0.00208223	-0.00215514	-0.00237588	-0.00266263	-0.00430471	-0.0604399	-0.0614423	-0.0602376	-0.0589015	-0.0608706	-0.0587717	0.064006	-0.0599964	-0.0604933	-0.0586302	-0.0618768	-0.0593789	-0.0602932	-0.0628348	-0.0617072	-0.0612556	-0.0609846	0.0640146	-0.0614782	-0.0611847	-0.0619057	-0.0633142	0.0833366
PC188	-0.0622248	-0.0618888	3.31965e-05	-0.000232946	-0.0563286	-1.16174e-05	-0.00307688	-0.00313481	-0.00314087	-0.00301562	-0.00315437	-0.062163	-0.00289796	-0.00327681	-0.00282592	-0.00230249	-0.00269572	-0.00307712	-0.00290425	-0.00327002	-0.0027472	-0.00325046	-0.00348721	-0.00268666	-0.00277098	-0.00382748	-0.0595117	-0.0603796	-0.0591641	-0.0577709	-0.0598135	-0.0578273	0.0632038	-0.0588492	-0.0592185	-0.0575817	-0.0610268	-0.058289	-0.059401	-0.0617426	-0.0609396	-0.0601722	-0.0597628	0.0631758	-0.0607503	-0.0603758	-0.0611086	-0.0625488	0.0821754
PC189	-0.0639515	-0.0639283	0.00133902	0.00105672	-0.0574619	0.0012411	-0.00174352	-0.00206185	-0.00212573	-0.00222617	-0.00228051	-0.063958	-0.00194609	-0.0021308	-0.00176443	-0.00209674	-0.00364342	-0.00294242	-0.00324778	-0.00432218	-0.00300687	-0.00189009	-0.00221118	-0.00303679	-0.00335466	-0.00522572	-0.0602956	-0.060878	-0.0603171	-0.0585818	-0.0607728	-0.0586711	0.0638296	-0.0594997	-0.0604421	-0.0583851	-0.0615185	-0.0591727	-0.0601065	-0.0624709	-0.0613931	-0.0612735	-0.0605595	0.0631831	-0.0613848	-0.0607982	-0.0619648	-0.0632261	0.0833349
PC19	-0.0616737	-0.0616063	0.00845866	0.00767667	-0.0563279	0.00866539	0.00498918	0.00452263	0.00418624	0.00424637	0.00446627	-0.0618961	0.00506324	0.00444778	0.00486743	0.00437227	0.00357389	0.00383546	0.00343333	0.00200826	0.00362758	0.00437876	0.0044542	0.00375023	0.00338142	0.00120102	-0.0586453	-0.0596267	-0.058751	-0.0581678	-0.059709	-0.0580329	0.188185	-0.0589519	-0.0594607	-0.05776	-0.0604737	-0.0580532	-0.0597477	-0.0615117	-0.0601334	-0.0597503	-0.0592737	0.18799	-0.0605257	-0.0601322	-0.0599834	-0.0618933	0.0681912
PC190	-0.0649141	-0.0648514	0.00169444	0.00121469	-0.0581051	0.0017498	-0.00122429	-0.00127131	-0.00169581	-0.00160641	-0.00165211	-0.0649946	-0.00137246	-0.00141263	-0.00120844	-0.0016158	-0.00281158	-0.00265694	-0.00302925	-0.00402227	-0.00267608	-0.00147363	-0.00189118	-0.00254125	-0.00291026	-0.00492903	-0.06082	-0.0614631	-0.0607154	-0.0590056	-0.0612568	-0.0592098	0.0641351	-0.0600665	-0.0607322	-0.0588174	-0.0621509	-0.0596811	-0.0605513	-0.0630629	-0.0618944	-0.0616571	-0.0611415	0.0638892	-0.0617525	-0.0614573	-0.0625807	-0.0637896	0.0837974
PC191	-0.0636746	-0.0633727	0.00071559	0.000426723	-0.0574392	0.00073838	-0.00218517	-0.00210632	-0.00241193	-0.00231192	-0.00239541	-0.0637859	-0.00229462	-0.00241877	-0.00245686	-0.00218354	-0.00305273	-0.00262733	-0.00284993	-0.00366991	-0.00280073	-0.00271109	-0.00284806	-0.00280172	-0.00310757	-0.00430473	-0.0601745	-0.0611604	-0.0601777	-0.0585943	-0.0608409	-0.0584914	0.0641348	-0.0596632	-0.05992	-0.058326	-0.0615195	-0.0591197	-0.0599286	-0.0625669	-0.0614666	-0.0609684	-0.0605013	0.0637754	-0.0613962	-0.0609821	-0.0616454	-0.0631535	0.0830449
PC192	-0.0651582	-0.0648907	0.00170968	0.00150008	-0.0585324	0.00174412	-0.000832101	-0.00116595	-0.00145608	-0.001601	-0.00149842	-0.0650838	-0.00124671	-0.0015369	-0.00110016	-0.00162895	-0.00256457	-0.00217293	-0.00245759	-0.00362969	-0.00214854	-0.00137242	-0.00181005	-0.0020254	-0.00231972	-0.00434099	-0.0607959	-0.0616045	-0.060884	-0.0593666	-0.0612446	-0.0591919	0.0643888	-0.060204	-0.0606628	-0.0587742	-0.0622308	-0.0599906	-0.060644	-0.0632545	-0.0619968	-0.0618122	-0.061148	0.0641053	-0.0619769	-0.061595	-0.0624884	-0.063917	0.0837252
PC193	-0.0644041	-0.0641872	0.00121694	0.000956784	-0.0578568	0.00105704	-0.00169224	-0.00172761	-0.00196672	-0.0017692	-0.00194633	-0.0644316	-0.00156277	-0.00195178	-0.00168031	-0.0019799	-0.0029594	-0.0026665	-0.00294728	-0.00386013	-0.00283464	-0.0019149	-0.00216497	-0.00266183	-0.00292103	-0.00459134	-0.0603423	-0.0613046	-0.0605156	-0.0589032	-0.0610672	-0.0588308	0.0641932	-0.0600225	-0.0603845	-0.058745	-0.0619634	-0.0595518	-0.0605367	-0.0628458	-0.0617344	-0.0614172	-0.0609377	0.0641361	-0.0616496	-0.0614784	-0.0619919	-0.0635236	0.0835387
PC194	-0.0260016	-0.0260589	0.0208643	0.0208002	-0.023441	0.0208645	0.0181761	0.0182959	0.0176957	0.0178417	0.0176781	-0.0259594	0.0182493	0.0179125	0.0181396	0.0171957	0.0164642	0.0169757	0.016714	0.0153737	0.0167631	0.0178249	0.0178424	0.0169352	0.0168257	0.0148775	-0.0263389	-0.025258	-0.0237665	-0.0236686	-0.0252519	-0.0236065	0.00133702	-0.0254227	-0.0271161	-0.0260823	-0.0251968	-0.0255758	-0.0278876	-0.0249846	-0.0252548	-0.0267312	-0.024221	0.00149208	-0.0239671	-0.0261806	-0.0265877	-0.0266575	-0.00104208
PC195	-0.0259614	-0.0259869	0.0208791	0.0205606	-0.0233289	0.0210544	0.0174395	0.017532	0.0170412	0.0172964	0.01719	-0.0258891	0.0175346	0.0177395	0.0176327	0.0170251	0.0159147	0.0167947	0.0164004	0.0150468	0.0165676	0.0174379	0.0175253	0.016726	0.0166289	0.014692	-0.0262732	-0.0250504	-0.0234305	-0.023565	-0.0252191	-0.0235831	0.00136527	-0.0251432	-0.0269606	-0.0256341	-0.0247517	-0.0253433	-0.0276012	-0.0249198	-0.0250219	-0.0265693	-0.0241852	0.00118857	-0.023805	-0.026225	-0.0265099	-0.0263335	-0.0010528
PC196	-0.022465	-0.0225823	0.018881	0.0190344	-0.0213685	0.0188874	0.0164892	0.0167472	0.0165101	0.0163412	0.0162355	-0.0227114	0.0163537	0.0167048	0.0165266	0.0164502	0.0157904	0.0161827	0.0161845	0.0150442	0.0159927	0.0163807	0.016324	0.0162691	0.0159213	0.0144639	-0.0247876	-0.0238324	-0.0219517	-0.0219998	-0.0237325	-0.021947	-0.000286479	-0.0238491	-0.0252541	-0.0244805	-0.0234311	-0.0238647	-0.0259854	-0.0235976	-0.0238178	-0.0238684	-0.022319	6.85964e-05	-0.0222099	-0.0246773	-0.0248146	-0.0250266	-0.00242961
PC197	-0.0259039	-0.0261755	0.0210461	0.0211012	-0.0233983	0.0209909	0.0179259	0.0178037	0.0174185	0.0173358	0.0175115	-0.0259855	0.0179589	0.0180142	0.0179943	0.0177203	0.0166974	0.0172932	0.0171508	0.0156638	0.0172018	0.0175413	0.0175841	0.0172367	0.0171065	0.0152897	-0.0263585	-0.0251745	-0.0236497	-0.0235756	-0.0253971	-0.0237588	0.0014932	-0.0254565	-0.0272281	-0.0258786	-0.0254808	-0.0256125	-0.0276558	-0.0249638	-0.0251992	-0.0269553	-0.0239142	0.00160058	-0.0239792	-0.0264056	-0.0265491	-0.0267155	-0.00106917
PC198	-0.0269163	-0.0270825	0.0212792	0.0211976	-0.0242548	0.0215377	0.0183621	0.018772	0.0179727	0.0179623	0.0182659	-0.0270503	0.0185265	0.0184174	0.0184839	0.017865	0.0169049	0.0174454	0.0173105	0.015626	0.0173896	0.0179366	0.0181981	0.0175142	0.0173101	0.0151302	-0.026894	-0.025642	-0.0240653	-0.0241221	-0.025577	-0.0241111	0.00211217	-0.0257238	-0.0275388	-0.0261697	-0.025739	-0.026071	-0.02829	-0.0257231	-0.0255989	-0.0273797	-0.0246957	0.00206031	-0.02456	-0.0270553	-0.0271729	-0.0271557	-0.00126615
PC199	-0.0266485	-0.0266301	0.0209748	0.0209334	-0.0238384	0.0208705	0.0178848	0.0182368	0.0174543	0.0175306	0.0177661	-0.0266669	0.0181398	0.01813	0.0180283	0.0177746	0.0170785	0.017433	0.0173847	0.0160716	0.0175011	0.0176303	0.0178528	0.017551	0.017173	0.0157113	-0.0267716	-0.0255103	-0.0239528	-0.0241405	-0.0256759	-0.0241905	0.00187417	-0.0257316	-0.0273974	-0.0264085	-0.02549	-0.0259903	-0.0283915	-0.0254001	-0.0255306	-0.0271087	-0.0244712	0.00226346	-0.0245508	-0.0268332	-0.0270515	-0.0271652	-0.00136695
PC2	0.227659	0.225956	-0.0288803	-0.0285831	0.0559929	-0.0294923	-0.027621	-0.0275379	-0.0265575	-0.0265911	-0.0269971	0.227656	-0.0274948	-0.0273619	-0.0275316	-0.0268182	-0.0254124	-0.0261338	-0.0255257	-0.0226221	-0.0258281	-0.0267668	-0.026998	-0.0262013	-0.0260765	-0.0219006	0.0387294	0.0379269	0.0419403	0.0361782	0.0364886	0.0364127	-0.0611075	0.0374254	0.0401387	0.0371516	0.0399482	0.0376367	0.0406489	0.0421178	0.0395437	0.040702	0.0395494	-0.0611141	0.0417849	0.0414483	0.0421161	0.0442928	-0.0603357
PC20	-0.0609845	-0.0609624	0.00800974	0.00759033	-0.0561759	0.00781313	0.00472711	0.00472417	0.00419254	0.00400112	0.00467285	-0.0612438	0.00482633	0.00437568	0.00491549	0.00406363	0.00295088	0.00351014	0.00321981	0.00169747	0.00322406	0.00433845	0.00418632	0.00342032	0.00314993	0.00136029	-0.0586281	-0.0594785	-0.0582	-0.0579391	-0.059682	-0.0578233	0.187312	-0.0586831	-0.0590781	-0.0574676	-0.0599814	-0.0579291	-0.0596645	-0.0611002	-0.0599071	-0.0594291	-0.0589346	0.186958	-0.0601554	-0.0596764	-0.059589	-0.0613074	0.0679919
PC200	-0.0264371	-0.0265723	0.0212876	0.0214868	-0.0239436	0.0215204	0.01816	0.0179678	0.0179723	0.0178008	0.0178165	-0.0264345	0.0183269	0.0184885	0.0182709	0.0176787	0.016746	0.0174389	0.0170416	0.0156806	0.0173343	0.0177677	0.0178666	0.0173356	0.0172341	0.0152305	-0.0267282	-0.0254362	-0.0238191	-0.024133	-0.025643	-0.0241312	0.001856	-0.0256027	-0.0271825	-0.0260601	-0.0253331	-0.0259379	-0.0279273	-0.0254241	-0.0251318	-0.0270662	-0.0242118	0.00168958	-0.0242694	-0.0265862	-0.0269267	-0.0269101	-0.00122605
PC201	-0.026201	-0.0262153	0.021102	0.0209795	-0.02334	0.0213641	0.0181857	0.017825	0.0176178	0.0178764	0.0175526	-0.0261858	0.0180843	0.0180352	0.0182568	0.0179169	0.0169819	0.0174722	0.0173775	0.0157792	0.0174525	0.0177164	0.0178024	0.0174475	0.0172563	0.0155073	-0.0266665	-0.0251604	-0.023679	-0.0239468	-0.0255643	-0.0240901	0.00143408	-0.0256165	-0.0270158	-0.0260914	-0.0252541	-0.0259329	-0.0282644	-0.0253547	-0.0252442	-0.0268437	-0.024111	0.00146167	-0.0239141	-0.026474	-0.026676	-0.0265352	-0.00110861
PC202	-0.0257163	-0.0257569	0.0207033	0.0205893	-0.0230012	0.0210442	0.0173794	0.0173413	0.0168998	0.0168508	0.0170632	-0.0256865	0.0170933	0.017268	0.0174261	0.01703	0.0163905	0.0168778	0.0168481	0.015167	0.0167488	0.0170256	0.0171626	0.0171167	0.0169089	0.0149045	-0.0263231	-0.025607	-0.0233448	-0.0235236	-0.0252938	-0.0234533	0.000996188	-0.0252661	-0.0270265	-0.0260044	-0.0252034	-0.0255702	-0.0278076	-0.0249195	-0.0251686	-0.0267952	-0.023775	0.001031	-0.0240775	-0.0264073	-0.0261663	-0.0264541	-0.00147713
PC203	-0.0267533	-0.026877	0.021226	0.0208061	-0.0234394	0.0217068	0.018592	0.0180319	0.0178095	0.0179843	0.0178423	-0.0266872	0.0183471	0.0183961	0.0181611	0.0179753	0.0168158	0.0174825	0.0172613	0.0157036	0.0171792	0.0180125	0.0179901	0.0175281	0.0172537	0.0150647	-0.0267268	-0.0251626	-0.0241268	-0.0240875	-0.0255967	-0.0242712	0.00158083	-0.0254568	-0.027204	-0.0262354	-0.0253761	-0.0259916	-0.0279526	-0.0255497	-0.025204	-0.0269533	-0.0243845	0.00124943	-0.0242123	-0.0265077	-0.0270253	-0.0269386	-0.00105994
PC204	-0.0260005	-0.0262369	0.0210577	0.0206626	-0.0228484	0.0213842	0.0176076	0.0171359	0.0170837	0.0171587	0.0171732	-0.0260232	0.0175836	0.017647	0.0174501	0.0178725	0.0167925	0.0172549	0.0172586	0.0160292	0.0173079	0.0173646	0.0173443	0.0174646	0.0170298	0.0153531	-0.0262262	-0.0249752	-0.0233781	-0.023481	-0.0254756	-0.0238409	0.00138552	-0.0253498	-0.0270562	-0.0257754	-0.0250503	-0.0255943	-0.0276724	-0.0250649	-0.0250036	-0.0267837	-0.0236859	0.00117576	-0.0239837	-0.0263103	-0.0264545	-0.0265949	-0.00139639
PC205	-0.0260099	-0.0261061	0.0206078	0.0208404	-0.0232274	0.0209468	0.0179818	0.0179072	0.0174663	0.0176591	0.0179543	-0.0260949	0.0180809	0.0178512	0.0179727	0.0176683	0.0165749	0.0171186	0.0168107	0.0153164	0.0167645	0.0176645	0.0177715	0.0175017	0.0169998	0.015046	-0.0262551	-0.0252645	-0.0232069	-0.0232022	-0.0254014	-0.0233433	0.0012976	-0.0252831	-0.0269155	-0.025932	-0.02491	-0.0255619	-0.027699	-0.0250425	-0.0250719	-0.0264667	-0.0238287	0.00125246	-0.0240998	-0.0263975	-0.0265415	-0.0263088	-0.00102607
PC206	-0.024973	-0.025026	0.0206032	0.0206306	-0.0225612	0.0204379	0.0173137	0.0175135	0.0170581	0.0172201	0.0170153	-0.0251359	0.0171253	0.0172184	0.0172232	0.0169344	0.0164949	0.0165636	0.0167192	0.0154461	0.0165849	0.0169325	0.0170111	0.0169211	0.0167037	0.0156067	-0.0258581	-0.0245916	-0.0228713	-0.0232699	-0.0247228	-0.0233711	0.00101565	-0.0249848	-0.0265363	-0.0255126	-0.0248451	-0.0251884	-0.0274597	-0.0245288	-0.0245782	-0.0262719	-0.0236504	0.00107815	-0.0234556	-0.026012	-0.0261211	-0.0260536	-0.00197073
PC207	-0.0268604	-0.026715	0.0208995	0.020428	-0.023928	0.0210966	0.0180955	0.01788	0.0174977	0.0176062	0.0176574	-0.0268875	0.0180681	0.0180929	0.0179549	0.0185153	0.0180168	0.0180741	0.0184653	0.0172744	0.0181077	0.0176311	0.0176445	0.0187271	0.0182746	0.0164066	-0.0266249	-0.0256643	-0.0239602	-0.0242511	-0.0258154	-0.0243537	0.00165664	-0.0259071	-0.0273573	-0.0263098	-0.0254728	-0.026133	-0.0284899	-0.0257394	-0.0254728	-0.0269806	-0.0245135	0.00203364	-0.0243884	-0.0269916	-0.0269579	-0.027293	-0.00171771
PC208	-0.0245118	-0.0242863	0.0201105	0.0195539	-0.022058	0.0200139	0.016857	0.0167528	0.0164257	0.0164656	0.0159805	-0.0244489	0.016808	0.0168823	0.0167032	0.0177418	0.018045	0.0172404	0.0177833	0.0172492	0.0177628	0.0164053	0.0166338	0.017838	0.0177668	0.0172219	-0.0257357	-0.02427	-0.0228123	-0.0229317	-0.0243445	-0.0231402	0.000211748	-0.0246243	-0.0261133	-0.0249856	-0.0242313	-0.0250479	-0.0271906	-0.0242701	-0.0240718	-0.0255988	-0.0233209	0.00066228	-0.0229822	-0.0258288	-0.0256905	-0.0257751	-0.00277172
PC209	-0.0273728	-0.0271861	0.021317	0.0209855	-0.0243311	0.0214485	0.018541	0.0181858	0.0178678	0.0179402	0.0179215	-0.0272692	0.0181726	0.0185101	0.0184288	0.0183663	0.0180491	0.0178987	0.0181601	0.0166105	0.0180751	0.0179303	0.018139	0.0183142	0.0183184	0.016325	-0.0269236	-0.0258491	-0.0241814	-0.0244362	-0.0259845	-0.0244638	0.00232124	-0.0262089	-0.0275265	-0.026572	-0.0256429	-0.0262727	-0.0287238	-0.0259179	-0.025609	-0.0271736	-0.0247376	0.00226901	-0.0245649	-0.0269863	-0.0271052	-0.0270726	-0.0014091
PC21	-0.0608205	-0.0609772	0.0081988	0.00746085	-0.0557878	0.00825625	0.00446628	0.00394053	0.00396288	0.00375727	0.00414403	-0.0608663	0.00427162	0.00410801	0.00449981	0.00382538	0.00286576	0.00316183	0.00251429	0.00152319	0.00279881	0.00407584	0.00405776	0.00319785	0.00307258	0.000561194	-0.0586585	-0.0591268	-0.0582989	-0.0578903	-0.059426	-0.057768	0.186683	-0.0585828	-0.0590167	-0.0572593	-0.0597838	-0.057806	-0.0594824	-0.060921	-0.0595404	-0.0591983	-0.0585968	0.186073	-0.0602565	-0.0596024	-0.0596103	-0.0612901	0.0678656
PC210	-0.0239627	-0.0236713	0.0193123	0.0188634	-0.0216174	0.019231	0.016427	0.0161257	0.016044	0.0159957	0.0156285	-0.0238343	0.0160973	0.016214	0.0163434	0.0174641	0.0180277	0.0169009	0.0181164	0.017788	0.0175926	0.0160591	0.0160827	0.018035	0.0175847	0.0169746	-0.0251149	-0.0237578	-0.0220344	-0.0226108	-0.0241086	-0.0227649	-5.75893e-05	-0.0243059	-0.0254749	-0.0246422	-0.023654	-0.0243531	-0.0268185	-0.0240684	-0.0238326	-0.0253179	-0.0228922	0.000814436	-0.0227314	-0.0251428	-0.0251409	-0.0255006	-0.00313105
PC211	-0.027648	-0.0276062	0.0218035	0.0212557	-0.0246062	0.0217821	0.0188221	0.0185658	0.0180113	0.0181018	0.0179779	-0.0276629	0.0185625	0.0186195	0.0184438	0.0187069	0.0181415	0.0181486	0.018482	0.0169515	0.0184623	0.0181658	0.018214	0.0187134	0.0182886	0.016227	-0.0273021	-0.0259611	-0.024365	-0.0247346	-0.0261405	-0.0248406	0.00228352	-0.0264195	-0.0276224	-0.0267974	-0.0258167	-0.0267152	-0.0288479	-0.0263053	-0.0256736	-0.0274082	-0.0248309	0.00264707	-0.0247798	-0.0276222	-0.0273698	-0.0276111	-0.00137212
PC212	-0.0235274	-0.0231038	0.0188905	0.0186044	-0.0213944	0.0188977	0.0159193	0.01572	0.0152436	0.0152856	0.0152842	-0.0232638	0.0156776	0.0160654	0.0157767	0.0169361	0.018008	0.0168284	0.0177512	0.0175522	0.0174781	0.0155815	0.0154592	0.0174638	0.0173595	0.017286	-0.0250626	-0.0236489	-0.0216361	-0.0225325	-0.023668	-0.0226709	-6.0733e-05	-0.0240584	-0.0254584	-0.0243468	-0.0235503	-0.0245403	-0.0266439	-0.0239205	-0.0236058	-0.0248884	-0.0224643	0.000692692	-0.0225315	-0.02485	-0.0248625	-0.0252111	-0.00326766
PC213	-0.0235557	-0.0233312	0.019146	0.0190007	-0.0220007	0.0191539	0.016179	0.0159978	0.0158099	0.0160795	0.0155994	-0.0236525	0.0160482	0.0161623	0.0159745	0.0172485	0.0177475	0.0170215	0.0178448	0.0174893	0.0173296	0.0160152	0.0159536	0.0177005	0.0175177	0.0169154	-0.0253243	-0.0240792	-0.0221007	-0.0224003	-0.0240529	-0.0225706	0.000197491	-0.0240072	-0.0255473	-0.0246665	-0.0239206	-0.0246203	-0.02659	-0.0239206	-0.0238427	-0.0252936	-0.0227848	0.000668103	-0.0226939	-0.0250463	-0.0251494	-0.02518	-0.0031141
PC214	0.0603134	0.0602704	-0.0251259	-0.0249429	0.0624052	-0.0255319	-0.0268039	-0.026767	-0.0262913	-0.0262513	-0.0264479	0.0603509	-0.0268503	-0.0267963	-0.0271396	-0.0262523	-0.0249604	-0.0256849	-0.025135	-0.0231088	-0.0254032	-0.026333	-0.0260637	-0.0257242	-0.0255128	-0.0225886	0.0435804	0.0396544	0.0418198	0.0370836	0.040812	0.0374312	-0.059069	0.0403975	0.0433903	0.0359555	0.0440034	0.037625	0.0427025	0.042537	0.0429901	0.0433347	0.0414198	-0.0590224	0.0455863	0.0424106	0.0447481	0.0448177	-0.0601322
PC215	0.0591742	0.058686	-0.0243418	-0.0237816	0.0604562	-0.0244699	-0.0260435	-0.0259042	-0.0254829	-0.0256228	-0.0256595	0.0590515	-0.0261438	-0.0260712	-0.0259492	-0.0257238	-0.0247855	-0.0249256	-0.0245658	-0.0225185	-0.024967	-0.0255807	-0.0254671	-0.02512	-0.0249035	-0.0219633	0.0436194	0.0397808	0.0420353	0.0385512	0.0407382	0.0385383	-0.0603715	0.0410086	0.0428487	0.0371884	0.0413821	0.039868	0.0424829	0.0430949	0.0419502	0.0421208	0.0415438	-0.0602004	0.0445973	0.0428926	0.0445127	0.045713	-0.0596346
PC216	0.058003	0.0580265	-0.0253945	-0.0248999	0.0608522	-0.0255778	-0.0255382	-0.0253834	-0.0247044	-0.0247893	-0.0249485	0.0581302	-0.0256049	-0.0255875	-0.0257263	-0.0250678	-0.0240382	-0.0246465	-0.0240043	-0.022281	-0.0241385	-0.0250028	-0.0250988	-0.0244306	-0.0242383	-0.0217462	0.0407322	0.0422713	0.042633	0.0388631	0.0432183	0.0388841	-0.0583093	0.0424962	0.0443586	0.0379198	0.0411074	0.0379606	0.0420676	0.0424573	0.0425214	0.0432123	0.0401247	-0.0579435	0.0459963	0.0408015	0.0449083	0.0464242	-0.0597007
PC217	0.0579387	0.0584089	-0.0259017	-0.0255697	0.0644614	-0.0260136	-0.0254744	-0.0251851	-0.0246989	-0.0246354	-0.0252139	0.0582471	-0.0255531	-0.025532	-0.0257163	-0.0246402	-0.0236896	-0.0239909	-0.023647	-0.0216685	-0.0237575	-0.0251192	-0.0249224	-0.0241745	-0.0239785	-0.0208921	0.0403693	0.0406082	0.0409076	0.0368677	0.041941	0.0367072	-0.056766	0.040639	0.0424828	0.0364969	0.0421715	0.037998	0.042159	0.0419128	0.0398463	0.0409179	0.0423181	-0.0566939	0.039449	0.0426399	0.0433598	0.0445391	-0.0583347
PC218	0.0557158	0.0556568	-0.0261929	-0.0258238	0.0590338	-0.026271	-0.0271094	-0.0270318	-0.0263979	-0.026617	-0.0267194	0.055862	-0.0271533	-0.0272944	-0.0273506	-0.0267242	-0.0257296	-0.0261562	-0.0256219	-0.0236455	-0.0257037	-0.0265272	-0.0265477	-0.0259357	-0.0261823	-0.0229276	0.0421184	0.0414954	0.0411557	0.0377299	0.0406394	0.0379134	-0.0574272	0.0414705	0.0446038	0.0365702	0.0415799	0.038818	0.0414177	0.0406077	0.0412308	0.0411348	0.0403097	-0.0572876	0.0436261	0.0413156	0.0432478	0.0435692	-0.0580768
PC219	0.0575082	0.0573844	-0.025431	-0.0250708	0.060074	-0.0255685	-0.0261999	-0.0262611	-0.0255748	-0.0255747	-0.0260035	0.0575535	-0.0263206	-0.0260839	-0.026249	-0.0254696	-0.0246168	-0.0248988	-0.024294	-0.0228555	-0.0245484	-0.025647	-0.0256823	-0.0248696	-0.0249725	-0.0222546	0.0411076	0.0388984	0.0417904	0.0365813	0.040102	0.0365808	-0.058358	0.0401162	0.0426874	0.0361776	0.0403214	0.0375184	0.0395031	0.0418831	0.0395623	0.0387	0.0396329	-0.0581855	0.0411241	0.0421145	0.0417883	0.0430914	-0.0582953
PC22	-0.0613873	-0.0613453	0.00812144	0.00761596	-0.0563679	0.00846653	0.0051193	0.00479587	0.00442032	0.004191	0.00448947	-0.0615501	0.00506507	0.00445477	0.0048133	0.00426635	0.00330264	0.0035309	0.00313769	0.00219383	0.00342401	0.00415873	0.00416355	0.00352461	0.00346197	0.00125141	-0.0589611	-0.0593994	-0.0584321	-0.0582832	-0.0596126	-0.0581479	0.187834	-0.0586295	-0.0593199	-0.0578788	-0.0601785	-0.058232	-0.0597521	-0.0613085	-0.0598543	-0.0596022	-0.0591516	0.187903	-0.0605311	-0.0598328	-0.05983	-0.0615001	0.0680807
PC220	0.0603585	0.0599843	-0.0253098	-0.0250961	0.0646692	-0.0254229	-0.0276793	-0.0275736	-0.0269438	-0.0269939	-0.0272548	0.0601396	-0.0277633	-0.0274456	-0.0276359	-0.0271604	-0.0263613	-0.0264037	-0.026249	-0.024452	-0.0263196	-0.0270615	-0.0268054	-0.0267591	-0.0266256	-0.0238675	0.0409276	0.0397466	0.0417317	0.0362683	0.0409618	0.0365539	-0.0578685	0.0403935	0.0407775	0.0379425	0.0412242	0.0379446	0.0433532	0.0440578	0.0413879	0.0417198	0.0409952	-0.0579052	0.0424146	0.0407887	0.0419154	0.0430559	-0.056879
PC221	0.0577501	0.0575244	-0.0250998	-0.0247636	0.061034	-0.0251672	-0.0259077	-0.0258185	-0.0252102	-0.025295	-0.0254414	0.0577278	-0.0256641	-0.0258088	-0.0260378	-0.025498	-0.0244728	-0.0250474	-0.0244695	-0.0226364	-0.0247579	-0.0254602	-0.0254892	-0.0248865	-0.0248379	-0.022312	0.0413758	0.0393365	0.0449657	0.0373009	0.0413874	0.0372874	-0.0591094	0.0413489	0.0428091	0.037827	0.0428137	0.0388081	0.0408869	0.0433794	0.0411035	0.0400943	0.0402618	-0.0589125	0.0408327	0.0415198	0.0415444	0.0426255	-0.0593144
PC222	0.0592345	0.0594617	-0.0260257	-0.0253165	0.0610957	-0.0260408	-0.0250998	-0.024877	-0.0242393	-0.0244526	-0.0247258	0.05912	-0.0253142	-0.0248446	-0.0251153	-0.024331	-0.0235447	-0.0237832	-0.0232669	-0.0212551	-0.0235241	-0.024369	-0.0240862	-0.0236972	-0.0237236	-0.0209382	0.0433069	0.0392867	0.0409659	0.0382444	0.041164	0.0383436	-0.0599053	0.0421128	0.043665	0.0378089	0.0402733	0.0415364	0.0421181	0.0423144	0.0402032	0.0403746	0.0404459	-0.059697	0.0416926	0.0424863	0.0413629	0.0407994	-0.0596432
PC223	0.0590637	0.0589808	-0.025542	-0.0249136	0.0612892	-0.0254769	-0.0289174	-0.0288625	-0.0280828	-0.0282107	-0.0285801	0.0589725	-0.0287631	-0.0286027	-0.028957	-0.0283401	-0.0273322	-0.0277043	-0.0272754	-0.0254824	-0.0274719	-0.0283443	-0.028341	-0.0277011	-0.0276413	-0.0250405	0.0416101	0.0428667	0.0446516	0.0410149	0.0439075	0.0411287	-0.0592043	0.0429271	0.0431148	0.038159	0.0456615	0.0409254	0.0415073	0.0453351	0.0426529	0.0419189	0.0438939	-0.0592443	0.0443044	0.0440814	0.0437213	0.0468703	-0.0593735
PC224	0.0369726	0.036992	-0.0227754	-0.0223883	0.0368524	-0.0231051	-0.0291702	-0.0289835	-0.0286716	-0.028297	-0.0288878	0.0371322	-0.0289183	-0.0288239	-0.029059	-0.0287583	-0.02775	-0.0282749	-0.0280002	-0.0263319	-0.0284375	-0.0286156	-0.0287431	-0.0282262	-0.0281434	-0.0261002	0.0747566	0.0859632	0.0758172	0.151753	0.0878663	0.151734	-0.05758	0.0952063	0.0675555	0.110287	0.0719528	0.241121	0.0708252	0.0835405	0.0675584	0.0660271	0.068672	-0.0575793	0.0628551	0.0685651	0.0641471	0.0685403	-0.0566006
PC225	0.0598951	0.0596809	-0.0250945	-0.0248612	0.0650352	-0.0253968	-0.0277056	-0.0277916	-0.0270396	-0.027154	-0.0274621	0.0599083	-0.0277874	-0.0276172	-0.0277514	-0.0272128	-0.0262108	-0.0266346	-0.026287	-0.0246232	-0.0265124	-0.0271792	-0.0272258	-0.0266004	-0.0267478	-0.0240087	0.0428013	0.0462654	0.0416572	0.0410459	0.0446089	0.0408466	-0.0610343	0.0427708	0.0465741	0.0402041	0.0437579	0.0403535	0.0430717	0.0450663	0.0446907	0.0422647	0.0437539	-0.0610877	0.043944	0.045606	0.048041	0.0500412	-0.0609494
PC226	0.0618737	0.0619836	-0.0262682	-0.0258217	0.0640487	-0.0262348	-0.0274085	-0.0274777	-0.0269334	-0.0269566	-0.0269883	0.0619175	-0.0276317	-0.0276907	-0.0276452	-0.02705	-0.025999	-0.0263041	-0.0261061	-0.0242011	-0.0259647	-0.0269833	-0.0270299	-0.0265861	-0.0262864	-0.0237123	0.0422546	0.0429856	0.0427415	0.0377338	0.0418592	0.037553	-0.0601003	0.0404797	0.0444768	0.0359702	0.0429505	0.0377924	0.0417884	0.0430919	0.042836	0.0418937	0.0421335	-0.0600902	0.0425584	0.0432966	0.0447599	0.0471746	-0.059511
PC227	0.0582176	0.0583356	-0.026263	-0.0259341	0.0587663	-0.0267049	-0.0280377	-0.0279559	-0.0271263	-0.0274371	-0.0277164	0.0584242	-0.0278383	-0.0278878	-0.0280098	-0.0272252	-0.0262789	-0.0268925	-0.0262035	-0.0244542	-0.0266321	-0.0272253	-0.0274229	-0.0268715	-0.0267341	-0.0240723	0.0417262	0.0390183	0.0453659	0.0361386	0.0414565	0.0360635	-0.0588028	0.0404771	0.0427252	0.0359402	0.0425201	0.0398824	0.0399061	0.0431754	0.0409232	0.0385103	0.0403758	-0.0583176	0.0401071	0.0409754	0.0425373	0.0411069	-0.0583607
PC228	0.0554286	0.0552224	-0.0201566	-0.0199259	0.0647272	-0.020602	-0.0250085	-0.0249045	-0.0243339	-0.0243679	-0.0246119	0.055448	-0.0249248	-0.0248419	-0.0251385	-0.024503	-0.0236545	-0.0238453	-0.0236544	-0.0216779	-0.0236541	-0.0245871	-0.0242024	-0.02416	-0.0237817	-0.0210642	0.0422879	0.0402389	0.0409852	0.0404502	0.0409795	0.0403767	-0.0557666	0.0395025	0.0440935	0.0378083	0.0437863	0.0403581	0.0418774	0.0420866	0.0430753	0.0418329	0.0414104	-0.0558762	0.0456128	0.0405525	0.0427793	0.0406582	-0.0573932
PC229	0.0531925	0.0529646	-0.0259114	-0.0257884	0.0578742	-0.0262327	-0.0230713	-0.0229131	-0.0220372	-0.0222004	-0.0226928	0.0532378	-0.0230025	-0.022736	-0.0229624	-0.0226465	-0.0219553	-0.0221903	-0.0217854	-0.0196456	-0.0217527	-0.0226912	-0.0222955	-0.0221447	-0.022049	-0.0197103	0.0406931	0.0391626	0.0399044	0.0340625	0.0372129	0.0340533	-0.0538549	0.0358851	0.0428802	0.0370753	0.0437205	0.0359722	0.0407035	0.0413526	0.0405483	0.0421385	0.040753	-0.053783	0.0417096	0.0410977	0.0439622	0.0449054	-0.0532891
PC230	0.0557134	0.055989	-0.0254402	-0.024761	0.0598805	-0.0254376	-0.0218073	-0.0214765	-0.0207077	-0.0208703	-0.0211481	0.0557658	-0.0215963	-0.0212868	-0.0218532	-0.0208899	-0.0199913	-0.0201296	-0.0200917	-0.0180352	-0.0198857	-0.0211535	-0.0210287	-0.0202479	-0.0200851	-0.0171488	0.0350938	0.0371388	0.0359864	0.0375234	0.0374387	0.0376008	-0.0533011	0.0370191	0.0399095	0.0373999	0.0379932	0.0364123	0.0380293	0.0380389	0.0363153	0.0378672	0.0371161	-0.0527847	0.0384727	0.0368334	0.0390811	0.0386902	-0.0539388
PC231	-0.0246398	-0.0248207	0.0295063	0.0290586	-0.0188346	0.0297957	0.0292953	0.0291764	0.0290214	0.0291491	0.0290844	-0.0247457	0.0296847	0.0294985	0.0298008	0.0288375	0.0274911	0.028254	0.0279727	0.0262176	0.0282289	0.0292373	0.0296732	0.0280813	0.0281658	0.0256679	-0.0238427	-0.020919	-0.0219282	-0.0240214	-0.0245643	-0.0240977	0.0123774	-0.0234622	-0.0229045	-0.0229902	-0.0207758	-0.0236554	-0.0216604	-0.0225898	-0.0213223	-0.0218736	-0.0214732	0.0120846	-0.0221165	-0.0231749	-0.0223619	-0.0209075	0.00787888
PC232	-0.0248686	-0.0248575	0.0318397	0.0311564	-0.018644	0.03192	0.0300895	0.0298765	0.0294627	0.0292607	0.029608	-0.0249325	0.0297336	0.0297968	0.0298016	0.0289998	0.0277657	0.028308	0.0284017	0.0262726	0.0285829	0.0293525	0.029876	0.0284515	0.0283431	0.0259514	-0.0246626	-0.0211763	-0.0227809	-0.0245083	-0.0232363	-0.024762	0.01158	-0.0227022	-0.0218542	-0.0240683	-0.0221991	-0.0245057	-0.0235725	-0.0224139	-0.0208644	-0.021722	-0.0205301	0.0116193	-0.0212139	-0.0243577	-0.021042	-0.0226729	0.0080372
PC233	-0.0256319	-0.0255049	0.0302616	0.0298974	-0.0187657	0.0305674	0.0282898	0.0281368	0.027706	0.0277915	0.0278046	-0.0255705	0.028281	0.0281579	0.0281718	0.0282595	0.0276596	0.0277628	0.0278091	0.0258638	0.0279064	0.0277581	0.0279437	0.0278112	0.0280299	0.0257128	-0.0239398	-0.0210876	-0.0224997	-0.0237623	-0.0243102	-0.0237742	0.0114394	-0.0223293	-0.021947	-0.0241508	-0.0210821	-0.0235108	-0.0217549	-0.0223349	-0.01999	-0.0217287	-0.0206164	0.011809	-0.0214476	-0.0237468	-0.0204884	-0.0216117	0.00741033
PC234	-0.0187286	-0.0182462	0.0224067	0.0219916	-0.0156094	0.0224639	0.023249	0.0233655	0.0229752	0.0230147	0.023069	-0.0186513	0.0235238	0.023305	0.0233152	0.0247814	0.0259124	0.0245301	0.0254455	0.0261111	0.0252596	0.0233395	0.0232738	0.0255253	0.0254517	0.0261047	-0.0204862	-0.0173047	-0.0177892	-0.0200941	-0.0202686	-0.020336	0.00969481	-0.0211296	-0.0173836	-0.0204412	-0.0167756	-0.02096	-0.0179463	-0.0179669	-0.0170159	-0.0173343	-0.0185456	0.0108958	-0.0183396	-0.0189853	-0.0178656	-0.0177775	0.00470216
PC235	0.0531761	0.0532698	-0.0255123	-0.0251972	0.0666692	-0.0256721	-0.0240148	-0.0239336	-0.0235324	-0.0232422	-0.0239109	0.0533573	-0.0240314	-0.0237743	-0.024262	-0.0230462	-0.0218208	-0.022557	-0.0221468	-0.0199203	-0.0221002	-0.0234292	-0.0233532	-0.0223546	-0.0224261	-0.0194242	0.0358753	0.0387645	0.0382732	0.0332136	0.0370194	0.0329437	-0.054891	0.0357367	0.041674	0.0344861	0.0429703	0.0327056	0.037772	0.0373671	0.0399	0.0406059	0.0393345	-0.0546495	0.0385663	0.038801	0.0402147	0.0417106	-0.0544901
PC236	0.0558495	0.0554957	-0.0262445	-0.0257701	0.0612003	-0.0261192	-0.0248528	-0.0248467	-0.0241369	-0.0240325	-0.0244535	0.0558694	-0.0249512	-0.0246909	-0.0248613	-0.0243466	-0.0234085	-0.0237944	-0.0233445	-0.021694	-0.0238507	-0.0242123	-0.0245269	-0.0238457	-0.023815	-0.0211698	0.0397527	0.0377013	0.0424136	0.0354434	0.0384268	0.03549	-0.055962	0.0400966	0.0410452	0.0379344	0.0419263	0.0361027	0.0416021	0.0397901	0.0382332	0.039051	0.0401962	-0.0559023	0.0391587	0.0374538	0.0404509	0.0415806	-0.0560535
PC237	0.0529043	0.0527687	-0.026644	-0.0260576	0.0605747	-0.0266344	-0.0221915	-0.0215252	-0.0209694	-0.0209584	-0.0216623	0.0529314	-0.021619	-0.0216093	-0.0216574	-0.0212471	-0.0203934	-0.0206436	-0.0204753	-0.0188561	-0.020563	-0.0213486	-0.0212491	-0.0206335	-0.0205537	-0.0182402	0.0387338	0.0386189	0.0404479	0.0345192	0.0370096	0.0345078	-0.0545861	0.0380201	0.0413427	0.0360201	0.0430368	0.0345928	0.040569	0.0408011	0.0395643	0.0409821	0.0392751	-0.0542882	0.0381545	0.0373013	0.0400815	0.0411271	-0.0542139
PC238	0.0557564	0.0553764	-0.0294122	-0.0287099	0.0606303	-0.0293401	-0.0191815	-0.0188861	-0.0184692	-0.0183816	-0.0186785	0.055892	-0.0188111	-0.0187448	-0.019043	-0.0183829	-0.0174772	-0.0181013	-0.0177844	-0.016067	-0.0175927	-0.0181879	-0.0183962	-0.0175827	-0.0177629	-0.0154457	0.0379022	0.038987	0.0369162	0.0345839	0.0389259	0.0345984	-0.0554147	0.0337949	0.0411489	0.035757	0.0430979	0.0332775	0.0387012	0.0386702	0.0384289	0.0391797	0.0375093	-0.055149	0.0376422	0.0380605	0.0386728	0.0407439	-0.0551211
PC239	0.0541772	0.0539925	-0.0277765	-0.0276218	0.0582849	-0.028068	-0.0233277	-0.0229725	-0.0225188	-0.022478	-0.0226818	0.0540263	-0.0232911	-0.0229998	-0.0231045	-0.022655	-0.021653	-0.0221483	-0.0218986	-0.020059	-0.0219887	-0.0227909	-0.0227091	-0.022497	-0.0219732	-0.0194637	0.0376343	0.0408761	0.0393421	0.0349167	0.0378728	0.0349489	-0.0549876	0.0358797	0.039992	0.0354471	0.042134	0.0349328	0.0412065	0.0425938	0.0414231	0.0416106	0.0396055	-0.0548431	0.0386097	0.0389704	0.0383867	0.0419645	-0.0544066
PC24	-0.0614733	-0.0614005	0.00816876	0.00812299	-0.0561845	0.00860259	0.00517889	0.00506268	0.00442118	0.00428323	0.00473126	-0.0616268	0.00480321	0.00461848	0.00498121	0.00408479	0.00322126	0.00368969	0.00326806	0.00161435	0.00362028	0.0042243	0.00424417	0.00357089	0.00335116	0.0010859	-0.0583146	-0.0595826	-0.0584515	-0.0581619	-0.0594712	-0.0579048	0.188131	-0.0589284	-0.0590111	-0.0577584	-0.0602404	-0.0579859	-0.0599279	-0.0612891	-0.0600425	-0.0596656	-0.0593016	0.187854	-0.0604794	-0.0599302	-0.0598519	-0.0615806	0.0680334
PC240	0.049415	0.0490879	-0.0274521	-0.0271194	0.0589433	-0.0276399	-0.019243	-0.0192423	-0.0188433	-0.0187578	-0.0191513	0.0495871	-0.0194915	-0.0193732	-0.0193727	-0.0188488	-0.0179481	-0.0184369	-0.0181251	-0.0165165	-0.0181888	-0.0188322	-0.0190861	-0.0185899	-0.0179578	-0.0156847	0.0396564	0.0393337	0.0436504	0.0356281	0.0395467	0.0358654	-0.0549992	0.0397985	0.0411984	0.0368772	0.042	0.0377507	0.0402664	0.0400927	0.0421946	0.0390782	0.0385702	-0.055174	0.0389791	0.041055	0.0390412	0.0403212	-0.05499
PC241	0.055849	0.0556914	-0.0247036	-0.0240729	0.0653197	-0.0245279	-0.0237964	-0.0235013	-0.0228875	-0.0227716	-0.0234061	0.055964	-0.0236602	-0.0234218	-0.0237405	-0.0230694	-0.022275	-0.0223544	-0.0223499	-0.020479	-0.0222253	-0.0231824	-0.0231122	-0.022537	-0.0222068	-0.0200176	0.0371075	0.0380554	0.0383231	0.0335169	0.0358545	0.0334096	-0.0559839	0.0385522	0.0406747	0.0356533	0.0408815	0.0327157	0.0394218	0.0378148	0.0374404	0.0384906	0.0388068	-0.055999	0.0375507	0.0369751	0.0406902	0.0400927	-0.0554899
PC242	0.0388835	0.0387099	-0.0257775	-0.0257056	0.0398175	-0.0258554	-0.0243492	-0.0242066	-0.0238505	-0.0239342	-0.0241925	0.0389038	-0.024262	-0.0241354	-0.0243525	-0.0239494	-0.0234224	-0.0235064	-0.0234602	-0.0217137	-0.0234429	-0.0240562	-0.0237018	-0.0235474	-0.0235153	-0.0215078	0.0522304	0.0516631	0.0517586	0.0485232	0.0540728	0.048394	-0.0570803	0.0549975	0.0510971	0.0510502	0.0519692	0.0492126	0.0516736	0.0500552	0.0548471	0.0539002	0.0495391	-0.0569585	0.0528301	0.0503526	0.0498505	0.0517689	-0.0562797
PC243	0.0368515	0.0367302	-0.0344927	-0.0339411	0.0420799	-0.0342634	-0.0344516	-0.0342299	-0.0335829	-0.0336702	-0.0340406	0.0368916	-0.0344205	-0.0343674	-0.0344847	-0.0339939	-0.0328766	-0.0335179	-0.0329885	-0.0311659	-0.0330825	-0.0340145	-0.0338651	-0.0334957	-0.0332698	-0.0307524	0.023554	0.0225824	0.0261039	0.0203891	0.0230055	0.0205544	-0.0273506	0.0229157	0.0231143	0.0207156	0.0234042	0.0219498	0.023448	0.0220461	0.0231472	0.0226704	0.0231609	-0.0269415	0.0226682	0.0235782	0.0227776	0.0255257	-0.0267482
PC244	0.0412885	0.0412701	-0.0355432	-0.0350782	0.0443673	-0.0356121	-0.0318495	-0.0319029	-0.0311311	-0.0310762	-0.0313022	0.041308	-0.0321468	-0.0317207	-0.0317911	-0.0314363	-0.0303128	-0.0306592	-0.0304088	-0.0284201	-0.0302782	-0.0312622	-0.0312532	-0.0309247	-0.0308244	-0.0279582	0.0251339	0.019493	0.0239303	0.0182106	0.0197561	0.0184728	-0.0255127	0.0185159	0.0223052	0.0207952	0.0223628	0.0194559	0.022954	0.0235377	0.0220352	0.0215815	0.0195942	-0.025378	0.0224006	0.0209293	0.0238632	0.0232099	-0.0273329
PC245	0.0430135	0.0426941	-0.0330864	-0.0328141	0.0508364	-0.0331803	-0.0318682	-0.032096	-0.0312082	-0.0312986	-0.0315582	0.0428541	-0.0318313	-0.0319255	-0.0319714	-0.0314199	-0.0304068	-0.0306856	-0.0306091	-0.0284791	-0.0306483	-0.0314009	-0.0313239	-0.0307608	-0.0310036	-0.0278284	0.0257979	0.0261213	0.0259807	0.0234992	0.0262305	0.0236243	-0.0327568	0.024509	0.0260908	0.0243398	0.0270271	0.0238436	0.028127	0.0289634	0.0263106	0.0258765	0.0264857	-0.0328645	0.0265415	0.0246256	0.0271092	0.0271293	-0.0346798
PC246	0.045117	0.044945	-0.0338481	-0.0334067	0.0492451	-0.0340385	-0.0321185	-0.0321692	-0.0313685	-0.0311554	-0.0317315	0.0452249	-0.0320941	-0.0322345	-0.0322291	-0.0317211	-0.0307243	-0.030907	-0.0309196	-0.0287381	-0.0310128	-0.0315596	-0.0315717	-0.0311202	-0.0311053	-0.028319	0.0259663	0.0234813	0.024179	0.0206755	0.0231296	0.0206709	-0.0302266	0.022533	0.0257242	0.022185	0.0255735	0.0210945	0.0249437	0.0243144	0.0221967	0.02115	0.0237805	-0.030166	0.0246693	0.02438	0.0247788	0.0252906	-0.0311885
PC247	0.0400127	0.0398645	-0.0345453	-0.0342314	0.0433343	-0.0347258	-0.0328778	-0.0326242	-0.0321771	-0.032197	-0.0325416	0.0399579	-0.0328131	-0.0329298	-0.032792	-0.0322398	-0.0312854	-0.0318691	-0.0317058	-0.0294518	-0.0315224	-0.032392	-0.0324267	-0.0319449	-0.0318702	-0.0290879	0.0220739	0.0229942	0.0249028	0.0208496	0.0225331	0.0210316	-0.026669	0.0212363	0.0240143	0.0233683	0.0231219	0.0218363	0.0245166	0.0251388	0.0231526	0.0217552	0.0214918	-0.026611	0.0229335	0.0237576	0.0252531	0.0239521	-0.0275527
PC248	0.0402682	0.0400366	-0.0339272	-0.033443	0.0460291	-0.0340857	-0.0310558	-0.030974	-0.0304444	-0.0305553	-0.0307985	0.0401872	-0.0310393	-0.0310646	-0.0313742	-0.0306165	-0.0298377	-0.0302863	-0.0299539	-0.0281817	-0.0297562	-0.0306196	-0.030518	-0.0303284	-0.0301067	-0.0277889	0.0256763	0.0244838	0.0244237	0.022494	0.0240932	0.0223979	-0.0286672	0.0236069	0.0276764	0.0240731	0.0253251	0.0243983	0.0253057	0.0255568	0.0259959	0.0254284	0.0244571	-0.0289117	0.0254185	0.025422	0.0273981	0.0269716	-0.0306855
PC249	0.0377976	0.0377127	-0.0350097	-0.0345356	0.0438621	-0.03493	-0.0312844	-0.0311114	-0.0305514	-0.0305869	-0.0309918	0.0379092	-0.031202	-0.0311261	-0.0312987	-0.0305072	-0.0298928	-0.0299	-0.0298696	-0.0278895	-0.0297501	-0.0308536	-0.0307947	-0.0298894	-0.0296705	-0.027334	0.0245879	0.0246251	0.0252838	0.0201514	0.0245251	0.0202348	-0.0275741	0.0241598	0.0285114	0.0232923	0.0244837	0.021696	0.0245806	0.0244118	0.0250209	0.0269991	0.0235308	-0.0273313	0.0230251	0.0260382	0.0274961	0.0278206	-0.028972
PC25	-0.0613095	-0.0612135	0.00822656	0.00751767	-0.0563464	0.00819402	0.00475401	0.00455138	0.00421012	0.00393383	0.0044475	-0.061465	0.00474617	0.00419442	0.00467275	0.00425497	0.00348729	0.00358509	0.00339971	0.00214347	0.00356589	0.00420809	0.0039094	0.00362824	0.00330346	0.00138604	-0.0585586	-0.0596622	-0.0585273	-0.0581205	-0.0596365	-0.0578734	0.188325	-0.0588004	-0.059279	-0.0578564	-0.060178	-0.0580399	-0.0598407	-0.0614772	-0.0598516	-0.0594603	-0.0590453	0.188252	-0.0605997	-0.0599063	-0.0596243	-0.0614712	0.0679948
PC250	0.0410328	0.0407328	-0.0342291	-0.0339017	0.0472185	-0.0344342	-0.0323785	-0.0322881	-0.0316395	-0.0315225	-0.0319823	0.0410446	-0.0324367	-0.0321399	-0.0323884	-0.0317644	-0.0307413	-0.0313062	-0.0309384	-0.029323	-0.0309152	-0.0318212	-0.0318258	-0.0313338	-0.0311479	-0.0288575	0.022498	0.0246666	0.0247056	0.021147	0.0241994	0.0208737	-0.0280531	0.0246968	0.0221139	0.0204459	0.0260865	0.0208011	0.0237982	0.0249059	0.0240029	0.0243163	0.0244745	-0.0282855	0.0231572	0.0243762	0.0242636	0.026796	-0.0303483
PC251	0.0429338	0.042948	-0.0363726	-0.0357906	0.043569	-0.0365939	-0.0318466	-0.0316217	-0.0311682	-0.0310594	-0.031532	0.0430774	-0.0319619	-0.0317105	-0.0318189	-0.0314114	-0.0301697	-0.0304906	-0.030317	-0.0282691	-0.0304277	-0.0314217	-0.0313281	-0.0306099	-0.0304077	-0.0279944	0.0227913	0.0240532	0.0247649	0.0180954	0.0239333	0.017882	-0.0285347	0.0208435	0.0263597	0.020534	0.0251043	0.0213838	0.0255593	0.0257532	0.0228556	0.0237759	0.0219503	-0.0285028	0.0220878	0.024718	0.0256126	0.0256443	-0.030351
PC252	0.0351611	0.0352237	-0.0304057	-0.0301636	0.0373096	-0.0304543	-0.0320351	-0.0320582	-0.0314049	-0.0312986	-0.0318478	0.035231	-0.0321534	-0.0319355	-0.0320398	-0.031334	-0.0305907	-0.0312277	-0.0306318	-0.0288069	-0.0309523	-0.0315247	-0.0314214	-0.030878	-0.0307497	-0.028834	0.0201585	0.0189004	0.0202874	0.0151146	0.0201738	0.0149945	-0.0227959	0.0194688	0.0195477	0.0191391	0.0177992	0.0175243	0.0206734	0.0204488	0.0163758	0.0169627	0.0175146	-0.0226425	0.0170098	0.0173571	0.0190291	0.0191022	-0.0239363
PC253	0.0423356	0.0418318	-0.0333491	-0.0327412	0.0485504	-0.0331708	-0.0339343	-0.0338599	-0.0332943	-0.0333996	-0.0338605	0.042317	-0.0340399	-0.0339674	-0.03414	-0.0331968	-0.032582	-0.0327672	-0.0323885	-0.0307068	-0.032768	-0.033545	-0.0335708	-0.0327176	-0.0328882	-0.0302686	0.0233651	0.0255435	0.0246254	0.0201121	0.0233674	0.0200721	-0.0307357	0.023226	0.0256187	0.0197457	0.0260174	0.019941	0.0258893	0.025402	0.0255204	0.0240392	0.0248701	-0.0305736	0.0253233	0.0243337	0.0269983	0.0278965	-0.032028
PC254	0.0389418	0.0387659	-0.0349033	-0.0344748	0.0445984	-0.0351162	-0.0324174	-0.0321869	-0.0317298	-0.0316048	-0.0319548	0.0390112	-0.0323436	-0.0321753	-0.032248	-0.0319671	-0.0308138	-0.0313899	-0.0311053	-0.0294182	-0.0309991	-0.0319264	-0.0320187	-0.0313127	-0.0310187	-0.0285109	0.0221788	0.0247568	0.0243442	0.0211966	0.0255287	0.021266	-0.0290553	0.0243653	0.0261748	0.0218936	0.0248532	0.0232669	0.0266157	0.0288817	0.0238613	0.0246498	0.0210294	-0.0291603	0.0249216	0.0240289	0.0236166	0.02493	-0.0305198
PC255	0.0387978	0.0387532	-0.0366368	-0.0364483	0.0417737	-0.0368054	-0.0329072	-0.0328722	-0.0323629	-0.0324394	-0.0327206	0.0390032	-0.032924	-0.0330247	-0.0331051	-0.0325346	-0.0314287	-0.0317273	-0.0316348	-0.0296317	-0.0313652	-0.0324499	-0.0325603	-0.0318553	-0.0317384	-0.0290305	0.0230143	0.021854	0.0247849	0.019856	0.0243246	0.0195099	-0.0270651	0.0205447	0.0247548	0.0213536	0.0235117	0.020393	0.0236331	0.024356	0.0208664	0.0215897	0.020658	-0.0272131	0.0226829	0.0228233	0.0232329	0.0242806	-0.027679
PC256	0.0357711	0.0356362	-0.0304433	-0.0302147	0.0372734	-0.0304874	-0.0319784	-0.0320079	-0.031341	-0.0311562	-0.0318417	0.0358133	-0.0321944	-0.0319351	-0.0319156	-0.0315715	-0.0306839	-0.0310952	-0.0309378	-0.0287072	-0.0308051	-0.031448	-0.0314022	-0.0308714	-0.0308991	-0.028792	0.0201561	0.0188688	0.0202795	0.0150654	0.0202097	0.0150028	-0.0226817	0.0195996	0.0194709	0.0189588	0.0177823	0.0177049	0.0208073	0.0205249	0.0162281	0.0170926	0.0173608	-0.0227312	0.0170919	0.0174619	0.0190597	0.0193954	-0.023835
PC257	0.0387896	0.038647	-0.0356753	-0.0352294	0.0439681	-0.0358169	-0.0328032	-0.0326899	-0.0322097	-0.0321184	-0.0327817	0.0386934	-0.0330298	-0.0328955	-0.0327213	-0.0325083	-0.0314554	-0.0319589	-0.0317863	-0.029721	-0.0318142	-0.0324321	-0.0324642	-0.0320422	-0.0316213	-0.0291577	0.0249236	0.0226576	0.0252072	0.0195637	0.0239939	0.0195787	-0.0277234	0.023204	0.0246477	0.022061	0.0253184	0.0209767	0.0260514	0.0246564	0.0236765	0.0224075	0.0239359	-0.0277507	0.0235101	0.0221752	0.0247969	0.0253193	-0.028375
PC258	0.0419707	0.0416464	-0.0314077	-0.0311932	0.0489606	-0.0315857	-0.0321655	-0.032137	-0.0316991	-0.0315119	-0.0318751	0.0419989	-0.0323488	-0.0322319	-0.0321988	-0.0314656	-0.0307758	-0.0311267	-0.0310148	-0.0292496	-0.0310428	-0.0318067	-0.0318665	-0.0313943	-0.0312059	-0.0290565	0.0235914	0.0279698	0.0250103	0.0219162	0.0267861	0.021728	-0.0327084	0.0261083	0.0262732	0.0220298	0.0260274	0.0235511	0.0275699	0.0266974	0.0268441	0.0246356	0.0250956	-0.0328183	0.0261875	0.0258526	0.0282116	0.0286491	-0.0347703
PC259	-0.0294778	-0.0292179	0.022517	0.0220603	-0.0243969	0.0224319	0.0192771	0.0191166	0.01843	0.0188114	0.0189548	-0.0293744	0.0188918	0.018886	0.0188269	0.0187161	0.0184872	0.018477	0.0181617	0.0168059	0.0183516	0.0187747	0.0187448	0.0185065	0.0186768	0.0169152	-0.0277624	-0.0258556	-0.0280688	-0.0281929	-0.0270699	-0.0282759	0.011774	-0.027019	-0.0254962	-0.029002	-0.0258702	-0.0279539	-0.0265089	-0.027513	-0.0255018	-0.0265565	-0.0253218	0.011816	-0.0267341	-0.0271836	-0.0262587	-0.0269954	0.00667339
PC26	-0.0611748	-0.0610223	0.00820913	0.00749038	-0.0561406	0.00856768	0.00474191	0.00465454	0.00397452	0.00399472	0.00433021	-0.0613604	0.00465357	0.00441007	0.00479126	0.0037291	0.00276851	0.00327359	0.00274609	0.00160464	0.00310029	0.00434141	0.00435274	0.0031859	0.00283349	0.000584041	-0.0587042	-0.0595343	-0.0585155	-0.0579384	-0.0597798	-0.057912	0.187657	-0.0587428	-0.0592854	-0.0576335	-0.0603185	-0.0579742	-0.0597876	-0.0612694	-0.0600855	-0.0594481	-0.0592152	0.187051	-0.0607445	-0.0598626	-0.0599002	-0.0616915	0.068155
PC260	-0.0305248	-0.0304889	0.0230998	0.0228314	-0.0254084	0.0233341	0.0197488	0.0199516	0.019088	0.0193576	0.019392	-0.030642	0.0197408	0.0196761	0.0197338	0.0190882	0.018237	0.0187317	0.0184019	0.0166874	0.0183841	0.0195345	0.0195854	0.0186137	0.0185301	0.0164457	-0.0282547	-0.0265222	-0.0288353	-0.028942	-0.0277155	-0.0288336	0.0126192	-0.0278349	-0.0263839	-0.0296268	-0.0262573	-0.0285507	-0.0270151	-0.0282368	-0.0265117	-0.0273898	-0.0258192	0.012526	-0.027215	-0.0280482	-0.0270252	-0.0279025	0.00706461
PC261	-0.0221724	-0.02172	0.0181394	0.0175788	-0.0198253	0.0176916	0.0148022	0.0146805	0.0142968	0.0146305	0.0142782	-0.0222102	0.014516	0.0146813	0.0144503	0.0154695	0.0171232	0.0156194	0.0164193	0.0169793	0.0162657	0.0146522	0.0146833	0.0162533	0.0169298	0.017806	-0.0239314	-0.0218485	-0.023913	-0.0241507	-0.023056	-0.0239946	0.00835483	-0.0231977	-0.0213798	-0.0250982	-0.0217122	-0.0240103	-0.0222008	-0.0234392	-0.021777	-0.0220456	-0.0210397	0.00896412	-0.0226912	-0.0229124	-0.0215709	-0.0226617	0.00300008
PC262	-0.0310942	-0.0310782	0.0230215	0.0229847	-0.0255284	0.0234139	0.0201312	0.0202686	0.0195239	0.0197048	0.0199329	-0.03113	0.0199428	0.0202055	0.0200117	0.0192782	0.0182642	0.0190365	0.0185078	0.0169012	0.0186775	0.0199747	0.0200531	0.0188749	0.0188803	0.0166064	-0.0287832	-0.0268262	-0.0292291	-0.0289633	-0.0279471	-0.0290818	0.0128725	-0.0276917	-0.0267714	-0.0300093	-0.0268185	-0.0288914	-0.0272611	-0.0284123	-0.0266138	-0.0278262	-0.0262688	0.0126382	-0.0276079	-0.0285234	-0.0273667	-0.0282302	0.00752667
PC263	-0.0287825	-0.028746	0.0222231	0.0220074	-0.0244136	0.0221405	0.0191448	0.019085	0.0186904	0.0189288	0.0189194	-0.0289996	0.018763	0.0190406	0.0190682	0.0182118	0.0176535	0.0180691	0.0175581	0.0164018	0.0177426	0.0185888	0.018676	0.0179994	0.017926	0.0159966	-0.0275277	-0.0257107	-0.0280482	-0.0278556	-0.0268854	-0.0279613	0.0113619	-0.0269231	-0.0254207	-0.0289005	-0.0254692	-0.0277087	-0.0262071	-0.0271945	-0.0253919	-0.026407	-0.0249376	0.0113618	-0.0264276	-0.0273988	-0.0259916	-0.0268766	0.00655447
PC264	-0.0291491	-0.0289377	0.0220466	0.0218392	-0.024349	0.0224603	0.0190889	0.0194197	0.018813	0.0188291	0.0191484	-0.0292565	0.0190103	0.019167	0.0189311	0.0181563	0.0172119	0.0180132	0.0176385	0.0159772	0.0175442	0.0188559	0.018881	0.0177385	0.017639	0.0159624	-0.0277698	-0.0257518	-0.0283598	-0.0279578	-0.0269129	-0.028019	0.0119167	-0.0267426	-0.0256047	-0.02892	-0.0257186	-0.0279192	-0.0267604	-0.02746	-0.0258527	-0.0265951	-0.0253181	0.0116819	-0.0268588	-0.0273963	-0.0264051	-0.0269989	0.00717597
PC265	-0.0300056	-0.030048	0.0228734	0.0224356	-0.0248181	0.0230897	0.0194497	0.019447	0.018855	0.0190486	0.019061	-0.0301719	0.0192221	0.0193029	0.0191767	0.0185731	0.0178258	0.0183428	0.0180481	0.0164212	0.0179018	0.0190118	0.0194009	0.0182359	0.0182222	0.0161499	-0.0282914	-0.02621	-0.0285194	-0.0285545	-0.0275884	-0.0285681	0.0122275	-0.0274251	-0.0260786	-0.0293929	-0.0260267	-0.0283104	-0.0265964	-0.0276404	-0.0260772	-0.0270204	-0.0254464	0.0121574	-0.0271319	-0.0276684	-0.0265781	-0.027334	0.00687926
PC266	-0.0302701	-0.0300387	0.0231243	0.0229063	-0.02545	0.0231377	0.0198123	0.019765	0.0190513	0.0192164	0.0195397	-0.0303117	0.0193988	0.0195864	0.0194507	0.0188317	0.01834	0.0186824	0.0182534	0.0167007	0.01847	0.019313	0.019343	0.018562	0.018761	0.0167269	-0.0282237	-0.0262533	-0.0287074	-0.0286338	-0.0276805	-0.0285168	0.0124477	-0.027366	-0.0259952	-0.0295852	-0.026654	-0.0282759	-0.0267585	-0.0278316	-0.0262214	-0.0271179	-0.0257782	0.0123904	-0.0274515	-0.0279961	-0.0268945	-0.0276749	0.0070195
PC267	-0.0303145	-0.0303011	0.0229059	0.0225662	-0.0250758	0.023222	0.0197802	0.0196131	0.0189257	0.0191006	0.019508	-0.0305057	0.019609	0.0195437	0.0194095	0.0190227	0.0179892	0.0186604	0.0183122	0.0166411	0.0184233	0.0191894	0.0193794	0.01834	0.0184373	0.0163403	-0.028437	-0.0263752	-0.0285388	-0.0287136	-0.0276188	-0.0287464	0.0125271	-0.0275626	-0.0262581	-0.0295921	-0.0265044	-0.0287026	-0.0265192	-0.0277887	-0.0262254	-0.0270408	-0.0257362	0.0123533	-0.0271945	-0.0279172	-0.0269938	-0.0276341	0.00709003
PC268	-0.0268559	-0.0264022	0.0207562	0.0206747	-0.02286	0.0204821	0.0172921	0.0174085	0.0167215	0.0169082	0.0170838	-0.0268992	0.017255	0.0172763	0.0170606	0.0176303	0.0187882	0.0176047	0.0178133	0.0173299	0.0180405	0.0168691	0.016967	0.0180265	0.0181022	0.018276	-0.0264445	-0.0243643	-0.0267156	-0.0268094	-0.0256002	-0.0267859	0.0103237	-0.0255978	-0.0242185	-0.0277824	-0.0243062	-0.0267164	-0.0248283	-0.0262814	-0.0239771	-0.0251473	-0.0236204	0.0108631	-0.0253472	-0.0258702	-0.0245519	-0.0257819	0.00471513
PC269	-0.0301096	-0.0300177	0.0225139	0.0222333	-0.0246583	0.0224282	0.0192853	0.0192841	0.0185772	0.018705	0.018957	-0.0303299	0.0190518	0.0192881	0.0193267	0.0187171	0.0183062	0.0183822	0.0183639	0.0168523	0.0182549	0.0188233	0.0189955	0.0183854	0.0183855	0.0164847	-0.0280926	-0.0264958	-0.0286527	-0.0284709	-0.0274084	-0.0282296	0.0119546	-0.0274126	-0.0258307	-0.0293325	-0.0261106	-0.0280533	-0.0269178	-0.0277048	-0.0263468	-0.0261824	-0.0256191	0.0121712	-0.0271504	-0.0276637	-0.0265126	-0.0274722	0.00692838
PC27	-0.0608609	-0.0608989	0.0080573	0.00772687	-0.0562245	0.00810695	0.00477215	0.00477336	0.00451964	0.00420045	0.00446405	-0.0610834	0.00499073	0.00463138	0.0048427	0.00405573	0.00307005	0.00339185	0.00308594	0.0019238	0.00336439	0.00428865	0.00413606	0.00343998	0.00334389	0.0012146	-0.058584	-0.0593192	-0.0583071	-0.0578687	-0.0593439	-0.0576585	0.187113	-0.0586041	-0.0592235	-0.0574728	-0.0599979	-0.0577925	-0.0596332	-0.0609496	-0.0599614	-0.0591985	-0.0589758	0.186925	-0.0603155	-0.0597253	-0.0597517	-0.0615953	0.0680342
PC270	-0.0235371	-0.0234128	0.0207646	0.0210889	-0.0218933	0.0209546	0.0182626	0.0184988	0.0181437	0.0181551	0.0182648	-0.0236607	0.0181765	0.0182719	0.0180832	0.017507	0.0167201	0.017644	0.0169647	0.0156231	0.017092	0.0181215	0.018331	0.0170625	0.0171624	0.0155372	-0.0254079	-0.0239007	-0.0260817	-0.0257167	-0.0247705	-0.0256364	0.00937196	-0.0246812	-0.0234124	-0.02655	-0.0237656	-0.0254448	-0.0244914	-0.0250973	-0.0235762	-0.0242652	-0.0231835	0.00929507	-0.0243002	-0.0247369	-0.0240378	-0.0243903	0.00447855
PC271	-0.028603	-0.0285277	0.0217898	0.0221063	-0.0242324	0.022253	0.0190313	0.0194288	0.018653	0.0188218	0.0190791	-0.0286232	0.0189856	0.0191559	0.0190525	0.0182238	0.0173807	0.0179799	0.0175011	0.0159933	0.0174749	0.0188207	0.0188765	0.0177924	0.0177253	0.0159315	-0.0276543	-0.0257128	-0.0282612	-0.0278477	-0.0269487	-0.0280815	0.0116366	-0.0265934	-0.0254557	-0.028932	-0.0254821	-0.0279368	-0.0261646	-0.0272563	-0.0256837	-0.0264257	-0.0249582	0.0113462	-0.0265287	-0.0270933	-0.0260932	-0.0265949	0.00712689
PC272	-0.0305146	-0.030548	0.0229694	0.022875	-0.025567	0.0233213	0.019812	0.0201325	0.0193191	0.0195812	0.019752	-0.0307294	0.0197071	0.0198278	0.0196543	0.018909	0.0180373	0.0186231	0.0183526	0.0165982	0.0182434	0.0195118	0.0195413	0.0184649	0.0186401	0.0162066	-0.0284687	-0.0267409	-0.0290853	-0.0285637	-0.0276226	-0.0287614	0.0126497	-0.0276235	-0.0263927	-0.0297458	-0.0265209	-0.0286004	-0.0270105	-0.0280458	-0.0265498	-0.027383	-0.0260658	0.01261	-0.0274447	-0.0282206	-0.0271263	-0.0278596	0.00763742
PC273	-0.0227601	-0.0227539	0.023276	0.0241529	-0.0186024	0.0240126	0.0224104	0.0222409	0.0224686	0.0219694	0.0224381	-0.0229007	0.0222391	0.0224515	0.0222764	0.0213672	0.0206778	0.0213792	0.0212054	0.0193626	0.0210913	0.0220648	0.0223439	0.021194	0.0212713	0.0191858	-0.027547	-0.0249838	-0.0271123	-0.0262443	-0.0257609	-0.0258696	0.0090291	-0.0266042	-0.0267067	-0.0285235	-0.0240998	-0.0276992	-0.0266435	-0.0260175	-0.0263272	-0.0251335	-0.0253225	0.00897203	-0.0263446	-0.027014	-0.0248726	-0.0266108	0.00402343
PC274	-0.0235026	-0.0234779	0.0251244	0.025093	-0.0184661	0.0256505	0.0270183	0.0266668	0.0263969	0.0267457	0.026668	-0.023456	0.0267625	0.027	0.0267744	0.0260088	0.0250633	0.0260005	0.0253813	0.0236731	0.0257425	0.0267254	0.0270586	0.0257425	0.0258004	0.0235933	-0.0277528	-0.0249228	-0.0255134	-0.0252039	-0.0251596	-0.0250898	0.0119933	-0.0261391	-0.0253306	-0.0251982	-0.0249031	-0.0262499	-0.0238795	-0.0256231	-0.0271967	-0.0244735	-0.025104	0.0118997	-0.026073	-0.0262688	-0.0245357	-0.0247621	0.00607352
PC275	-0.0241655	-0.0240288	0.024135	0.0246552	-0.0193504	0.0249332	0.023089	0.0228287	0.0228971	0.0227049	0.0230342	-0.0242464	0.0229411	0.0228695	0.0228846	0.0220328	0.0210968	0.0219488	0.0216906	0.0196446	0.0216675	0.0225926	0.0229531	0.021757	0.0218482	0.0194958	-0.0279256	-0.0251318	-0.0275913	-0.0267539	-0.0262655	-0.0264653	0.00988121	-0.027328	-0.027411	-0.0290445	-0.0248228	-0.0283775	-0.0273321	-0.0269744	-0.026796	-0.0258333	-0.0258539	0.00988086	-0.0269409	-0.0279272	-0.0252956	-0.0275538	0.00436527
PC276	-0.022908	-0.0226242	0.0235912	0.0238601	-0.0181892	0.0241123	0.0223925	0.0220425	0.0220888	0.0219159	0.0219425	-0.0228246	0.0219782	0.0223003	0.0222054	0.0219387	0.0212346	0.0219002	0.0216522	0.0202909	0.021507	0.0219852	0.0220844	0.0217684	0.0215718	0.0197147	-0.0275091	-0.0247054	-0.0270365	-0.0261988	-0.0255181	-0.0260006	0.0090028	-0.026435	-0.0264294	-0.0283785	-0.0239812	-0.0275696	-0.0266069	-0.0260162	-0.0260561	-0.0244674	-0.0250842	0.00929676	-0.0262458	-0.0266443	-0.0243532	-0.0264428	0.00379511
PC278	-0.0244531	-0.0244078	0.0243941	0.0249054	-0.0194267	0.0252236	0.0234213	0.0230589	0.0228855	0.0229296	0.0232243	-0.0244206	0.0231291	0.0233249	0.0228852	0.0222979	0.0212529	0.0220558	0.0218895	0.0199727	0.0220498	0.0229563	0.0231585	0.0220266	0.0218456	0.019621	-0.0282419	-0.0254523	-0.027869	-0.0268694	-0.026163	-0.0265958	0.00988792	-0.0273603	-0.0276953	-0.029135	-0.0249558	-0.0283576	-0.0272049	-0.0269087	-0.0269555	-0.0259612	-0.0260044	0.00989362	-0.026937	-0.0276948	-0.025607	-0.0275353	0.00462921
PC279	-0.0233983	-0.0232248	0.0238837	0.0244047	-0.0188804	0.0242704	0.0226252	0.022539	0.0224249	0.0223228	0.0225156	-0.0233364	0.0224492	0.0225748	0.0223398	0.0214914	0.0207111	0.0215649	0.0211942	0.0194137	0.0213616	0.0223258	0.0226046	0.0213988	0.0214036	0.0193931	-0.0275797	-0.0249807	-0.0272985	-0.0265427	-0.0259106	-0.0263083	0.00922716	-0.0268751	-0.0268751	-0.0286824	-0.0243703	-0.0278864	-0.0268078	-0.026357	-0.0261883	-0.0252082	-0.0253724	0.00945755	-0.0264242	-0.0269664	-0.0247928	-0.0265883	0.00413808
PC28	-0.0600295	-0.0597354	0.00772816	0.00702769	-0.0556148	0.00765196	0.00369455	0.00342968	0.00304524	0.00322143	0.00338222	-0.060281	0.00337349	0.00329092	0.00349355	0.00341076	0.00344119	0.00296861	0.00283384	0.0023126	0.00323228	0.00299908	0.00299173	0.00324038	0.00319225	0.00190829	-0.0581412	-0.0589197	-0.0577526	-0.0575789	-0.0590073	-0.0575	0.186427	-0.0583001	-0.0584554	-0.0569597	-0.0596123	-0.0574158	-0.0591921	-0.0607848	-0.0593241	-0.0588815	-0.0583745	0.187113	-0.0599446	-0.0593958	-0.0593243	-0.0610403	0.0671871
PC280	-0.0251132	-0.024833	0.0252342	0.0253074	-0.0201047	0.0256405	0.0235157	0.0235576	0.0233419	0.023022	0.0233164	-0.0250295	0.0234577	0.0236552	0.0234706	0.0226606	0.0217544	0.0223374	0.022264	0.0202328	0.0220735	0.0233595	0.0233115	0.0223521	0.0221862	0.0197592	-0.028501	-0.0259259	-0.0282041	-0.0272657	-0.0267253	-0.0271494	0.0104583	-0.0276523	-0.0275546	-0.0296028	-0.0251768	-0.0289015	-0.0278233	-0.0276036	-0.0272254	-0.0262953	-0.0265643	0.0104621	-0.0273019	-0.0282585	-0.025808	-0.0281351	0.0048117
PC281	-0.0250451	-0.0250845	0.0252843	0.0253341	-0.0200039	0.0257238	0.0233967	0.0232187	0.022891	0.0227185	0.0232358	-0.0250574	0.0233283	0.0233351	0.0231567	0.0226589	0.0217134	0.0224594	0.0220496	0.0203291	0.0223388	0.0232572	0.0233449	0.0223786	0.0222112	0.0197524	-0.0283708	-0.0257948	-0.0282019	-0.0272623	-0.0267291	-0.0271379	0.0102681	-0.0279264	-0.0278171	-0.0294258	-0.0252034	-0.028824	-0.0275507	-0.0274588	-0.027127	-0.0262981	-0.0265111	0.0103607	-0.0274716	-0.0283086	-0.0258206	-0.0280759	0.00483098
PC282	-0.0230197	-0.0228585	0.0238333	0.0244886	-0.018749	0.0244284	0.0225596	0.0227474	0.022536	0.0222003	0.0225278	-0.0228872	0.0225552	0.0225668	0.0225468	0.0217003	0.0208612	0.021531	0.0212567	0.0194963	0.0211889	0.0223978	0.0223478	0.0212105	0.021376	0.0193126	-0.0276496	-0.0249241	-0.0273482	-0.0262241	-0.0256038	-0.0260817	0.00900859	-0.0266827	-0.0267379	-0.0287553	-0.0242655	-0.0277314	-0.0267351	-0.026189	-0.026345	-0.0252831	-0.0253843	0.00925553	-0.0261729	-0.0270938	-0.0248624	-0.0267517	0.00411492
PC283	-0.0246423	-0.0245305	0.0260925	0.0256285	-0.0204665	0.0266208	0.0259526	0.0251719	0.0249806	0.0248522	0.0253253	-0.0244618	0.0256325	0.0255523	0.025615	0.0248407	0.0238052	0.0244278	0.0238164	0.0223901	0.0241525	0.0252271	0.025586	0.0245646	0.0243449	0.0215814	-0.0287624	-0.0240143	-0.026073	-0.0251395	-0.025001	-0.0251283	0.0125808	-0.0275714	-0.0255521	-0.0255296	-0.0240755	-0.0250197	-0.0250263	-0.0262477	-0.0265642	-0.0264392	-0.0253482	0.0122644	-0.026785	-0.0260644	-0.0254572	-0.0266457	0.00714901
PC284	-0.0252856	-0.0250606	0.0254156	0.0254803	-0.0200899	0.0257198	0.023569	0.0236195	0.0232619	0.0229424	0.0235308	-0.0251437	0.0236193	0.0233967	0.0233376	0.0224591	0.0218719	0.0224629	0.0222898	0.0201044	0.0220011	0.0231795	0.0233651	0.0223225	0.0222133	0.0199753	-0.0285578	-0.0256973	-0.0281508	-0.0272729	-0.0266433	-0.0270427	0.0102726	-0.0276229	-0.0278015	-0.0295852	-0.0250534	-0.0289108	-0.0275975	-0.0276202	-0.0272387	-0.0262974	-0.0263562	0.0103764	-0.027434	-0.0280245	-0.0259992	-0.0280873	0.00488464
PC285	-0.0248071	-0.0248123	0.0251467	0.0249795	-0.0197997	0.025527	0.02338	0.0227584	0.023045	0.0228936	0.0230853	-0.0247829	0.0232185	0.0231908	0.0230921	0.0226803	0.0212706	0.0221414	0.0218965	0.0198486	0.0220105	0.0229657	0.0231384	0.0220556	0.0218153	0.0195059	-0.02836	-0.025473	-0.0280209	-0.0267775	-0.0264541	-0.026907	0.0102113	-0.0277623	-0.0276483	-0.0295151	-0.0251656	-0.0286789	-0.027516	-0.0272601	-0.0271292	-0.026012	-0.0263908	0.0102779	-0.0271114	-0.0280427	-0.0260141	-0.027858	0.00449428
PC286	-0.0247895	-0.0248482	0.0251318	0.0250387	-0.0195507	0.0256011	0.0232326	0.0225996	0.022672	0.0227235	0.0230669	-0.024784	0.0229733	0.0231586	0.0230255	0.0221035	0.0211258	0.0218654	0.0217602	0.0198416	0.0215814	0.0227888	0.0233234	0.0219013	0.0217777	0.0195152	-0.0282874	-0.0254152	-0.0280157	-0.0270521	-0.026528	-0.0269532	0.010129	-0.0278302	-0.0274645	-0.0292363	-0.0249243	-0.0286037	-0.0273627	-0.0270475	-0.0270554	-0.0261899	-0.0263172	0.0101291	-0.0270659	-0.0278924	-0.0259823	-0.0278341	0.00482867
PC287	-0.0247839	-0.0248715	0.0252893	0.0249525	-0.0209866	0.0254388	0.026021	0.0257442	0.0256564	0.0255195	0.0257974	-0.024826	0.0257876	0.0256756	0.0258145	0.0249071	0.0241024	0.0247632	0.0243677	0.0225216	0.0245102	0.0258012	0.0257762	0.0246401	0.024689	0.022467	-0.0268922	-0.0237388	-0.0249251	-0.0252592	-0.0253188	-0.0251242	0.0114396	-0.0262044	-0.0256637	-0.0260883	-0.0233169	-0.0259942	-0.0234774	-0.0252653	-0.0257443	-0.0250407	-0.0252689	0.0114957	-0.0256422	-0.0263146	-0.0238796	-0.025388	0.0066906
PC288	0.0199374	0.019936	-0.0425983	-0.042214	0.0257617	-0.0428362	-0.0395274	-0.0392068	-0.0386178	-0.0387587	-0.0389707	0.0199203	-0.0394839	-0.039381	-0.0394171	-0.0390158	-0.0380533	-0.038551	-0.0385062	-0.0364808	-0.0384956	-0.0391471	-0.0389648	-0.0387071	-0.0383868	-0.0358501	0.00358064	0.00388521	0.00321476	0.00105928	0.00390922	0.00150705	0.00679993	0.00206366	0.0066342	0.00304721	0.00536066	0.00209107	0.00335108	0.00353916	0.00234494	0.00330373	0.00314894	0.00703003	0.00119943	0.00345315	0.00529156	0.00480726	0.00309608
PC289	0.0224712	0.0224811	-0.0416378	-0.041457	0.0276226	-0.0419125	-0.0395252	-0.0396161	-0.0390301	-0.0388644	-0.0390983	0.0226775	-0.0393853	-0.0394661	-0.0393689	-0.038944	-0.0377254	-0.0382442	-0.038103	-0.0362356	-0.0381843	-0.039031	-0.0392648	-0.038151	-0.0382214	-0.0359278	0.0103881	0.00776467	0.00868804	0.00542446	0.00788327	0.00540553	0.00113354	0.00519054	0.00898609	0.00763791	0.00743719	0.00583193	0.00862067	0.0082802	0.00596173	0.00708352	0.0067349	0.00118444	0.00464657	0.00867701	0.00819711	0.00663047	-0.00158294
PC29	-0.011418	-0.0113273	-0.0517275	-0.0516981	-0.00109081	-0.0523287	-0.0526371	-0.0525582	-0.0519833	-0.051865	-0.0522606	-0.0115779	-0.0527444	-0.0526673	-0.0525124	-0.0524561	-0.0513561	-0.0518512	-0.0518295	-0.0496839	-0.0517723	-0.0522931	-0.0526173	-0.0521529	-0.0518873	-0.0496165	-0.0228793	-0.0259721	-0.0239875	-0.0246915	-0.0256351	-0.0245979	0.0540398	-0.0238829	-0.0235406	-0.0233371	-0.0256732	-0.023888	-0.0246685	-0.0275524	-0.0266907	-0.0244466	-0.0261669	0.0539648	-0.0269485	-0.0254191	-0.0246144	-0.0258817	0.0554916
PC290	0.0248121	0.0245027	-0.0405158	-0.0399065	0.0291297	-0.0405274	-0.0366014	-0.0366004	-0.0359012	-0.0358945	-0.0359604	0.0248328	-0.0365067	-0.036502	-0.0364323	-0.0362013	-0.0351435	-0.0354142	-0.0354762	-0.0335016	-0.0352582	-0.0359526	-0.0362365	-0.0359279	-0.0354688	-0.0329694	0.0100695	0.00840803	0.010459	0.00383038	0.00753376	0.00376736	-0.0028047	0.00686131	0.00918317	0.00671769	0.00981768	0.00620076	0.0103987	0.00920032	0.00876263	0.0100347	0.00791718	-0.00267213	0.00713337	0.00819682	0.00804009	0.00822096	-0.0059525
PC291	0.0196353	0.0194902	-0.0402342	-0.0399217	0.0260327	-0.0404444	-0.0397091	-0.0396275	-0.0389485	-0.0388657	-0.0392682	0.0195196	-0.0397753	-0.0396834	-0.0393236	-0.0390149	-0.0383238	-0.0387355	-0.0384847	-0.036666	-0.0385969	-0.039253	-0.0392618	-0.0389866	-0.0386297	-0.0362141	0.0059486	0.00481759	0.00773148	0.00225127	0.00534871	0.00242102	0.00460991	0.0056477	0.00613945	0.00370637	0.00564109	0.00401234	0.00502529	0.00320503	0.00380163	0.0046734	0.00461395	0.00466745	0.00141056	0.00578026	0.00651277	0.00552211	0.0012508
PC292	0.0246327	0.0249379	-0.0406368	-0.0403245	0.028049	-0.040675	-0.0372651	-0.0371487	-0.0363576	-0.0365602	-0.0367988	0.0244736	-0.0371755	-0.0373076	-0.0372065	-0.0365112	-0.0356652	-0.0361805	-0.035699	-0.0336884	-0.0358444	-0.0366832	-0.0368523	-0.0361782	-0.0359685	-0.0331753	0.0079012	0.00482662	0.00400938	0.00262236	0.00490627	0.00276598	0.00343547	0.00228213	0.00641733	0.0053271	0.00602476	0.00440366	0.00622273	0.00623954	0.00412889	0.00640399	0.0027858	0.00369826	0.00513214	0.00488509	0.00540409	0.00397485	-0.000822596
PC293	0.0223976	0.0221752	-0.0397747	-0.0394602	0.0328898	-0.040143	-0.0401236	-0.039868	-0.0392606	-0.0393584	-0.0395113	0.0222162	-0.0401641	-0.0401018	-0.039801	-0.0394419	-0.0385029	-0.0386969	-0.0387742	-0.0370229	-0.038866	-0.0393398	-0.0396335	-0.0391373	-0.0389886	-0.036513	0.00502316	0.00654956	0.00787058	0.00310682	0.00490256	0.00333663	0.00225804	0.00551342	0.00621976	0.00462219	0.0082745	0.00328256	0.00546561	0.00509257	0.00576723	0.0091814	0.00665821	0.00243827	0.0060943	0.00578406	0.00912022	0.0087163	-0.00219012
PC294	0.0180716	0.018112	-0.0429985	-0.0428136	0.0249097	-0.0433297	-0.042788	-0.0428452	-0.0421226	-0.0419955	-0.0422665	0.0180908	-0.0428465	-0.0429424	-0.0424226	-0.0422037	-0.0413156	-0.0416178	-0.0417236	-0.0397249	-0.0416123	-0.0422012	-0.0425552	-0.0418939	-0.0418687	-0.0391417	0.00449015	0.00437071	0.00623459	0.00413107	0.00311757	0.00413347	0.00614929	0.00519822	0.00448047	0.00469323	0.00500097	0.00388757	0.0033311	0.00346364	0.0024677	0.00425898	0.0047553	0.0062319	0.00226497	0.00396995	0.00616637	0.00508436	0.00210145
PC295	0.0235964	0.0235944	-0.0400723	-0.0398014	0.0292164	-0.0402431	-0.03952	-0.0396165	-0.038834	-0.0389585	-0.0390367	0.0237193	-0.0395439	-0.0394637	-0.0395351	-0.0389022	-0.0380929	-0.0387009	-0.0383812	-0.0363174	-0.0384679	-0.0391056	-0.0388991	-0.0387789	-0.0384062	-0.0359746	0.00931792	0.0080955	0.00885056	0.0066011	0.00806238	0.00666541	-0.00121472	0.00913808	0.00985459	0.00854819	0.00936902	0.00878039	0.00706174	0.0076522	0.00675149	0.00675335	0.00650935	-0.00103225	0.00471793	0.00960646	0.00896829	0.00870846	-0.00583496
PC296	0.0237024	0.0236686	-0.041293	-0.0409537	0.0284851	-0.041561	-0.0374285	-0.0372453	-0.0366187	-0.0365771	-0.0367271	0.0236533	-0.0373272	-0.0372352	-0.0371873	-0.036889	-0.0361276	-0.0362495	-0.0363711	-0.0344084	-0.0363059	-0.0368655	-0.036879	-0.0366128	-0.0362461	-0.0337384	0.00613543	0.00435958	0.00607127	0.00141067	0.0055642	0.00146736	0.00417811	0.00265684	0.0066485	0.00417137	0.00517231	0.003403	0.00577118	0.00553872	0.00393655	0.00421403	0.00299366	0.00407357	0.00340702	0.00673175	0.00533512	0.00526727	0.000911657
PC297	0.0231109	0.0230129	-0.0397039	-0.0394852	0.031125	-0.0398334	-0.0372035	-0.0371317	-0.0362691	-0.0364569	-0.0366117	0.023272	-0.0370486	-0.0371336	-0.0370677	-0.0368043	-0.0359199	-0.0361387	-0.0359262	-0.0338336	-0.0359112	-0.0365963	-0.0365965	-0.0362569	-0.0360436	-0.0335399	0.00881862	0.00950959	0.0107013	0.0071331	0.0105491	0.00690649	-0.00331514	0.0106315	0.010051	0.00821345	0.00861892	0.00674315	0.00810067	0.00754845	0.00922716	0.00976867	0.0106821	-0.00330422	0.00988029	0.010012	0.00898552	0.00990058	-0.00747013
PC298	-0.0416143	-0.0415487	0.0191249	0.0187744	-0.0379728	0.0193267	0.0148927	0.0150743	0.0148673	0.0144941	0.0152613	-0.0416877	0.0150072	0.0147783	0.0152753	0.0144044	0.0134039	0.0137025	0.0132488	0.0118491	0.0136904	0.0149058	0.0151286	0.013956	0.0136465	0.0114042	-0.0389935	-0.0398385	-0.0403761	-0.039383	-0.0402093	-0.0392767	0.0488612	-0.04048	-0.0387507	-0.0393278	-0.0416778	-0.0393198	-0.0398718	-0.04052	-0.0423423	-0.0406494	-0.0402321	0.0479159	-0.042305	-0.0404992	-0.0400112	-0.0406599	0.0414571
PC299	0.0196819	0.0197375	-0.0403021	-0.0400276	0.0255585	-0.0405133	-0.0397723	-0.0396461	-0.0389635	-0.0389402	-0.0392701	0.019638	-0.0396617	-0.0397184	-0.0395399	-0.0392004	-0.0385508	-0.0386898	-0.0385965	-0.0366776	-0.0386692	-0.0393468	-0.0393568	-0.0390116	-0.0386312	-0.0361475	0.00607147	0.00479655	0.00780563	0.00238187	0.00526325	0.0024438	0.00457819	0.00568353	0.00606616	0.00399144	0.0055017	0.0040272	0.00479101	0.003215	0.00390352	0.0047152	0.00454403	0.00466466	0.00131346	0.00602691	0.00680225	0.00588925	0.00112555
PC3	0.227245	0.225656	-0.0290072	-0.0287596	0.0562926	-0.0296947	-0.0274331	-0.027421	-0.0265748	-0.026552	-0.0269863	0.227434	-0.0273498	-0.0271346	-0.0275163	-0.0267105	-0.0252142	-0.0258767	-0.0254103	-0.022625	-0.0255895	-0.0266409	-0.026832	-0.0260346	-0.0260584	-0.0217721	0.038697	0.037998	0.0417725	0.0363127	0.036403	0.0362235	-0.0611856	0.0376145	0.0403215	0.0371697	0.0400854	0.0376772	0.0404506	0.0420229	0.0394259	0.0407481	0.0397822	-0.0611264	0.0417888	0.0418261	0.0421542	0.0443032	-0.0603041
PC30	-0.0115099	-0.011165	-0.0522916	-0.0522436	-0.000235159	-0.0529081	-0.0530744	-0.0527716	-0.0522438	-0.0521965	-0.0522842	-0.0114763	-0.0530396	-0.0530127	-0.0527363	-0.052366	-0.0516945	-0.0519569	-0.0520447	-0.0500621	-0.0519827	-0.0526369	-0.0526588	-0.0523181	-0.0521588	-0.0497154	-0.0235812	-0.0259572	-0.0235517	-0.0255136	-0.0257731	-0.0252367	0.0543036	-0.0244979	-0.0230717	-0.0234894	-0.0256979	-0.024215	-0.0229426	-0.0267975	-0.0264142	-0.0249963	-0.0252579	0.0540836	-0.0266352	-0.0248328	-0.0235562	-0.0255841	0.0559165
PC300	-0.101735	-0.101573	0.0839784	0.0828117	-0.100882	0.0843352	0.0770539	0.0771398	0.0754838	0.0753969	0.0763948	-0.101675	0.0771267	0.0768587	0.0773657	0.0750858	0.0721217	0.0737085	0.0727148	0.0675672	0.0728647	0.075916	0.0757192	0.0735994	0.0731717	0.0661851	-0.0809218	-0.0798644	-0.0814079	-0.0788955	-0.0805363	-0.0789023	0.0836259	-0.080417	-0.0819775	-0.0803536	-0.0814843	-0.0798002	-0.0824208	-0.0829428	-0.0813938	-0.0815821	-0.0796252	0.0836266	-0.080631	-0.0818339	-0.0835049	-0.0850298	0.0747725
PC301	0.0218477	0.0219986	-0.0423965	-0.0422508	0.0261443	-0.0427064	-0.0398719	-0.0397095	-0.0390839	-0.0391944	-0.0392417	0.0218864	-0.0401435	-0.0400671	-0.0397531	-0.0393989	-0.0383769	-0.0386554	-0.0387539	-0.0365489	-0.0384908	-0.0394287	-0.0395293	-0.038772	-0.038867	-0.0362252	0.00565815	0.00240903	0.00667665	0.00278578	0.00291308	0.00291135	0.00425393	0.00356349	0.00538415	0.00514566	0.00510899	0.00510608	0.00507101	0.00480621	0.00190127	0.00503752	0.00383088	0.00446921	0.00153167	0.00545114	0.00569156	0.00620341	0.00222775
PC302	0.0185642	0.0187788	-0.0406822	-0.040555	0.0259882	-0.0410083	-0.0409586	-0.0411102	-0.0403261	-0.0402878	-0.0405857	0.0185612	-0.0411532	-0.041002	-0.0410064	-0.0404969	-0.0393391	-0.0397653	-0.0398664	-0.0376635	-0.0396803	-0.0404005	-0.0407426	-0.0399818	-0.0397798	-0.037373	0.00493078	0.000970648	0.00302353	0.00166039	0.00110008	0.00156326	0.00686072	0.00161329	0.00306827	0.00300731	0.0021806	0.00280733	0.00306805	0.00170377	-4.70985e-05	0.00285662	0.00193934	0.00680173	-0.000803627	0.00314029	0.00393463	0.00409977	0.00266698
PC305	0.0217077	0.0225559	-0.0396016	-0.039163	0.0274209	-0.0399741	-0.0389239	-0.0386853	-0.0379241	-0.0380961	-0.038259	0.0217413	-0.0389383	-0.0387867	-0.0387316	-0.0379258	-0.0363598	-0.0371839	-0.0371491	-0.0348963	-0.0371201	-0.0384016	-0.0383645	-0.037467	-0.0372059	-0.0340677	0.00324822	0.00356776	0.00401164	0.00166193	0.00330863	0.00183264	0.00603589	0.00384302	0.0055045	0.00316103	0.00504785	0.00278151	0.00564406	0.00311422	0.00290124	0.00460698	0.00299658	0.0064302	0.00217349	0.00342855	0.0045672	0.00446154	0.00283305
PC306	0.0215262	0.0215366	-0.0398411	-0.0396533	0.0274656	-0.0400376	-0.0382882	-0.0379506	-0.0374321	-0.0373617	-0.037467	0.0215011	-0.0379513	-0.0381363	-0.0380404	-0.0376165	-0.0366481	-0.0366309	-0.0366597	-0.0347175	-0.0366156	-0.0376069	-0.0376419	-0.0369869	-0.036815	-0.0342649	0.00448054	0.00531054	0.00574619	0.00179291	0.00324841	0.00190128	0.0043073	0.00276938	0.00258127	0.00365929	0.00551129	0.00356085	0.00479051	0.00503929	0.00531867	0.00501559	0.00356284	0.00448644	0.00387514	0.00381477	0.00399785	0.00442543	0.000424591
PC307	0.0202526	0.0200515	-0.0425452	-0.042227	0.0258309	-0.042937	-0.0396844	-0.0395957	-0.0387724	-0.0388372	-0.0391564	0.0202722	-0.0396387	-0.0398537	-0.0395689	-0.0393439	-0.0382812	-0.038661	-0.0386582	-0.0366085	-0.0387724	-0.0393617	-0.0392165	-0.0389759	-0.0386661	-0.0362367	0.0037599	0.00394301	0.00318521	0.00122515	0.00392586	0.00131902	0.00680849	0.00210606	0.00687823	0.00319895	0.00547466	0.00207444	0.00362103	0.00363323	0.0024751	0.00339205	0.00328977	0.00691646	0.00137202	0.00353261	0.005583	0.00475612	0.00302755
PC308	0.0325792	0.0328053	-0.0240735	-0.0240629	0.0349143	-0.023983	-0.0253	-0.0251377	-0.0247164	-0.0249576	-0.024832	0.0329352	-0.0252319	-0.0251936	-0.0253201	-0.0249373	-0.0239094	-0.0243085	-0.0240551	-0.0222979	-0.0241149	-0.0249197	-0.0249767	-0.0242157	-0.0240675	-0.0221131	0.0480015	0.0491992	0.0463687	0.0470245	0.0471657	0.0471287	-0.0547408	0.0455298	0.0493053	0.0499389	0.0483375	0.0476452	0.0467647	0.0476737	0.0493149	0.0472309	0.048912	-0.0546597	0.0485365	0.0488828	0.0464068	0.0477851	-0.0552459
PC309	0.0369609	0.0369797	-0.023905	-0.0236916	0.0405975	-0.0240043	-0.0232164	-0.0226935	-0.0224446	-0.0226398	-0.0228861	0.0372168	-0.0229138	-0.0227632	-0.0227479	-0.0225901	-0.0218044	-0.0222864	-0.0218622	-0.0201174	-0.0219928	-0.0225269	-0.0227554	-0.0221273	-0.0217841	-0.0198935	0.0501246	0.0516722	0.0489356	0.045927	0.0528663	0.0458367	-0.0573308	0.0494627	0.0505882	0.0501542	0.051536	0.0485379	0.0482599	0.0493498	0.0501733	0.0508624	0.0521593	-0.0573717	0.0496546	0.0498154	0.0494302	0.0517961	-0.057184
PC31	-0.0115972	-0.0115387	-0.0529056	-0.0527534	-0.000819893	-0.0533788	-0.0525002	-0.0526331	-0.0518665	-0.0518809	-0.0521243	-0.0115381	-0.0526851	-0.0527009	-0.052364	-0.0521625	-0.05133	-0.0518362	-0.0516487	-0.0495117	-0.051724	-0.052413	-0.0523066	-0.0519074	-0.051845	-0.0495118	-0.0237207	-0.0257412	-0.0240135	-0.0248393	-0.0257005	-0.0248928	0.0542907	-0.0252294	-0.0243601	-0.023051	-0.0255526	-0.0244652	-0.0246356	-0.0272642	-0.0270748	-0.0253613	-0.0264509	0.0541848	-0.0278303	-0.0256253	-0.0244146	-0.0261903	0.056678
PC310	-0.0283127	-0.0284737	0.185749	0.185776	-0.0162514	0.186797	0.0215801	0.0212407	0.0210443	0.020999	0.0212881	-0.028428	0.0216596	0.0216868	0.0214149	0.0207037	0.0194702	0.0202514	0.0198747	0.0183112	0.0198743	0.0211551	0.0214358	0.0199332	0.0199552	0.0180882	-0.0248414	-0.0238426	-0.0251185	-0.0225667	-0.0245467	-0.0226744	0.00748156	-0.0227039	-0.0251961	-0.0238834	-0.024897	-0.022575	-0.0228836	-0.0242661	-0.0251854	-0.0242276	-0.0215697	0.00714523	-0.0240329	-0.0256821	-0.0219887	-0.023148	0.00235177
PC311	0.0360468	0.0361037	-0.0243746	-0.0240883	0.0362258	-0.0244121	-0.0236993	-0.0237108	-0.0232077	-0.0232318	-0.0232054	0.0364355	-0.0234505	-0.0234766	-0.0234434	-0.0233548	-0.0225199	-0.02305	-0.0224306	-0.0210409	-0.0226181	-0.0232354	-0.0233747	-0.0226589	-0.0225498	-0.0205224	0.0498223	0.0492301	0.0505922	0.0465641	0.0512745	0.0464078	-0.0555082	0.0460073	0.049693	0.0492757	0.0528073	0.0466205	0.0506665	0.049566	0.0533851	0.0506753	0.0481646	-0.0554431	0.0498575	0.0505421	0.0501115	0.0518486	-0.0548922
PC312	0.0369012	0.0368223	-0.0224206	-0.0221799	0.039555	-0.0224333	-0.0260546	-0.0259679	-0.0253928	-0.0254432	-0.0256245	0.0370932	-0.0255795	-0.0256724	-0.025938	-0.0253693	-0.0243841	-0.0249438	-0.0245446	-0.0224595	-0.0246898	-0.0253331	-0.0255862	-0.0246685	-0.0244304	-0.0222158	0.0497924	0.0490823	0.0462963	0.0492221	0.0541144	0.0493408	-0.0570402	0.0496392	0.0473181	0.052083	0.0466437	0.051154	0.0474261	0.0482044	0.0473447	0.0500012	0.0488208	-0.0571425	0.0489633	0.049683	0.0484307	0.0516252	-0.0572766
PC313	0.0348949	0.0347284	-0.0229227	-0.0227989	0.0386975	-0.0230807	-0.0249001	-0.0248837	-0.0246474	-0.0243396	-0.0244973	0.0351622	-0.0246882	-0.0247225	-0.0249206	-0.0246005	-0.0235956	-0.02408	-0.0238434	-0.0220303	-0.0238092	-0.0245214	-0.0245286	-0.02415	-0.0239797	-0.021776	0.048691	0.0514841	0.0464612	0.0473171	0.0514135	0.0474605	-0.0553205	0.0460451	0.0501605	0.049436	0.0474808	0.0485717	0.0457857	0.0477171	0.0475553	0.0484203	0.0493361	-0.0550596	0.0486784	0.0497968	0.0496019	0.0519476	-0.056456
PC314	-0.023223	-0.0232894	0.0281027	0.0275991	-0.0223019	0.0281331	0.0237828	0.0237521	0.0232012	0.0234702	0.0234004	-0.0233283	0.0243825	0.0239269	0.023849	0.0232885	0.0220538	0.0223419	0.0220853	0.0206308	0.0223489	0.0236855	0.0235232	0.0228098	0.0225721	0.0200779	-0.0135257	-0.0133214	-0.0113114	-0.0133511	-0.0126743	-0.0131853	0.00476082	-0.0124908	-0.0135939	-0.0132036	-0.012738	-0.0123972	-0.0133495	-0.0122286	-0.0142477	-0.0135917	-0.0125215	0.00448567	-0.0118831	-0.0137439	-0.0136118	-0.0136115	0.000466812
PC315	-0.0240143	-0.0241579	0.0281388	0.027705	-0.0228278	0.0283325	0.0241605	0.0241798	0.0235057	0.0236336	0.0236129	-0.0239625	0.0243865	0.0238359	0.0241601	0.0232696	0.0223733	0.0227384	0.0224166	0.020563	0.0225946	0.0239006	0.0236307	0.0228378	0.022905	0.0202744	-0.0139196	-0.0136468	-0.0115529	-0.0135565	-0.0128574	-0.013442	0.00482446	-0.0129345	-0.0136751	-0.0134963	-0.012958	-0.0125084	-0.0135356	-0.0124182	-0.0141354	-0.0137665	-0.0126693	0.00458314	-0.0119554	-0.0139606	-0.0138034	-0.0138771	0.000735653
PC316	0.0391353	0.0390561	-0.0228051	-0.0225976	0.0416431	-0.0228615	-0.0292647	-0.0293526	-0.0287456	-0.0290707	-0.0290347	0.039099	-0.0292551	-0.0291898	-0.0291557	-0.028694	-0.0280906	-0.0284477	-0.0280892	-0.0259901	-0.0282033	-0.0289059	-0.0289206	-0.0283878	-0.0279507	-0.0260373	0.0526732	0.0496428	0.0497633	0.0505982	0.0544867	0.0506023	-0.0583314	0.0522671	0.0483178	0.0518898	0.0493614	0.0510444	0.0504407	0.0539247	0.0508483	0.0508048	0.0513535	-0.0583528	0.0509348	0.0513002	0.0497831	0.0548544	-0.0580323
PC317	0.0356493	0.0356396	-0.0233358	-0.0230755	0.038543	-0.0233262	-0.0262013	-0.0260214	-0.0256973	-0.0257026	-0.0258631	0.0356636	-0.0260792	-0.0259241	-0.0260231	-0.0258959	-0.0248901	-0.025398	-0.025082	-0.0232788	-0.0252059	-0.0257616	-0.0259674	-0.0253307	-0.0251269	-0.0229457	0.0456031	0.0522586	0.0477906	0.0471108	0.0518183	0.047208	-0.0566635	0.0503232	0.0492593	0.0469882	0.0503038	0.0473788	0.0474277	0.049122	0.0497835	0.0497443	0.0492283	-0.0569831	0.051502	0.0506378	0.0519979	0.0508411	-0.057029
PC318	0.0373279	0.0371473	-0.0254191	-0.025316	0.0372553	-0.0255469	-0.024963	-0.0245584	-0.0240829	-0.0241367	-0.0244019	0.0375344	-0.0248429	-0.0246949	-0.0246747	-0.0245035	-0.0235721	-0.0240727	-0.0237518	-0.0220924	-0.0236886	-0.0243819	-0.0244502	-0.0240207	-0.0238401	-0.0217719	0.0495461	0.047623	0.0477452	0.0463233	0.0481584	0.0464357	-0.0562618	0.0494284	0.0474212	0.0465884	0.0481659	0.0447034	0.0469323	0.0482722	0.0481412	0.0477222	0.0494963	-0.0561777	0.047399	0.0473654	0.0474482	0.047943	-0.0550568
PC319	0.0401746	0.0402285	-0.0251562	-0.0249353	0.0403642	-0.0254298	-0.0275614	-0.0273153	-0.0267238	-0.0269425	-0.0269975	0.0404148	-0.0273875	-0.0273113	-0.0271567	-0.0267114	-0.0259497	-0.026516	-0.026177	-0.0243698	-0.0264355	-0.0268254	-0.0269708	-0.0264191	-0.0261086	-0.023948	0.0505187	0.0516577	0.0497308	0.0495721	0.0525018	0.0494057	-0.0582672	0.0485347	0.0519995	0.049193	0.0545355	0.0490046	0.0520734	0.0513781	0.0514119	0.0508583	0.0502131	-0.0580384	0.0500958	0.052336	0.0501345	0.0509285	-0.0576672
PC32	-0.012006	-0.0116713	-0.0519694	-0.0519892	-0.000501068	-0.0525014	-0.0528225	-0.0526386	-0.052216	-0.0522562	-0.0524877	-0.0118966	-0.0529737	-0.0530278	-0.0529315	-0.0527461	-0.0517171	-0.0522403	-0.0520087	-0.0501452	-0.0521658	-0.05261	-0.0529634	-0.0523515	-0.0523351	-0.0500409	-0.0230811	-0.0248364	-0.0236618	-0.0240232	-0.0238231	-0.0240023	0.0539317	-0.0240594	-0.023221	-0.0230634	-0.0251458	-0.0234341	-0.0243925	-0.0270133	-0.0261523	-0.0245153	-0.0252547	0.0537814	-0.0270568	-0.0247834	-0.024038	-0.0258254	0.0559404
PC320	0.0365085	0.03614	-0.0248015	-0.0246655	0.0433212	-0.0249301	-0.0269691	-0.0268418	-0.0265466	-0.0262503	-0.0267261	0.0365128	-0.0266486	-0.026708	-0.0267729	-0.0262019	-0.025572	-0.0258762	-0.0257699	-0.0238221	-0.0258815	-0.0264039	-0.0263156	-0.0260589	-0.0257409	-0.0237161	0.0511053	0.0542945	0.0543701	0.0527903	0.0611474	0.0525592	-0.0591445	0.0585285	0.0534094	0.051731	0.0547481	0.0551183	0.0536304	0.0525191	0.0531195	0.0524307	0.052194	-0.0589893	0.0515703	0.0529605	0.0536872	0.0546757	-0.0585157
PC321	0.0323212	0.0322798	-0.0237679	-0.0235604	0.0361072	-0.0240529	-0.0245921	-0.0244365	-0.0239246	-0.0241097	-0.0239605	0.0323275	-0.0244677	-0.0243123	-0.0244943	-0.0242142	-0.0233295	-0.023789	-0.0237264	-0.0219616	-0.0238566	-0.0242523	-0.0242325	-0.0239712	-0.02376	-0.0218948	0.046799	0.0541784	0.0490033	0.0469095	0.0505222	0.0468202	-0.0542239	0.052209	0.0500438	0.0489566	0.0518	0.0459705	0.0524126	0.0505668	0.0534226	0.0528959	0.0501498	-0.0543935	0.0521949	0.0498745	0.0512867	0.0536886	-0.0547335
PC322	0.0365251	0.0361221	-0.0258384	-0.0253639	0.0385274	-0.0256796	-0.0261491	-0.0262678	-0.0260721	-0.025811	-0.0262012	0.0365757	-0.0262837	-0.0261721	-0.0263426	-0.0260451	-0.0254401	-0.0256654	-0.0253682	-0.0237338	-0.0253898	-0.0258535	-0.025951	-0.0256609	-0.0256464	-0.0237563	0.0527694	0.0522813	0.0510442	0.050467	0.0570998	0.0503104	-0.0569432	0.0559548	0.050049	0.04973	0.0526628	0.0480901	0.051591	0.049113	0.0534126	0.0520444	0.052671	-0.0571432	0.0516685	0.0515426	0.0528403	0.0524123	-0.0564417
PC323	0.0359393	0.0359191	-0.0263944	-0.0259101	0.0359504	-0.0263138	-0.0265075	-0.0264225	-0.0258837	-0.0261521	-0.0261555	0.0360496	-0.0264559	-0.02657	-0.0262546	-0.0262989	-0.0254877	-0.0257437	-0.025334	-0.0236034	-0.0255916	-0.0258151	-0.0260957	-0.0258617	-0.0254737	-0.0235089	0.0520626	0.0543239	0.053076	0.0505671	0.0567776	0.0506418	-0.0561711	0.0551251	0.0485819	0.0511061	0.0508099	0.050081	0.0524751	0.0515553	0.0524733	0.0512901	0.0499656	-0.0561738	0.0519282	0.0526958	0.0507189	0.0522369	-0.0562841
PC324	0.0366475	0.0365067	-0.0246973	-0.0243748	0.0400471	-0.024688	-0.0275704	-0.0272499	-0.0268967	-0.0272556	-0.0273109	0.0367288	-0.0273507	-0.0273598	-0.0272992	-0.0270218	-0.0262498	-0.0265566	-0.0263097	-0.0245588	-0.0264366	-0.0270791	-0.0272092	-0.0267895	-0.0263749	-0.0244348	0.0515837	0.050679	0.0500027	0.0472705	0.0516362	0.0473166	-0.0567601	0.0525576	0.0477283	0.0482061	0.0475173	0.0483636	0.0520615	0.0491819	0.0522116	0.0470583	0.0495472	-0.0566873	0.0498528	0.0492897	0.0486317	0.0506061	-0.057429
PC325	0.0425964	0.0427567	-0.0278987	-0.0278584	0.0425194	-0.0282157	-0.0295398	-0.0292585	-0.0289372	-0.0289399	-0.0291707	0.0428049	-0.0293965	-0.0292672	-0.0294222	-0.0286715	-0.0277299	-0.0281892	-0.0279637	-0.0257803	-0.0279099	-0.0291068	-0.0291614	-0.0283464	-0.0279044	-0.0257248	0.0510178	0.0520822	0.0504797	0.0493271	0.055128	0.0492933	-0.0612829	0.050187	0.0530785	0.0507489	0.0508909	0.0498227	0.0501882	0.052391	0.0496313	0.0503083	0.0514964	-0.0613116	0.0519066	0.05145	0.0507984	0.0516036	-0.0603521
PC326	0.0426667	0.0427618	-0.0280021	-0.0279911	0.0425878	-0.0283141	-0.0293107	-0.0290706	-0.0285772	-0.0285805	-0.0289069	0.0428807	-0.0292647	-0.0291607	-0.029109	-0.0285405	-0.0276201	-0.0279111	-0.0277449	-0.0255924	-0.0277169	-0.0287715	-0.0288763	-0.0281796	-0.0276574	-0.0252159	0.0509069	0.0520634	0.0503311	0.0492466	0.0551549	0.0491404	-0.0611949	0.0502492	0.0530304	0.0506788	0.0510532	0.0495418	0.0500165	0.0522976	0.0497288	0.0502033	0.0514074	-0.0613952	0.0520417	0.0516404	0.0506042	0.051364	-0.0601619
PC327	0.0371352	0.0376423	-0.0248137	-0.024468	0.038457	-0.0249718	-0.0283609	-0.0281104	-0.0278091	-0.0278645	-0.0281059	0.0372479	-0.0282702	-0.0281233	-0.0282043	-0.0273754	-0.026135	-0.0268685	-0.0265415	-0.0246391	-0.0267792	-0.0279013	-0.0281173	-0.02696	-0.0267201	-0.0242791	0.0491136	0.0481712	0.0481348	0.0465409	0.0486203	0.046176	-0.0571695	0.0504682	0.0470456	0.0481705	0.0468051	0.0470853	0.0522118	0.0484227	0.0470697	0.0455701	0.0473235	-0.0570211	0.0466693	0.0482922	0.0458208	0.0454283	-0.0567232
PC328	0.0372922	0.0369842	-0.0259564	-0.0257836	0.0389339	-0.026286	-0.0291483	-0.0289768	-0.0282947	-0.0286268	-0.0287745	0.0375206	-0.0288964	-0.0286036	-0.0289716	-0.0287797	-0.0279471	-0.0283485	-0.0280673	-0.0263611	-0.0279637	-0.028657	-0.0287133	-0.0283515	-0.0280595	-0.0259715	0.0476032	0.0517438	0.0483666	0.0486756	0.0496656	0.0490176	-0.0581647	0.0492592	0.0475246	0.0465484	0.0471811	0.0476307	0.0478362	0.048784	0.0518022	0.0476986	0.0481648	-0.0581998	0.0506003	0.0475038	0.0473653	0.0516236	-0.0579941
PC329	0.0411524	0.0410744	-0.0264032	-0.0258905	0.0433096	-0.026153	-0.0279738	-0.0280355	-0.0276154	-0.0276734	-0.0276485	0.0412808	-0.0281072	-0.028093	-0.0280873	-0.0276611	-0.0269142	-0.0270004	-0.0267744	-0.0249672	-0.0269478	-0.0275817	-0.0278044	-0.0273756	-0.0269265	-0.0245402	0.0506519	0.0504271	0.0509866	0.0491977	0.0501468	0.0491639	-0.0609045	0.0486284	0.0513228	0.0488948	0.0518962	0.0486282	0.0502943	0.0514558	0.0513801	0.0485483	0.0513091	-0.0609274	0.0512286	0.0510341	0.0502155	0.0511259	-0.0601557
PC33	-0.0122439	-0.0121376	-0.0533749	-0.0531478	-0.00157573	-0.0537118	-0.0532375	-0.0530922	-0.0525652	-0.0526641	-0.0527254	-0.0123877	-0.0533975	-0.0532624	-0.0530928	-0.0529074	-0.0521034	-0.0523589	-0.0523438	-0.0503495	-0.0521504	-0.0530074	-0.0530801	-0.0525682	-0.052556	-0.0502635	-0.0242799	-0.0257315	-0.0248803	-0.0244398	-0.025155	-0.0245945	0.0539242	-0.024376	-0.0232054	-0.0229387	-0.0256683	-0.0236311	-0.0246233	-0.0268988	-0.0268137	-0.0247985	-0.0263374	0.0539966	-0.0277057	-0.024974	-0.0242607	-0.0260186	0.0570693
PC330	0.0336312	0.0343179	-0.0204545	-0.020393	0.0374858	-0.0208055	-0.0273447	-0.0273883	-0.0269852	-0.0271552	-0.0273443	0.0335193	-0.0273381	-0.0273201	-0.0274875	-0.0265812	-0.0254628	-0.026103	-0.0260214	-0.0239407	-0.0260972	-0.0271959	-0.027278	-0.0263699	-0.0258713	-0.0236721	0.0446928	0.0439629	0.0458375	0.0461484	0.0449656	0.0463468	-0.0526137	0.0474639	0.0421595	0.0451704	0.043809	0.044213	0.047952	0.0449667	0.0463004	0.0457543	0.0437158	-0.0523009	0.0447524	0.041585	0.0424563	0.0424706	-0.0529973
PC331	0.03737	0.0372831	-0.024652	-0.0248804	0.0420915	-0.0251691	-0.0291181	-0.0291104	-0.0286439	-0.0284903	-0.0288245	0.0373639	-0.0289264	-0.0288392	-0.0292515	-0.0287607	-0.0277124	-0.0282126	-0.0281376	-0.0262132	-0.0284077	-0.0287743	-0.0286084	-0.0282028	-0.0280493	-0.0262277	0.0512725	0.0515674	0.0506666	0.051153	0.0525985	0.0509419	-0.0590708	0.0531471	0.0512721	0.0535558	0.0488586	0.0489446	0.0529528	0.0514691	0.049034	0.0498319	0.0486172	-0.0592527	0.0498757	0.052738	0.049539	0.0497469	-0.058893
PC332	0.0364122	0.0368444	-0.0233166	-0.023082	0.036699	-0.0236083	-0.0243014	-0.0242191	-0.0235394	-0.0239352	-0.0239612	0.0364474	-0.0240036	-0.0241158	-0.0242914	-0.0233172	-0.0222222	-0.0228333	-0.0225836	-0.0204968	-0.0225621	-0.0239889	-0.0240004	-0.0229995	-0.022243	-0.0201627	0.0484684	0.043377	0.0456928	0.0449773	0.0456736	0.0449991	-0.0545121	0.0478709	0.0435284	0.044575	0.0435031	0.0437724	0.0490178	0.0453707	0.043532	0.0434476	0.0436403	-0.0545581	0.0456041	0.0439145	0.0422109	0.0420405	-0.0539586
PC333	0.0399247	0.0406231	-0.0252776	-0.0250136	0.0412802	-0.025819	-0.0275759	-0.027443	-0.0266852	-0.027049	-0.0271652	0.0398958	-0.0273736	-0.0271691	-0.0273314	-0.0264613	-0.0254399	-0.026245	-0.0258053	-0.0241405	-0.0258101	-0.0269271	-0.0269476	-0.0263332	-0.0258003	-0.0232534	0.0484262	0.0475591	0.0505273	0.0484919	0.0484877	0.0486403	-0.0562256	0.0481422	0.0438111	0.0461695	0.045898	0.0472474	0.0455012	0.0459372	0.0484771	0.0465995	0.0452718	-0.0560978	0.0466705	0.0453966	0.0452167	0.0489356	-0.0565943
PC334	0.0389979	0.0394349	-0.0264114	-0.0261838	0.0396324	-0.0267941	-0.029411	-0.0291214	-0.0285485	-0.0288266	-0.0290181	0.0392133	-0.029133	-0.028857	-0.0291696	-0.0284546	-0.0272652	-0.0279179	-0.0276955	-0.0254185	-0.0277677	-0.0289269	-0.0287872	-0.0281838	-0.027663	-0.025386	0.0485795	0.048243	0.0491158	0.0492493	0.0501695	0.0492144	-0.0574488	0.0508363	0.0463014	0.0467395	0.0466776	0.0455592	0.0462579	0.0494701	0.0502609	0.0479021	0.0478691	-0.0568826	0.0497987	0.0476534	0.0462466	0.0510766	-0.0577312
PC335	0.0389628	0.0387237	-0.0253287	-0.0251028	0.0416383	-0.0253917	-0.0288887	-0.028667	-0.0283888	-0.0284752	-0.0285668	0.0388432	-0.0288663	-0.0286378	-0.0286854	-0.0283274	-0.0277289	-0.0279605	-0.0276066	-0.0258814	-0.0279148	-0.0284485	-0.0284222	-0.0281183	-0.027788	-0.0259288	0.0489449	0.0486189	0.0508685	0.0506096	0.0500738	0.0506248	-0.0587786	0.0553939	0.0465937	0.0500377	0.0497479	0.04729	0.0496476	0.0487545	0.0512734	0.0482377	0.0512903	-0.0587286	0.0504858	0.0473364	0.0483423	0.0505554	-0.0587183
PC336	0.0385523	0.0383732	-0.027097	-0.0269017	0.0385176	-0.0272721	-0.0285395	-0.0284415	-0.0277155	-0.0278208	-0.0282292	0.0385844	-0.0284021	-0.0280999	-0.0284874	-0.0282072	-0.0271613	-0.0275941	-0.0274647	-0.0255914	-0.027765	-0.0279026	-0.0281379	-0.0276327	-0.0273203	-0.0254666	0.0514242	0.0485331	0.050245	0.0501005	0.0489723	0.0499581	-0.0595557	0.0492817	0.0449357	0.051968	0.048216	0.049483	0.0504719	0.0526513	0.0463884	0.0476558	0.0477041	-0.0598066	0.0503937	0.0473908	0.0478933	0.0463223	-0.0594352
PC337	0.0388153	0.0389825	-0.027116	-0.0270204	0.0383245	-0.0275326	-0.0284774	-0.0284696	-0.0276494	-0.027926	-0.0281363	0.0389126	-0.0283115	-0.0282091	-0.0286115	-0.0280982	-0.02696	-0.0274314	-0.0272973	-0.0252753	-0.0276944	-0.0280011	-0.028335	-0.0275473	-0.0272427	-0.025001	0.05124	0.0487171	0.0502613	0.0500771	0.0491789	0.0500597	-0.0596305	0.0493074	0.044768	0.0518469	0.0483915	0.0494075	0.0503601	0.0524446	0.0461587	0.0474618	0.0474077	-0.0595666	0.0503138	0.0472852	0.0481644	0.046196	-0.0593136
PC338	0.0401353	0.0399463	-0.0253613	-0.024953	0.0403581	-0.0254709	-0.028212	-0.0280421	-0.0274348	-0.0275076	-0.0276459	0.040064	-0.0280702	-0.0277943	-0.028093	-0.0277293	-0.0266349	-0.0272722	-0.0269881	-0.025342	-0.0272717	-0.0276227	-0.0277348	-0.0273396	-0.0269105	-0.024751	0.0523853	0.0531403	0.0530792	0.0511274	0.0515597	0.0512851	-0.0609936	0.0497046	0.0464438	0.0517825	0.0519077	0.0518218	0.0516092	0.0537405	0.050942	0.0486866	0.0504896	-0.0608816	0.0532009	0.0477066	0.0494248	0.051068	-0.0603377
PC339	0.0365253	0.0364608	-0.0261761	-0.0260337	0.0399583	-0.0261065	-0.0288595	-0.0290042	-0.0283737	-0.0283303	-0.0285588	0.0366647	-0.028816	-0.0289067	-0.0289635	-0.0286686	-0.0276239	-0.0280026	-0.0278716	-0.0261192	-0.0278057	-0.0286747	-0.0282257	-0.0281559	-0.0278881	-0.0256589	0.0510168	0.0520823	0.0505644	0.0473659	0.0510872	0.0471747	-0.0595129	0.0506255	0.0497925	0.0502755	0.0493368	0.0472622	0.0499427	0.0524791	0.0515934	0.0501553	0.0508546	-0.0593586	0.0523516	0.0505225	0.0468262	0.0478081	-0.058911
PC34	-0.0108982	-0.0109764	-0.0522528	-0.0520336	-0.000673079	-0.0528254	-0.051963	-0.051757	-0.0511391	-0.051192	-0.0515587	-0.0112411	-0.0520124	-0.0521485	-0.051809	-0.0515898	-0.0507697	-0.051174	-0.051358	-0.0491423	-0.0509985	-0.0517793	-0.0517743	-0.0516578	-0.0512683	-0.0489162	-0.0231154	-0.026072	-0.0243246	-0.0244934	-0.0256633	-0.0244981	0.0523236	-0.0244432	-0.0229729	-0.0223077	-0.0259871	-0.023347	-0.0235875	-0.027359	-0.0268733	-0.0256229	-0.0262702	0.0522441	-0.0273329	-0.0248375	-0.0247562	-0.0266661	0.0558622
PC340	0.0366979	0.0362271	-0.0259205	-0.0259358	0.0412174	-0.0260842	-0.0285066	-0.0285609	-0.0281382	-0.028262	-0.0283849	0.0366305	-0.0285581	-0.028198	-0.0285722	-0.0282418	-0.0275231	-0.0279422	-0.0277218	-0.0258851	-0.0278668	-0.0282699	-0.0282573	-0.0280522	-0.0277657	-0.0256283	0.0505617	0.0528511	0.0524217	0.0480894	0.0480535	0.047914	-0.0599	0.0491412	0.0461881	0.0505322	0.0503716	0.0480094	0.053945	0.0518746	0.0496843	0.0475075	0.0493918	-0.0599667	0.0496552	0.0472631	0.0487952	0.0472127	-0.0596384
PC341	0.0354671	0.0354138	-0.0247566	-0.0246467	0.038966	-0.0250059	-0.028679	-0.0289022	-0.0283734	-0.0281155	-0.0285839	0.0355513	-0.0285301	-0.0285103	-0.02853	-0.0283036	-0.0275451	-0.0279584	-0.0275543	-0.0257583	-0.0277373	-0.0280892	-0.0283325	-0.0278932	-0.0277207	-0.0256374	0.0552576	0.0481992	0.0508267	0.0479287	0.0502764	0.0478282	-0.0578946	0.0470614	0.0465643	0.0530597	0.0458861	0.0516168	0.0530634	0.0525829	0.0471085	0.0471478	0.0453709	-0.0579497	0.0490682	0.0519439	0.0455395	0.047501	-0.0573821
PC342	0.0408411	0.0409594	-0.0269689	-0.0266844	0.0411162	-0.0273399	-0.0273901	-0.0272671	-0.0267777	-0.0270012	-0.0272086	0.040941	-0.0273964	-0.0273275	-0.0274956	-0.0270666	-0.0259239	-0.0266588	-0.0263993	-0.0246654	-0.0264554	-0.027141	-0.0272815	-0.0267162	-0.026459	-0.0240851	0.0498786	0.048795	0.0522414	0.047197	0.0501944	0.0475988	-0.0596427	0.0495609	0.0469606	0.0521528	0.048921	0.0492022	0.0510077	0.0517859	0.0499471	0.0491131	0.049075	-0.0596157	0.0504979	0.0474509	0.0483998	0.0488839	-0.0603361
PC343	0.0411272	0.0411655	-0.027257	-0.0272959	0.0444025	-0.02782	-0.0278485	-0.0277294	-0.0271668	-0.0273272	-0.0277683	0.0412023	-0.0277968	-0.0275706	-0.0279559	-0.0276505	-0.0267052	-0.026822	-0.0268905	-0.0248371	-0.0267292	-0.0274585	-0.0273663	-0.0269278	-0.0269016	-0.0246833	0.0525964	0.0478271	0.0515709	0.0502035	0.0496032	0.0499435	-0.0601565	0.0484624	0.0474912	0.0514493	0.047223	0.0504356	0.0541686	0.0527046	0.0482085	0.0499394	0.048302	-0.0599967	0.0490255	0.0491506	0.0453002	0.0490535	-0.060323
PC344	0.0319036	0.0320023	-0.023957	-0.0238354	0.037047	-0.0244162	-0.0288933	-0.0285016	-0.0282989	-0.0284026	-0.0284374	0.0319568	-0.0286644	-0.0285175	-0.0286845	-0.0283924	-0.0278538	-0.0279729	-0.0280666	-0.0264787	-0.0279801	-0.0286113	-0.0287777	-0.0283174	-0.0279777	-0.0261295	0.0512764	0.050401	0.050582	0.0481667	0.0496822	0.0480842	-0.0562224	0.0522834	0.0505849	0.0490177	0.0506202	0.0469791	0.0496277	0.0474374	0.052216	0.0500817	0.0513737	-0.05616	0.0507423	0.0518985	0.0525473	0.0522753	-0.0563709
PC345	0.0274898	0.0275098	-0.0255044	-0.0256259	0.0298834	-0.0257325	-0.0267348	-0.0265618	-0.0262578	-0.0262596	-0.0266213	0.0276521	-0.0268351	-0.0266881	-0.0268799	-0.0263354	-0.0256817	-0.0261925	-0.0257616	-0.0242264	-0.025994	-0.0264624	-0.0265183	-0.0262108	-0.025901	-0.0241351	0.0508836	0.0485223	0.0537489	0.050295	0.0509795	0.0502141	-0.0545106	0.0515399	0.0473464	0.0521301	0.0465553	0.0499208	0.053355	0.0510901	0.0517788	0.0473074	0.0488919	-0.0543539	0.0500706	0.0502685	0.0472876	0.0501004	-0.054166
PC346	0.0339824	0.0338534	-0.0256325	-0.0254343	0.0338603	-0.0257013	-0.0271772	-0.026711	-0.0266433	-0.0267122	-0.0268061	0.0338582	-0.0270305	-0.0270296	-0.0271439	-0.0267189	-0.0259968	-0.0265058	-0.0261296	-0.0245379	-0.0261896	-0.0268976	-0.0268783	-0.0262193	-0.0262474	-0.0243127	0.0574065	0.0497227	0.0499183	0.0486712	0.0514813	0.0488544	-0.0555185	0.0523552	0.0503731	0.0496077	0.0514564	0.0492195	0.0546911	0.0514032	0.0532758	0.0521348	0.0516323	-0.0556186	0.0541149	0.0539365	0.0504259	0.0521591	-0.0551581
PC347	0.0327431	0.0326822	-0.0250564	-0.0248804	0.0346131	-0.0253467	-0.027413	-0.0271882	-0.0269958	-0.0268022	-0.0269585	0.0330601	-0.0270832	-0.0270154	-0.0275315	-0.0267559	-0.0262203	-0.0265479	-0.0262046	-0.0247103	-0.0265951	-0.0270061	-0.0269921	-0.0264623	-0.026483	-0.0246361	0.0518235	0.0543924	0.0528699	0.0501599	0.0518712	0.0499598	-0.0564801	0.0536255	0.0523612	0.0531445	0.0536644	0.0485961	0.0537372	0.0521736	0.05672	0.0523679	0.0553588	-0.0563587	0.0519975	0.0517842	0.0506603	0.050502	-0.057262
PC348	0.0335895	0.0336462	-0.0261935	-0.0259595	0.0333587	-0.0263696	-0.0269655	-0.0266779	-0.0262495	-0.0264936	-0.0266227	0.0337241	-0.0268204	-0.0267816	-0.026887	-0.0264118	-0.0257418	-0.0264126	-0.0258632	-0.0241824	-0.0259262	-0.0265473	-0.0265397	-0.0261034	-0.0259198	-0.0240177	0.0521571	0.0499958	0.0543922	0.049275	0.0494492	0.0492158	-0.0554174	0.05031	0.048644	0.0504429	0.0503884	0.0486074	0.0498695	0.0511619	0.0521765	0.0449035	0.0499725	-0.0553895	0.0513361	0.0491384	0.0471632	0.0483312	-0.0556621
PC349	0.0304704	0.030123	-0.0258825	-0.0259383	0.0312397	-0.0261597	-0.0270279	-0.0268071	-0.0269005	-0.0264688	-0.0265781	0.0304928	-0.0271273	-0.026942	-0.0271566	-0.0270437	-0.026178	-0.0265971	-0.0262479	-0.0245821	-0.0264403	-0.0268479	-0.0268487	-0.0264074	-0.0263339	-0.0245389	0.0543949	0.0497399	0.0543478	0.0506545	0.0492625	0.0507008	-0.0555207	0.0514503	0.0482383	0.0538606	0.0498563	0.0507492	0.0492235	0.0528503	0.0519526	0.0500325	0.0517731	-0.0554344	0.0520139	0.0487065	0.0450109	0.0489778	-0.0542277
PC35	-0.0107773	-0.0106742	-0.0527157	-0.0525675	-0.00060602	-0.0531983	-0.05231	-0.0520285	-0.0515931	-0.051492	-0.0518752	-0.0109729	-0.0522912	-0.0523559	-0.0521291	-0.0521339	-0.0508681	-0.0512392	-0.051281	-0.0493296	-0.0512661	-0.0518529	-0.0520447	-0.0517011	-0.0516501	-0.0492636	-0.0230065	-0.0259986	-0.0235043	-0.0243478	-0.025328	-0.0243864	0.0525751	-0.0240976	-0.0232616	-0.0223694	-0.0251654	-0.0231495	-0.0236593	-0.0270037	-0.0268558	-0.0249545	-0.0255908	0.052535	-0.02701	-0.025037	-0.0239401	-0.0259049	0.0563594
PC350	0.0313673	0.0313392	-0.0243184	-0.0243532	0.0350887	-0.0244768	-0.027646	-0.0275457	-0.0272735	-0.0270902	-0.0272973	0.031312	-0.0273413	-0.0274982	-0.0277054	-0.0273147	-0.0264216	-0.0271376	-0.0266319	-0.0249335	-0.0268659	-0.0272392	-0.0271764	-0.026917	-0.0267545	-0.0249579	0.0504113	0.0531622	0.0531352	0.0480183	0.0544031	0.0479301	-0.0572517	0.0555495	0.045524	0.0507877	0.0483479	0.0493044	0.0482657	0.0517443	0.050073	0.0482797	0.0524937	-0.0575205	0.0531187	0.049244	0.0481706	0.0499759	-0.0579996
PC351	0.0396998	0.0394669	-0.0259627	-0.0259305	0.043405	-0.0264283	-0.0282086	-0.0282192	-0.0277347	-0.0278055	-0.0280355	0.039627	-0.0281764	-0.0279055	-0.0281187	-0.0277157	-0.0272586	-0.0275162	-0.0271428	-0.0257278	-0.0272986	-0.0276735	-0.0277159	-0.0274531	-0.0274526	-0.025127	0.0509715	0.0498653	0.0526315	0.0511178	0.0505531	0.051248	-0.0585925	0.0505219	0.0457097	0.0486923	0.0479928	0.0499539	0.0481937	0.0485399	0.0506596	0.0488357	0.0476001	-0.0586969	0.0487925	0.0472901	0.0468306	0.0513458	-0.0585168
PC352	0.0318258	0.0321603	-0.0251879	-0.0250874	0.0326223	-0.0251104	-0.0262486	-0.0261994	-0.0255998	-0.0257352	-0.0261713	0.0318758	-0.0261621	-0.0262096	-0.0260746	-0.0259696	-0.0251889	-0.0256626	-0.0251747	-0.0237873	-0.0253598	-0.0259361	-0.0257359	-0.0252987	-0.0254094	-0.023304	0.0524092	0.0498933	0.0503927	0.0476139	0.0507037	0.0476959	-0.0551645	0.0499127	0.0498616	0.0491298	0.0507209	0.0477997	0.0493058	0.0515305	0.0493251	0.0519626	0.0497211	-0.0547465	0.0502747	0.0506563	0.0492402	0.051392	-0.0544514
PC353	0.0305086	0.0302606	-0.0242488	-0.0242779	0.0392717	-0.0244901	-0.0269585	-0.0270518	-0.0266902	-0.0266897	-0.0266508	0.0305276	-0.0269706	-0.0270574	-0.0272056	-0.02661	-0.0261683	-0.0265068	-0.0260919	-0.0244585	-0.026288	-0.0267566	-0.0267251	-0.0263284	-0.0261897	-0.0245551	0.0528418	0.0526821	0.0502299	0.0497494	0.0574048	0.0495241	-0.0569851	0.0546602	0.0515872	0.0491849	0.0498654	0.048302	0.0514996	0.0501571	0.0492419	0.0502651	0.0493088	-0.0569673	0.0464353	0.0519717	0.0521402	0.0547703	-0.0554585
PC354	0.0276356	0.0278008	-0.0238262	-0.0238925	0.0324702	-0.024384	-0.0289556	-0.0288272	-0.0285182	-0.0285282	-0.0287794	0.0278024	-0.0289324	-0.0287092	-0.0287723	-0.0287465	-0.0278578	-0.0283339	-0.0279385	-0.0260386	-0.0280615	-0.0286309	-0.0284592	-0.0282771	-0.0281973	-0.0261038	0.0525226	0.0512612	0.0511851	0.049505	0.0499475	0.0495326	-0.0551518	0.0506508	0.0502184	0.0488562	0.0537145	0.0483447	0.0496897	0.0500421	0.0504877	0.0466942	0.0503288	-0.0550241	0.0498277	0.0477768	0.0483869	0.050588	-0.0556774
PC355	0.0305982	0.0305229	-0.02449	-0.0242064	0.0347594	-0.0245047	-0.0290775	-0.0291868	-0.0288004	-0.0286356	-0.0290358	0.03066	-0.028993	-0.0291084	-0.0292688	-0.0288185	-0.0282251	-0.028464	-0.028461	-0.0266157	-0.0285935	-0.0288237	-0.0286731	-0.0285048	-0.0283581	-0.0266081	0.0525776	0.0546472	0.051339	0.0523113	0.0535472	0.0521256	-0.0556698	0.0536555	0.0517218	0.0535152	0.0512626	0.0520497	0.0522583	0.0521057	0.0504379	0.0482473	0.0496679	-0.055724	0.0522436	0.0512877	0.0495354	0.0512739	-0.0552862
PC356	0.0294509	0.0293294	-0.0231011	-0.0231413	0.0341035	-0.0234882	-0.0303394	-0.0302666	-0.0296875	-0.0297862	-0.0301117	0.029731	-0.0300285	-0.0301921	-0.0302436	-0.0300016	-0.0292224	-0.0295122	-0.0294621	-0.0278879	-0.0295035	-0.0300481	-0.0298486	-0.029526	-0.0294865	-0.0276064	0.050934	0.0511186	0.0540202	0.0506657	0.0500124	0.0506542	-0.0551509	0.0527902	0.0492523	0.0482257	0.0513937	0.0498319	0.0489795	0.0509072	0.0511383	0.0451894	0.0522693	-0.0550912	0.0512017	0.0474647	0.0489659	0.0486594	-0.0554879
PC357	0.0306567	0.030709	-0.0256156	-0.0253448	0.0341751	-0.0258309	-0.0260098	-0.0258683	-0.0251675	-0.0252011	-0.0256647	0.0308691	-0.0257416	-0.0257265	-0.0259291	-0.0254733	-0.0245381	-0.025347	-0.0247043	-0.0231403	-0.0248582	-0.0253567	-0.0255066	-0.0251851	-0.0247352	-0.0227923	0.050952	0.0544562	0.0540704	0.0530938	0.0577621	0.0531632	-0.05623	0.0534176	0.0508452	0.0532372	0.0525477	0.0508109	0.0514077	0.0536051	0.0523914	0.0514583	0.0531262	-0.0562159	0.0515152	0.0526151	0.0523294	0.054184	-0.0555062
PC358	0.0334816	0.0339039	-0.0261693	-0.0259287	0.0358083	-0.0261803	-0.0280095	-0.0278373	-0.0274574	-0.0275025	-0.02796	0.0338065	-0.0278262	-0.0278152	-0.0281162	-0.0275827	-0.0264974	-0.027051	-0.0267274	-0.0248713	-0.0269546	-0.0275383	-0.0277859	-0.026936	-0.0269946	-0.0246388	0.0540634	0.0522467	0.0504596	0.0516801	0.0501087	0.0516086	-0.0568492	0.0511063	0.0538748	0.0535318	0.0536998	0.0499175	0.0515636	0.0531734	0.0524248	0.049857	0.051797	-0.0567531	0.0520806	0.0540888	0.0536018	0.0544519	-0.0559671
PC359	0.0319892	0.0320954	-0.0229393	-0.0230281	0.03702	-0.0232725	-0.0273675	-0.0270799	-0.0268585	-0.0269049	-0.0270837	0.0321812	-0.027604	-0.027328	-0.0275816	-0.0269324	-0.0262295	-0.026585	-0.0261722	-0.0245326	-0.0264351	-0.0268945	-0.0272532	-0.0264674	-0.0264878	-0.0242383	0.0517706	0.0534034	0.0519432	0.0523838	0.0549608	0.0520418	-0.0571088	0.0549462	0.0506329	0.0523834	0.0558292	0.0503054	0.0507838	0.0531646	0.0512385	0.0495708	0.0520225	-0.05688	0.0509359	0.0515119	0.0510059	0.0540894	-0.0570032
PC36	-0.0114796	-0.0112504	-0.0518803	-0.0516923	-0.00121646	-0.0522028	-0.0530575	-0.0530375	-0.0524208	-0.0525809	-0.052814	-0.0112802	-0.0529677	-0.0532311	-0.0528822	-0.0525391	-0.0519587	-0.0522378	-0.0522142	-0.0500989	-0.0520191	-0.0528823	-0.0529235	-0.0524327	-0.0522559	-0.0502181	-0.023452	-0.0256506	-0.0245337	-0.0254552	-0.0251572	-0.0255228	0.0532498	-0.0244477	-0.0227822	-0.0227773	-0.0253088	-0.023835	-0.0240684	-0.0264207	-0.0269349	-0.0241749	-0.0259252	0.0531874	-0.0275831	-0.0248521	-0.0248463	-0.026083	0.0564348
PC360	0.0301982	0.0306819	-0.0250516	-0.0249873	0.0370081	-0.0254646	-0.0275553	-0.0275737	-0.0274489	-0.0273914	-0.0273483	0.030424	-0.0275992	-0.0274653	-0.0277167	-0.0271674	-0.0263841	-0.026864	-0.0265162	-0.0246907	-0.0264393	-0.027249	-0.02712	-0.0266995	-0.0265198	-0.0244483	0.0492109	0.0560977	0.051527	0.050026	0.055855	0.0501612	-0.0574531	0.0559156	0.050077	0.0502465	0.0531287	0.048845	0.050849	0.0519683	0.0537979	0.0498574	0.0538453	-0.0571919	0.0536001	0.0509661	0.052383	0.0509866	-0.0575483
PC361	0.0328781	0.0330424	-0.023822	-0.0239135	0.037187	-0.0240225	-0.026524	-0.0264553	-0.0261663	-0.0260063	-0.0262153	0.0329657	-0.0265167	-0.0265435	-0.0265079	-0.0261069	-0.0253972	-0.0257114	-0.0253501	-0.0240742	-0.0257456	-0.026214	-0.0260499	-0.0258026	-0.0257221	-0.0235725	0.0537846	0.0529215	0.0529587	0.0504365	0.0549226	0.0505704	-0.0578578	0.052461	0.0526224	0.0531621	0.0518615	0.0488518	0.0521667	0.054931	0.0546325	0.0516114	0.0514484	-0.0575946	0.0555835	0.0499984	0.0519034	0.0536487	-0.0586755
PC362	0.0289056	0.0289524	-0.0239122	-0.0239303	0.0312406	-0.024079	-0.0261909	-0.026086	-0.0257449	-0.025593	-0.026051	0.0290469	-0.0262004	-0.0259656	-0.0263598	-0.025941	-0.0249024	-0.0255579	-0.0252992	-0.0234563	-0.0254188	-0.0260476	-0.0259208	-0.0255906	-0.0252099	-0.0234707	0.0503935	0.0507832	0.0537291	0.0517569	0.0490139	0.0516717	-0.0538808	0.0482442	0.0498125	0.0525548	0.0509942	0.047256	0.0516555	0.0530517	0.0532621	0.0497119	0.0501531	-0.0540628	0.0543147	0.0502663	0.0489926	0.0501204	-0.0534405
PC363	0.0266452	0.02635	-0.0231091	-0.0231209	0.0327352	-0.0233898	-0.0271983	-0.027147	-0.0266149	-0.0268692	-0.027016	0.0265385	-0.0268604	-0.026871	-0.0269861	-0.0265239	-0.0258397	-0.0262399	-0.0261375	-0.0245664	-0.0260906	-0.0266721	-0.026587	-0.0261469	-0.0262551	-0.0244926	0.0520119	0.0503362	0.0526863	0.0474253	0.0507001	0.0474136	-0.0543114	0.0514192	0.0468102	0.0464339	0.051355	0.0450875	0.0517207	0.0492045	0.0529377	0.0499393	0.0510909	-0.0541448	0.0520409	0.046596	0.0500377	0.0491461	-0.0551144
PC364	0.0347302	0.0345257	-0.0237898	-0.0235265	0.0394647	-0.0236249	-0.0311333	-0.0309534	-0.0306807	-0.0305809	-0.0308052	0.0348256	-0.0308942	-0.0308248	-0.0308094	-0.0307479	-0.0297404	-0.0304157	-0.0300751	-0.0283225	-0.0301483	-0.0307059	-0.0306879	-0.0303255	-0.0301667	-0.0281101	0.053074	0.0512383	0.0555314	0.0516151	0.054044	0.0512616	-0.058427	0.0553552	0.0529502	0.0515739	0.053705	0.0516685	0.050648	0.0516247	0.0526597	0.0529975	0.0518969	-0.0585065	0.0540298	0.056975	0.0510312	0.0548914	-0.0582385
PC365	0.0371687	0.0373095	-0.0236193	-0.0232646	0.0381907	-0.0237598	-0.0294278	-0.0292875	-0.0289232	-0.0287383	-0.0289977	0.0374079	-0.029287	-0.0290691	-0.0293025	-0.0290463	-0.0281309	-0.0283484	-0.0284286	-0.0266806	-0.0285828	-0.0292445	-0.0289083	-0.0287856	-0.0284387	-0.0264359	0.0540269	0.0512407	0.0528037	0.0519745	0.0510969	0.0520048	-0.0586945	0.0511284	0.0485642	0.052504	0.0490066	0.052281	0.0537997	0.0528252	0.0517825	0.0509616	0.0532121	-0.0587947	0.0529333	0.0518866	0.050025	0.0526048	-0.0592175
PC366	0.0326851	0.0327948	-0.0253782	-0.025058	0.0357777	-0.0255625	-0.0279317	-0.0279894	-0.0276504	-0.0275248	-0.0278098	0.0327296	-0.0281969	-0.0277971	-0.0281587	-0.0276443	-0.0264877	-0.0270282	-0.0267524	-0.0249557	-0.0267441	-0.0276961	-0.0279049	-0.0268601	-0.0268999	-0.0246807	0.0501537	0.0526381	0.0542313	0.0490103	0.0526814	0.049029	-0.0555859	0.050447	0.0502341	0.0486008	0.0528472	0.0477278	0.0500824	0.0487023	0.0530478	0.0479759	0.0533142	-0.0554789	0.0522622	0.050421	0.051689	0.0511239	-0.0564864
PC367	0.03705	0.0371314	-0.0260868	-0.0258849	0.0391979	-0.026139	-0.0285608	-0.0283491	-0.0279286	-0.0279314	-0.0281575	0.037357	-0.0283396	-0.0281417	-0.0284873	-0.0281731	-0.0271917	-0.0276269	-0.0274617	-0.0254803	-0.0277037	-0.0282312	-0.0279791	-0.027739	-0.0275078	-0.0251998	0.0519721	0.0522906	0.0518154	0.0486788	0.0517758	0.0485895	-0.0586762	0.0504261	0.0507174	0.0539965	0.0555146	0.0512087	0.0563032	0.0501766	0.0522514	0.0506332	0.0496856	-0.0586926	0.0517094	0.0531319	0.0512904	0.0518564	-0.0587483
PC368	0.0347266	0.0345749	-0.0218634	-0.0216569	0.0403746	-0.0219427	-0.0300848	-0.0299275	-0.0297422	-0.0295377	-0.0297678	0.0348075	-0.030074	-0.0300021	-0.0301562	-0.0300519	-0.0293324	-0.0293856	-0.0294666	-0.0275592	-0.0295129	-0.0298426	-0.029899	-0.0296192	-0.029486	-0.02708	0.048913	0.0484735	0.0547333	0.0473795	0.0529219	0.0470335	-0.0579472	0.0508764	0.0501926	0.0506655	0.0500537	0.0475968	0.0516702	0.0478226	0.0495984	0.0516641	0.0484794	-0.0579823	0.0503276	0.0528624	0.0514738	0.0538585	-0.0588836
PC369	0.0363719	0.0361928	-0.025905	-0.0256291	0.0404967	-0.0260118	-0.0287841	-0.0283093	-0.0278167	-0.0281624	-0.0282909	0.0363899	-0.0282196	-0.0281106	-0.0284024	-0.0284593	-0.0274922	-0.0278078	-0.0275054	-0.0258589	-0.0277683	-0.0283391	-0.0283276	-0.0277457	-0.0279158	-0.0256129	0.0531281	0.0509865	0.0539261	0.0504608	0.0537895	0.0506926	-0.0578807	0.0503244	0.0493603	0.0523449	0.0501417	0.0491174	0.0555499	0.0523467	0.0509943	0.0510803	0.0496741	-0.0580005	0.0524999	0.0540519	0.0515025	0.0547472	-0.0582615
PC370	0.0323026	0.0321591	-0.022474	-0.02214	0.0362391	-0.0227222	-0.0267147	-0.0268829	-0.0265358	-0.0265134	-0.0267451	0.0321399	-0.0266898	-0.0268922	-0.0268127	-0.0264005	-0.0256972	-0.0264973	-0.0260335	-0.0244028	-0.0261167	-0.0266162	-0.0263496	-0.0260947	-0.0259744	-0.0240106	0.0488345	0.0533047	0.0474426	0.0502787	0.0534611	0.0500128	-0.0561509	0.0544968	0.0497463	0.0478168	0.0493513	0.0486525	0.0500821	0.0504042	0.053259	0.0504611	0.0482833	-0.0557254	0.0520951	0.0486072	0.0467134	0.048307	-0.0555626
PC371	0.0356545	0.0357122	-0.0235977	-0.023568	0.0346004	-0.0239296	-0.029373	-0.0294704	-0.0289774	-0.0289317	-0.0294382	0.0358279	-0.0294299	-0.0292154	-0.0294075	-0.0292249	-0.0283202	-0.0284954	-0.0284377	-0.0267183	-0.0284609	-0.0291031	-0.0289473	-0.028792	-0.0285733	-0.0262256	0.0514773	0.0514344	0.0537892	0.0495454	0.0486422	0.0494302	-0.0580883	0.0502051	0.050411	0.0494977	0.0520244	0.0506468	0.0538726	0.0525141	0.0534313	0.0510223	0.0510373	-0.0579731	0.0521622	0.0545864	0.0512232	0.0517446	-0.057656
PC372	0.0380441	0.0381038	-0.0259383	-0.0256631	0.0383719	-0.0263304	-0.0276336	-0.0275806	-0.0270097	-0.0268584	-0.0272673	0.0382518	-0.02742	-0.0272879	-0.0274848	-0.0273184	-0.0267215	-0.0268388	-0.0268968	-0.0249705	-0.0266559	-0.0271553	-0.0270948	-0.0270816	-0.0268653	-0.0247066	0.0551718	0.0571497	0.0529719	0.0496339	0.0581748	0.0497684	-0.0594602	0.0519389	0.055712	0.051887	0.0533155	0.0539072	0.0548671	0.0567602	0.0537808	0.0504641	0.0510843	-0.0595023	0.0527673	0.0572688	0.0557657	0.0558075	-0.0591257
PC373	0.0348676	0.0347171	-0.0250341	-0.0248473	0.0390141	-0.0252947	-0.0288488	-0.0291145	-0.0285419	-0.0287719	-0.0289418	0.0350886	-0.0289511	-0.028771	-0.0292828	-0.028914	-0.0282591	-0.028526	-0.0282806	-0.0266986	-0.0285086	-0.0287794	-0.0287974	-0.0281354	-0.0285749	-0.0262061	0.0510882	0.0521656	0.0534589	0.049573	0.0495006	0.0495033	-0.0574618	0.0513158	0.0541169	0.0492787	0.0512625	0.0472029	0.0494194	0.0502064	0.0523266	0.0496251	0.0515272	-0.0573784	0.0516983	0.0526644	0.0510737	0.0493606	-0.0577492
PC374	0.0359441	0.0357259	-0.0239061	-0.023677	0.0385025	-0.0241456	-0.0270549	-0.0268787	-0.0266064	-0.0267359	-0.0267708	0.0359807	-0.0268543	-0.0270124	-0.0270811	-0.0268085	-0.0259114	-0.0261995	-0.0263436	-0.0244347	-0.0265347	-0.0266851	-0.0267866	-0.0261879	-0.0259699	-0.0243026	0.0545871	0.054105	0.0529457	0.0485922	0.0540189	0.0485807	-0.058804	0.0534213	0.0523121	0.0518021	0.0525128	0.0512005	0.0557033	0.0534721	0.0574085	0.0532769	0.05087	-0.0587427	0.0516139	0.0565176	0.0539577	0.0528767	-0.0589604
PC375	0.0365422	0.0364089	-0.0258559	-0.0253702	0.0381198	-0.0259465	-0.0283279	-0.0282211	-0.0277436	-0.0276861	-0.0280884	0.0366459	-0.0283883	-0.0280655	-0.0283625	-0.0280192	-0.0272209	-0.0274438	-0.0271678	-0.0252064	-0.0274001	-0.0278613	-0.0277953	-0.027441	-0.0273682	-0.0250546	0.0515153	0.0519293	0.0532398	0.0500789	0.0555518	0.0499381	-0.0589465	0.0548473	0.0490939	0.0488732	0.0513211	0.0490647	0.0519769	0.0550848	0.0506418	0.0524356	0.0516443	-0.0588339	0.05333	0.0512007	0.0511663	0.0532206	-0.0575425
PC376	0.034085	0.0339758	-0.0277546	-0.0273722	0.0380532	-0.0278519	-0.0274043	-0.0275086	-0.0269007	-0.0271722	-0.0272114	0.0341093	-0.027494	-0.0273838	-0.0277137	-0.0272768	-0.0265073	-0.0266643	-0.0267527	-0.0247676	-0.0265029	-0.0270677	-0.0272069	-0.0267752	-0.0267688	-0.0244772	0.052555	0.048791	0.0495016	0.0499042	0.0503245	0.0497031	-0.0561997	0.0517791	0.0508514	0.0501251	0.0489431	0.0501074	0.0524401	0.0523111	0.0524494	0.0511825	0.0493226	-0.0562218	0.0512752	0.0539442	0.0482731	0.0513378	-0.0562266
PC377	0.035192	0.0349274	-0.0235794	-0.0234737	0.0402536	-0.0238847	-0.0291516	-0.0293646	-0.028897	-0.02878	-0.0290993	0.0352223	-0.029469	-0.0291311	-0.0293855	-0.0291047	-0.0282875	-0.0284346	-0.028545	-0.0266376	-0.0285856	-0.0289027	-0.0288529	-0.0285844	-0.0286075	-0.0267492	0.0503414	0.0516667	0.0486806	0.0485149	0.0505087	0.0484595	-0.0569261	0.0510595	0.0477243	0.048558	0.0508239	0.0488723	0.0538349	0.0523456	0.0495139	0.0502539	0.0494546	-0.0572311	0.0518648	0.0526032	0.0541693	0.0547548	-0.0579789
PC378	0.0381478	0.0379519	-0.0234509	-0.0231754	0.0396882	-0.0238223	-0.0287691	-0.0285817	-0.027973	-0.0282379	-0.028523	0.0382702	-0.0285886	-0.0285491	-0.0286378	-0.0283582	-0.0275997	-0.0280937	-0.0277843	-0.025921	-0.0278077	-0.0282191	-0.028297	-0.0280861	-0.0276148	-0.0254591	0.0527864	0.0515981	0.0564953	0.0500464	0.0490732	0.0501895	-0.0588582	0.0522542	0.0553317	0.0511639	0.0532348	0.0491752	0.0506822	0.0510656	0.0533088	0.0535109	0.0502648	-0.0587548	0.0528594	0.0547985	0.0526079	0.0526036	-0.0582376
PC379	0.034599	0.0345009	-0.023918	-0.023788	0.0379033	-0.024008	-0.0296056	-0.0291459	-0.0290229	-0.0287807	-0.0291149	0.0344823	-0.0292918	-0.0292067	-0.0294712	-0.0289769	-0.0284249	-0.0290549	-0.0288098	-0.026916	-0.0284769	-0.0289534	-0.0290632	-0.0287899	-0.0286397	-0.0265814	0.051876	0.0528572	0.0538117	0.0549739	0.0577855	0.0548355	-0.0575019	0.0613474	0.0513791	0.0507547	0.0519046	0.0540841	0.0502565	0.0520824	0.0536504	0.0544003	0.0525239	-0.057483	0.0506502	0.0537494	0.0516773	0.054796	-0.0577891
PC380	0.0295635	0.0295373	-0.0236429	-0.0232701	0.034805	-0.0233651	-0.0298163	-0.0295813	-0.0294193	-0.0293538	-0.0294702	0.0296215	-0.0296704	-0.0295102	-0.0298174	-0.0297284	-0.0288731	-0.0291488	-0.0290458	-0.0275357	-0.0290543	-0.0294476	-0.0296455	-0.0292757	-0.0290371	-0.0269505	0.0481479	0.0521637	0.0529826	0.0498461	0.0556052	0.0495833	-0.0558747	0.0555507	0.0472272	0.0498926	0.0493956	0.0496134	0.0494084	0.0479888	0.0501667	0.0490816	0.0533926	-0.0556224	0.0518333	0.0524396	0.049823	0.0524661	-0.0548435
PC381	0.0222995	0.0222572	-0.0233597	-0.0231677	0.0288323	-0.0234212	-0.0289411	-0.0287531	-0.0285618	-0.0286284	-0.0286544	0.0224707	-0.0286319	-0.028886	-0.0288912	-0.0286294	-0.0280292	-0.0283974	-0.0281301	-0.0268613	-0.0282466	-0.0287413	-0.0287334	-0.0282806	-0.0283933	-0.0266815	0.0513599	0.047854	0.0544155	0.0527188	0.0519688	0.0524679	-0.0508047	0.0533979	0.0461193	0.0546258	0.0472858	0.0514713	0.0519073	0.0502712	0.0501327	0.0524342	0.049067	-0.0507987	0.0494545	0.0528644	0.0513229	0.0530467	-0.0502409
PC382	0.0321904	0.0322109	-0.0244008	-0.0238474	0.0364626	-0.0241266	-0.0275012	-0.0272504	-0.0268548	-0.0269687	-0.0271938	0.0323274	-0.0273399	-0.027365	-0.0274652	-0.0269074	-0.0263076	-0.0266172	-0.0264687	-0.0247858	-0.0266863	-0.0272872	-0.0268238	-0.0266353	-0.026501	-0.024575	0.0497474	0.0489727	0.0499747	0.0500244	0.0510178	0.049893	-0.0563056	0.0525182	0.0520602	0.0519534	0.0511246	0.049907	0.051254	0.0525767	0.0505325	0.0498235	0.0529878	-0.0562007	0.0512596	0.0538791	0.0519473	0.0527241	-0.0553549
PC383	0.0291002	0.0289005	-0.0228093	-0.0225993	0.0340792	-0.0226808	-0.0258064	-0.0259613	-0.0257451	-0.0256981	-0.025831	0.0291222	-0.0259263	-0.0260423	-0.0260041	-0.0256282	-0.025179	-0.0253392	-0.0250824	-0.0237609	-0.0255187	-0.0257678	-0.0255284	-0.0254215	-0.0251763	-0.0234728	0.0525587	0.0517375	0.0528574	0.0487687	0.0521025	0.048506	-0.0560489	0.0540875	0.0512925	0.0506101	0.0513638	0.0504236	0.0514159	0.0504794	0.056961	0.05288	0.0544605	-0.0562928	0.0533835	0.054522	0.0516465	0.0524065	-0.0554093
PC384	0.0333895	0.0332233	-0.0261065	-0.0261685	0.0369055	-0.0260553	-0.0288184	-0.0288425	-0.0285704	-0.0287649	-0.0286874	0.0335883	-0.0287872	-0.0287939	-0.0289252	-0.0284902	-0.0281836	-0.0282885	-0.0281357	-0.0264107	-0.0281834	-0.0284957	-0.0286649	-0.0284328	-0.0282014	-0.026324	0.048998	0.0523719	0.0529447	0.0511082	0.0528841	0.0509459	-0.0564769	0.0566234	0.0544713	0.0504284	0.0536778	0.0490434	0.0503653	0.0497994	0.0538783	0.0523402	0.0594809	-0.0568358	0.0551366	0.0527771	0.0545488	0.053871	-0.0566137
PC385	0.0313418	0.0313185	-0.0242623	-0.0238239	0.0363469	-0.0239711	-0.0270479	-0.0268513	-0.0265923	-0.0266339	-0.0270199	0.0315502	-0.0269327	-0.0271295	-0.0271715	-0.0265889	-0.0259698	-0.0264002	-0.0261889	-0.0245445	-0.0263458	-0.0269812	-0.0267565	-0.0262279	-0.0262509	-0.0245357	0.0499771	0.0490925	0.0496793	0.0500598	0.0512018	0.0500741	-0.0561879	0.0526042	0.0519586	0.0518592	0.0513919	0.0498995	0.0512771	0.0525005	0.0507543	0.0496527	0.0529639	-0.0563419	0.0513022	0.0538085	0.051641	0.05261	-0.0552399
PC386	0.0159956	0.0160301	-0.0206002	-0.0205187	0.0214281	-0.0208952	-0.0227023	-0.02256	-0.0223344	-0.0222825	-0.0225123	0.0161899	-0.0226556	-0.0225195	-0.0224859	-0.0221407	-0.0216326	-0.0220594	-0.0218532	-0.0205809	-0.0220508	-0.0222336	-0.0221839	-0.0220895	-0.0217602	-0.0203859	0.0440832	0.0459169	0.0454994	0.0441148	0.0508636	0.0437653	-0.0464187	0.0472099	0.0473437	0.0410655	0.0484043	0.0455658	0.0475222	0.044769	0.0488976	0.0470438	0.0473689	-0.0465432	0.0474787	0.0472654	0.0441096	0.0442046	-0.0461654
PC387	0.0228111	0.0228839	-0.0231251	-0.0230904	0.0249376	-0.0233194	-0.0242517	-0.0242729	-0.0240483	-0.0240958	-0.0242739	0.0228862	-0.0241226	-0.0243125	-0.0243382	-0.0240961	-0.0233549	-0.0235861	-0.023541	-0.0221703	-0.0236613	-0.0239328	-0.0240161	-0.0238379	-0.0237531	-0.021673	0.0495416	0.0514536	0.0505006	0.049553	0.0540772	0.0494011	-0.0518145	0.0511998	0.0459562	0.0472492	0.0475412	0.0481985	0.0520805	0.0502131	0.0508373	0.0472343	0.0466424	-0.0516866	0.0504012	0.0483464	0.0460287	0.0464804	-0.0508123
PC388	0.0228325	0.0224501	-0.0232037	-0.023141	0.0210725	-0.023257	-0.0223363	-0.0225089	-0.0221054	-0.0221095	-0.0223662	0.0229828	-0.0224577	-0.0222643	-0.0223613	-0.0223802	-0.0216898	-0.0218126	-0.0217461	-0.0204412	-0.0219443	-0.0222772	-0.0222008	-0.0218794	-0.0216639	-0.0199926	0.0512055	0.0500182	0.0487763	0.0483061	0.0493494	0.0481502	-0.0511588	0.0486344	0.0471626	0.0504756	0.0493898	0.0471656	0.0496114	0.0509473	0.0516127	0.049461	0.0478345	-0.0512474	0.0511679	0.0483932	0.0462454	0.0469637	-0.0502576
PC389	0.0181902	0.0180677	-0.0201538	-0.0201272	0.0196162	-0.020166	-0.025656	-0.0256923	-0.0254941	-0.025535	-0.0254837	0.0185394	-0.0254059	-0.0255689	-0.0257674	-0.0255036	-0.0251715	-0.0252346	-0.0253523	-0.0238491	-0.0254101	-0.025668	-0.0253466	-0.0252784	-0.0252481	-0.0237923	0.0492702	0.0448835	0.0498458	0.0455471	0.0470315	0.0454509	-0.0467745	0.0481801	0.0407807	0.049236	0.0452748	0.0481397	0.0490915	0.0439823	0.0486101	0.0475295	0.0462914	-0.0464872	0.0461435	0.0442949	0.0406402	0.0430379	-0.0465707
PC390	0.0176897	0.0178892	-0.0215788	-0.0215566	0.0207357	-0.0218188	-0.0231858	-0.0231716	-0.0230408	-0.0229913	-0.0228356	0.0178923	-0.0231979	-0.0234315	-0.0233588	-0.0229173	-0.0222291	-0.0227142	-0.0226244	-0.0209738	-0.0225898	-0.023099	-0.0230959	-0.0228462	-0.0224137	-0.0206971	0.0494225	0.0483658	0.0476666	0.0487412	0.0513273	0.0488072	-0.0487115	0.0505448	0.0445101	0.0491519	0.046581	0.0486011	0.049053	0.0464331	0.0464676	0.0468437	0.04719	-0.0485665	0.0477412	0.047977	0.0454065	0.0457581	-0.0478098
PC391	0.0236484	0.0243324	-0.0227844	-0.0227034	0.0263739	-0.0232313	-0.0237319	-0.0237765	-0.0232961	-0.023356	-0.0235847	0.0237798	-0.0239074	-0.0237061	-0.0237062	-0.0233258	-0.0221198	-0.0227999	-0.0222503	-0.0205733	-0.0227707	-0.023329	-0.0233992	-0.02259	-0.0223815	-0.019769	0.0475111	0.0470785	0.0476431	0.0492681	0.0511635	0.0495917	-0.0496869	0.0518737	0.047237	0.0481227	0.0492947	0.0466595	0.0455214	0.0475819	0.0492715	0.0502965	0.0489262	-0.0495491	0.0515232	0.0500069	0.0477976	0.0498416	-0.0490427
PC392	-0.0236706	-0.0239316	0.0283178	0.0277533	-0.0224366	0.0285136	0.0241693	0.0239856	0.0233429	0.0236586	0.0235821	-0.0235906	0.0243171	0.0241795	0.0242121	0.023717	0.0222868	0.0227668	0.0224192	0.0206255	0.0226142	0.0238161	0.0237863	0.0231582	0.0227942	0.0197677	-0.0137031	-0.0133276	-0.0117732	-0.0131363	-0.012985	-0.0131449	0.00487678	-0.0125373	-0.0133074	-0.0133265	-0.0127772	-0.0125154	-0.0134632	-0.0123505	-0.0141363	-0.0136619	-0.0123118	0.00433415	-0.0121224	-0.014198	-0.0138192	-0.0140457	0.000472197
PC393	-0.020489	-0.0202726	0.0284201	0.0281479	-0.0207127	0.0288849	0.0232412	0.0230967	0.0225157	0.022645	0.0228006	-0.0203544	0.023079	0.0231948	0.0231824	0.0236549	0.023771	0.0229934	0.0234488	0.0224075	0.0234253	0.0226896	0.0228326	0.0238022	0.0235842	0.0224197	-0.0196829	-0.016411	-0.017535	-0.018858	-0.0176616	-0.0189244	0.00710175	-0.0188922	-0.01988	-0.0201269	-0.018508	-0.0197674	-0.0181313	-0.0175933	-0.0176886	-0.0164513	-0.0185884	0.00690633	-0.0161987	-0.0183801	-0.0187099	-0.0184948	0.00335159
PC394	-0.0227408	-0.0228734	0.0299324	0.0293481	-0.0217858	0.0307408	0.0247082	0.0240528	0.0236036	0.0235682	0.0240929	-0.0227128	0.0244943	0.0246264	0.0241945	0.0241476	0.0226164	0.0231877	0.0230086	0.0211128	0.0230315	0.0242802	0.0241395	0.0233719	0.0229941	0.0205037	-0.0205767	-0.0168063	-0.0187611	-0.0200133	-0.0185794	-0.0201341	0.00810054	-0.0198174	-0.0210933	-0.0210204	-0.0193057	-0.0207956	-0.0188804	-0.0185197	-0.0185675	-0.0177309	-0.0191011	0.00732386	-0.0170845	-0.0194198	-0.0200067	-0.019574	0.00468809
PC395	-0.0109007	-0.0107033	0.0231792	0.0230636	-0.0151737	0.0234631	0.0185487	0.0182165	0.0180356	0.0179708	0.0179771	-0.0109839	0.0182472	0.018212	0.0181526	0.018575	0.0184716	0.0183705	0.0184003	0.0183457	0.0182027	0.0182479	0.0181415	0.0182545	0.0183456	0.0174373	-0.0149246	-0.0117904	-0.0130703	-0.0142234	-0.0130253	-0.0143599	0.00218865	-0.0146525	-0.0153388	-0.0156257	-0.0135339	-0.0152196	-0.0133239	-0.0126779	-0.0131136	-0.0102156	-0.0133396	0.00201823	-0.0112474	-0.0133434	-0.013839	-0.0135007	-0.000291976
PC396	0.0258654	0.025859	-0.0247976	-0.0247479	0.0298667	-0.0248801	-0.0258556	-0.0257871	-0.0254946	-0.0251564	-0.0254304	0.0260197	-0.0256267	-0.0256427	-0.025703	-0.0255489	-0.0248443	-0.0247784	-0.0247729	-0.023374	-0.0248504	-0.0255337	-0.0255387	-0.0249233	-0.0250134	-0.0230532	0.0497418	0.0493548	0.0569429	0.0454229	0.0484619	0.0451423	-0.0529004	0.0458239	0.0507052	0.0482786	0.0516555	0.0453682	0.0514126	0.0489736	0.0528778	0.0506474	0.0508635	-0.053108	0.0540377	0.0480669	0.0477745	0.0502613	-0.0532979
PC397	0.019943	0.019715	-0.0220471	-0.0219035	0.0240173	-0.0220836	-0.0240624	-0.0239115	-0.0237644	-0.0236183	-0.0239757	0.0199695	-0.0239741	-0.0240073	-0.0240415	-0.0235864	-0.0229971	-0.0235376	-0.0234401	-0.0218422	-0.023498	-0.0239715	-0.0238529	-0.0234514	-0.0235548	-0.0219929	0.0481059	0.0501538	0.0472228	0.0470793	0.0512807	0.0468947	-0.0503305	0.0500482	0.0454591	0.0492515	0.0467736	0.0474288	0.0491612	0.0489565	0.0498563	0.0505243	0.0462916	-0.0501721	0.0516318	0.0457189	0.0447319	0.0464412	-0.0498321
PC398	0.0204182	0.0202059	-0.0222105	-0.0220743	0.0241923	-0.0223392	-0.02417	-0.0240241	-0.0238082	-0.0238037	-0.0240412	0.0202258	-0.0240468	-0.0240371	-0.0240147	-0.0236694	-0.0231668	-0.0236801	-0.0233596	-0.0220565	-0.0235548	-0.0240064	-0.0239209	-0.0236191	-0.0234663	-0.0218441	0.0481201	0.0498673	0.0474899	0.0468831	0.0513708	0.0470152	-0.0501978	0.0500702	0.0453441	0.0491736	0.0467472	0.047355	0.0490616	0.0491059	0.0498734	0.0503815	0.046447	-0.0499675	0.0515661	0.0458948	0.0445597	0.0466096	-0.0499166
PC4	0.227677	0.225983	-0.029093	-0.0286039	0.0558216	-0.0296886	-0.0275439	-0.027452	-0.0265111	-0.0266015	-0.0270512	0.227614	-0.0273883	-0.0272773	-0.0274569	-0.0267411	-0.0253496	-0.026003	-0.025471	-0.0226056	-0.0258006	-0.026685	-0.0269374	-0.0262309	-0.0261362	-0.02174	0.0387237	0.0377751	0.0417171	0.0361662	0.0365105	0.0364436	-0.0611736	0.0374717	0.0403119	0.0372719	0.040001	0.0376476	0.0403543	0.0418842	0.0393652	0.0406166	0.0395013	-0.061097	0.0418228	0.0416311	0.0421027	0.0442284	-0.0603118
PC400	0.043867	0.0435929	-0.025485	-0.0254374	0.0454261	-0.0255688	-0.0267315	-0.0267652	-0.0261432	-0.0261993	-0.0265437	0.0437024	-0.0266292	-0.0264315	-0.0268896	-0.0262025	-0.0253579	-0.0259732	-0.025329	-0.0237823	-0.0254408	-0.0261846	-0.0264872	-0.0259449	-0.0258017	-0.0231082	0.0493983	0.0535296	0.053353	0.0518252	0.051436	0.0520954	-0.0600168	0.056152	0.051487	0.051587	0.0542495	0.0495273	0.0531263	0.0511339	0.0552966	0.0521243	0.0555989	-0.0599276	0.0515938	0.0527016	0.0521733	0.0542361	-0.0607088
PC401	0.043627	0.0439047	-0.0258901	-0.0255259	0.0451219	-0.0259608	-0.0267505	-0.0264542	-0.0259821	-0.0260484	-0.0261305	0.0437415	-0.0266687	-0.026352	-0.0265454	-0.0260732	-0.025021	-0.0254725	-0.0252307	-0.0231174	-0.0251563	-0.0261227	-0.0261689	-0.0253031	-0.0253451	-0.0229251	0.0508452	0.0529097	0.052099	0.0500948	0.0504437	0.0499293	-0.0605727	0.0501733	0.0513991	0.0518042	0.0533782	0.0487451	0.0521592	0.0530365	0.0531952	0.0505862	0.0504772	-0.06048	0.0522599	0.049585	0.0500509	0.0543026	-0.0595601
PC402	0.0417337	0.0415032	-0.0254774	-0.0252976	0.0445324	-0.0254896	-0.0252077	-0.0248783	-0.0247215	-0.0246748	-0.0247837	0.0418251	-0.0251723	-0.0249238	-0.0251679	-0.0247788	-0.0237945	-0.0242072	-0.0238871	-0.0223481	-0.0238962	-0.0247398	-0.0246661	-0.0243418	-0.0239194	-0.0219355	0.0530627	0.050572	0.0525696	0.0498483	0.0493554	0.0498619	-0.0603532	0.0517237	0.0530665	0.0507059	0.0510044	0.0494321	0.0523273	0.0503199	0.0535014	0.049483	0.0528163	-0.0606058	0.0528867	0.0486532	0.0509162	0.0493773	-0.0590485
PC403	0.0462878	0.0459673	-0.0256683	-0.0257377	0.0464644	-0.0260381	-0.0269399	-0.0267118	-0.0262851	-0.026174	-0.0266835	0.0462328	-0.0267809	-0.026832	-0.026919	-0.0265043	-0.0255679	-0.0259635	-0.0256071	-0.0239287	-0.0257694	-0.0264362	-0.0262623	-0.0260605	-0.0258465	-0.0233812	0.0521434	0.0547009	0.0568621	0.0520618	0.0524854	0.0518644	-0.0615856	0.052225	0.0496781	0.0543977	0.0536615	0.0520977	0.0539156	0.0526098	0.0560067	0.0553926	0.0542973	-0.0619634	0.0534719	0.0541357	0.0530675	0.0542061	-0.0610451
PC404	0.0306128	0.0304825	-0.0137273	-0.0135844	0.0331965	-0.0135817	-0.0141162	-0.014135	-0.013827	-0.0137848	-0.0138759	0.0306842	-0.0141061	-0.0139131	-0.0141705	-0.0138913	-0.0133054	-0.0135591	-0.0130054	-0.011816	-0.013374	-0.013869	-0.0138777	-0.0137042	-0.0133215	-0.011743	0.0384738	0.0376855	0.0376652	0.0339032	0.0381554	0.0336637	-0.0472034	0.0391381	0.0413253	0.0348809	0.0434575	0.035375	0.043207	0.0383368	0.0433904	0.0391014	0.0407117	-0.0471723	0.0389272	0.0395561	0.038412	0.038254	-0.0478386
PC405	0.0115119	0.0111338	0.00148424	0.00110499	0.0102428	0.00152669	-0.000795515	-0.000856488	-0.000979867	-0.000898361	-0.000816736	0.0113325	-0.000711934	-0.000783427	-0.00099951	-0.000747032	-0.00103617	-0.000996307	-0.000877714	-0.00108091	-0.000979968	-0.000798058	-0.000930716	-0.00105605	-0.000866919	-0.000861994	0.0166141	0.0192182	0.0160262	0.0146404	0.018027	0.0144981	-0.0281183	0.0173072	0.0181138	0.0159552	0.019372	0.0135251	0.0194875	0.0198884	0.0179998	0.0170375	0.0178939	-0.0283711	0.0208515	0.0180414	0.0160637	0.0163431	-0.0300977
PC411	-0.0221163	-0.02185	0.0297376	0.0293873	-0.021894	0.0299391	0.0240724	0.0242632	0.0235392	0.0237354	0.0239061	-0.0220122	0.0243119	0.0239051	0.024205	0.0236609	0.0230179	0.0230012	0.0228929	0.0213173	0.0230681	0.0236128	0.0239187	0.0233098	0.0234491	0.0213516	-0.0202466	-0.0168344	-0.0181985	-0.0194581	-0.0184549	-0.0194426	0.00798785	-0.0197235	-0.0208812	-0.0206027	-0.0190409	-0.0202166	-0.0189098	-0.0184686	-0.0184397	-0.0172164	-0.0188595	0.00766988	-0.0167903	-0.0187986	-0.01945	-0.0191931	0.00455572
PC413	-0.0212277	-0.0210064	0.0251288	0.0250578	-0.0202973	0.0251487	0.0256994	0.0259697	0.0254737	0.0253851	0.0257629	-0.0212779	0.0256307	0.0258397	0.0258251	0.0248195	0.0241731	0.0249543	0.0241783	0.0229149	0.024816	0.0254304	0.0256371	0.0246134	0.0245588	0.02259	-0.0215943	-0.020584	-0.02237	-0.0208449	-0.0220241	-0.0206775	0.00611353	-0.0225581	-0.0200713	-0.0217367	-0.0217408	-0.0214715	-0.0219476	-0.0210185	-0.0207696	-0.0223009	-0.0215968	0.00585693	-0.0190674	-0.0201463	-0.020951	-0.0206137	0.0017327
PC414	-0.0223058	-0.0222047	0.0258105	0.025132	-0.0214509	0.0257258	0.0266703	0.0263316	0.0259376	0.0260838	0.026354	-0.0222686	0.0265414	0.0263988	0.0265931	0.0263381	0.0257846	0.0260639	0.025635	0.0240447	0.0259174	0.0262154	0.0264662	0.0260706	0.0260509	0.0236548	-0.0223816	-0.0209443	-0.0228384	-0.0209928	-0.0226199	-0.0210075	0.00636328	-0.0228715	-0.0204624	-0.0220136	-0.0221905	-0.0219589	-0.0223217	-0.0218001	-0.020906	-0.0228303	-0.0220137	0.00669125	-0.0195866	-0.0206285	-0.0218146	-0.0213802	0.0016585
PC415	-0.021944	-0.0217582	0.0259833	0.0253623	-0.0211163	0.0260877	0.0259566	0.0260629	0.0256393	0.0257283	0.0260134	-0.0218675	0.0262054	0.0261329	0.0263038	0.0257792	0.0250533	0.0254884	0.0250048	0.0235989	0.0251729	0.0258062	0.0258721	0.0251872	0.0251988	0.0232952	-0.0218255	-0.0207786	-0.0227866	-0.0209947	-0.0225691	-0.0210876	0.0064068	-0.0230997	-0.020073	-0.0219241	-0.022316	-0.0219054	-0.0223116	-0.0217458	-0.0210451	-0.0227896	-0.0220029	0.00627377	-0.0193625	-0.0206971	-0.0217568	-0.0212614	0.00196603
PC416	-0.02147	-0.0213486	0.0256634	0.0253994	-0.020913	0.0254599	0.0259722	0.0261514	0.0254793	0.0255314	0.0259283	-0.0214282	0.0259614	0.0258999	0.026018	0.0254958	0.0249778	0.0253444	0.0246397	0.0230002	0.0253036	0.0257252	0.0257053	0.0251432	0.0253566	0.023371	-0.0217508	-0.0205082	-0.0221502	-0.0206337	-0.0224039	-0.0206341	0.00623642	-0.022482	-0.0201764	-0.0215989	-0.0221995	-0.0215368	-0.0219182	-0.0214045	-0.0205734	-0.0222412	-0.0215252	0.00613157	-0.0190202	-0.0204894	-0.0210263	-0.0207407	0.00130402
PC417	-0.0207894	-0.0208073	0.0250718	0.0249545	-0.0203609	0.0252854	0.0256592	0.0258142	0.0255561	0.0254987	0.0258166	-0.020804	0.025796	0.0257952	0.0260032	0.0250731	0.0243641	0.025234	0.0243792	0.0226938	0.0248126	0.0255154	0.0256836	0.0248	0.0244908	0.0225617	-0.0215438	-0.020102	-0.0221454	-0.0203914	-0.0220047	-0.0203932	0.00576925	-0.0221338	-0.0198188	-0.0213995	-0.0217077	-0.0212831	-0.0216493	-0.0209509	-0.0201906	-0.0221929	-0.021025	0.0054425	-0.0185847	-0.0201689	-0.0209816	-0.0206005	0.00144697
PC418	-0.0222921	-0.0222515	0.0257324	0.0255533	-0.0212438	0.0258401	0.0263729	0.0265333	0.0261526	0.0259588	0.0262398	-0.0223317	0.0268057	0.0264046	0.026644	0.0256131	0.024736	0.0254001	0.0249339	0.0229879	0.0253192	0.0259623	0.0262332	0.0250797	0.0248782	0.0228434	-0.0220652	-0.0206634	-0.0226823	-0.0208155	-0.0223898	-0.0210718	0.00670211	-0.0229471	-0.0202864	-0.0220356	-0.0221886	-0.0216558	-0.0221828	-0.0218743	-0.0209365	-0.0229091	-0.0219832	0.00649962	-0.019365	-0.0207982	-0.0217407	-0.0211208	0.00185482
PC419	-0.0220778	-0.022111	0.0259898	0.0254512	-0.0212629	0.0260529	0.0264201	0.0260193	0.0256937	0.0259024	0.025946	-0.0220731	0.0263835	0.0261954	0.0261965	0.0258724	0.0244255	0.025393	0.0247124	0.023069	0.0252389	0.0258523	0.0260803	0.0251683	0.0253691	0.0229439	-0.022013	-0.0205998	-0.0229243	-0.0209586	-0.0225381	-0.0210036	0.00638915	-0.0227584	-0.0204487	-0.0217959	-0.0221124	-0.0219038	-0.0221545	-0.0217839	-0.0208135	-0.0227017	-0.0217022	0.00637915	-0.0195935	-0.0205318	-0.021663	-0.0212443	0.00191395
PC420	-0.0222282	-0.0222746	0.0262741	0.0254595	-0.0212537	0.02609	0.0264862	0.0264131	0.0260294	0.0258984	0.02632	-0.0220104	0.0266252	0.0266586	0.0264055	0.0260111	0.0249793	0.0254663	0.0250297	0.0231865	0.02536	0.0261159	0.0265267	0.0255058	0.0253125	0.023062	-0.0223788	-0.020839	-0.022817	-0.0209811	-0.0228665	-0.0209343	0.00669933	-0.0228208	-0.0205613	-0.021968	-0.0224752	-0.0220165	-0.0223825	-0.0220517	-0.0209069	-0.023087	-0.0222488	0.00629831	-0.0194724	-0.0206652	-0.0218384	-0.0213951	0.00201203
PC421	-0.022547	-0.0225832	0.0261531	0.0255242	-0.0216793	0.026423	0.0268724	0.0264282	0.0261189	0.0263495	0.0264295	-0.0225661	0.0264989	0.0268805	0.0268222	0.0262402	0.025044	0.0259002	0.0251537	0.0234965	0.0255697	0.0261604	0.0263673	0.0255703	0.0254947	0.0230106	-0.022322	-0.0208133	-0.0228496	-0.0210624	-0.0226341	-0.0213366	0.00677947	-0.0229318	-0.0204509	-0.0223743	-0.0224209	-0.0220209	-0.0223123	-0.0221641	-0.021311	-0.0228546	-0.0219001	0.00693115	-0.0196843	-0.0209515	-0.0219062	-0.0215909	0.00202528
PC422	-0.0269243	-0.0266824	0.0235854	0.0232538	-0.0233928	0.0236717	0.0195523	0.019328	0.0189949	0.0191845	0.0193317	-0.027029	0.0191399	0.0195059	0.0193259	0.019143	0.0187098	0.0193633	0.0192163	0.0182101	0.0187833	0.019506	0.0193648	0.0191945	0.0191808	0.0171548	-0.0278984	-0.0264916	-0.0285398	-0.0274479	-0.0269828	-0.0272856	0.0243353	-0.0262619	-0.0268151	-0.027226	-0.0274756	-0.027617	-0.0270464	-0.0254299	-0.0268613	-0.0269275	-0.0258785	0.0242255	-0.025867	-0.0277186	-0.0278781	-0.0275555	0.0187352
PC423	-0.0312066	-0.0314377	0.0267377	0.026223	-0.0261561	0.0272736	0.0219353	0.0215606	0.0209235	0.021232	0.0215341	-0.031383	0.0215252	0.0217436	0.02172	0.0213436	0.0204474	0.0209094	0.020617	0.0187676	0.020715	0.0214288	0.0214794	0.0206688	0.0208252	0.0182337	-0.0302091	-0.0282947	-0.0309742	-0.0295485	-0.0289976	-0.0294832	0.026988	-0.0288946	-0.0291531	-0.0293366	-0.0299847	-0.0293709	-0.0289719	-0.0279496	-0.0291353	-0.029862	-0.0282404	0.026453	-0.0281188	-0.0299634	-0.030629	-0.0299126	0.0207154
PC424	-0.0289851	-0.0290639	0.0235731	0.0235369	-0.0277899	0.0238148	0.021178	0.0209748	0.0207116	0.0206973	0.0210387	-0.0290516	0.0209484	0.0210896	0.0208232	0.0201441	0.0191505	0.0198584	0.0195318	0.0179255	0.019315	0.0208382	0.0208466	0.0199232	0.0196595	0.017972	-0.0120026	-0.0152755	-0.0153425	-0.0139749	-0.0143626	-0.0138936	0.00184875	-0.0137197	-0.0125733	-0.0138758	-0.0145522	-0.0135212	-0.0160918	-0.0102495	-0.0155281	-0.0145392	-0.0136889	0.00157754	-0.0144242	-0.0126055	-0.0139946	-0.0136896	-0.000240128
PC425	-0.0305073	-0.0306418	0.0246463	0.0245573	-0.0288099	0.0249064	0.0220758	0.0219843	0.0213809	0.0215275	0.022172	-0.0306261	0.0222003	0.0218696	0.0219865	0.0210478	0.0201633	0.020907	0.0202276	0.0186928	0.0202971	0.0216307	0.0216262	0.0208409	0.0203323	0.0186831	-0.0130354	-0.0163102	-0.0164812	-0.0150363	-0.0152194	-0.0149494	0.00306928	-0.0146034	-0.013655	-0.0148046	-0.0155372	-0.0144426	-0.0170667	-0.0115628	-0.016351	-0.0156615	-0.0146889	0.00280333	-0.0155137	-0.0135332	-0.0152011	-0.0149656	0.000270147
PC426	-0.0308274	-0.0308775	0.0249443	0.024776	-0.0288162	0.0252465	0.0218516	0.0219492	0.0212564	0.0212379	0.021697	-0.0308759	0.0215035	0.0216714	0.0216733	0.0211286	0.0201503	0.0206912	0.0203951	0.0186772	0.0202313	0.0214405	0.0214369	0.0208458	0.0206453	0.0186021	-0.0132097	-0.0160383	-0.0164926	-0.0150084	-0.0153449	-0.014903	0.00302093	-0.014911	-0.0135794	-0.0148579	-0.0155165	-0.014564	-0.0169578	-0.011303	-0.0162144	-0.0155886	-0.0148472	0.00263722	-0.0155331	-0.0134234	-0.0151449	-0.0148762	0.000175971
PC427	-0.030055	-0.0302715	0.0243602	0.0244256	-0.0287568	0.0247895	0.0219022	0.0221011	0.0214556	0.0214472	0.0218534	-0.0302068	0.0220002	0.022067	0.0219898	0.0209432	0.0200286	0.020841	0.0203417	0.0186285	0.0203691	0.0216353	0.0217159	0.0207091	0.0202176	0.0185403	-0.0130099	-0.015875	-0.0161828	-0.0147272	-0.0150215	-0.0145783	0.00282633	-0.0145925	-0.0131119	-0.0145581	-0.01514	-0.0142927	-0.0166824	-0.0110623	-0.015917	-0.0157566	-0.0145217	0.00228895	-0.0150605	-0.013146	-0.0148131	-0.0144348	-2.44936e-05
PC428	-0.0310628	-0.0312802	0.0251676	0.0243904	-0.0291696	0.0253321	0.022121	0.0218212	0.0211076	0.021099	0.0217046	-0.0311682	0.0217477	0.0218057	0.0216823	0.021299	0.02039	0.0209105	0.0207552	0.0189382	0.0205916	0.0215013	0.0214728	0.0209898	0.0206136	0.0182539	-0.013104	-0.0160742	-0.016656	-0.015176	-0.0153551	-0.0152007	0.00326978	-0.0149357	-0.0137086	-0.0148259	-0.0158348	-0.0148658	-0.0170464	-0.0117282	-0.0166153	-0.0159756	-0.0147361	0.0028653	-0.015344	-0.013591	-0.0154357	-0.0151502	0.000394147
PC429	-0.0294613	-0.029601	0.0241474	0.0238025	-0.0282541	0.0245019	0.0214237	0.0216204	0.0209725	0.021168	0.0214086	-0.0296686	0.0212957	0.0214209	0.0214976	0.020438	0.019397	0.0202402	0.0198765	0.0181835	0.0197991	0.0209715	0.0212206	0.0201162	0.0196684	0.0179397	-0.0125594	-0.0154719	-0.0156756	-0.0144159	-0.0147971	-0.0141488	0.00181019	-0.0141066	-0.0128554	-0.0141599	-0.0149549	-0.0138768	-0.0162896	-0.010567	-0.0157593	-0.015291	-0.0143697	0.00167248	-0.0147007	-0.0127293	-0.0143513	-0.0139844	7.54718e-05
PC430	-0.0249282	-0.0244569	0.0211008	0.0211141	-0.0249949	0.0212856	0.0182206	0.0182117	0.0176317	0.017686	0.0179674	-0.0248339	0.0180546	0.0180692	0.0177385	0.0188058	0.0200999	0.0190463	0.0199862	0.0198172	0.0192762	0.0180614	0.01764	0.0197731	0.0195745	0.0203799	-0.0103986	-0.0134433	-0.0134811	-0.012216	-0.0125385	-0.0122952	0.000139169	-0.0121138	-0.0108634	-0.0120893	-0.0129434	-0.0116459	-0.014203	-0.0087384	-0.0134418	-0.0124301	-0.011703	0.000674195	-0.0124775	-0.0105604	-0.0121582	-0.011971	-0.00297357
PC431	-0.0221423	-0.0223534	0.0282324	0.0275072	-0.0218213	0.028454	0.0261579	0.0257711	0.0253381	0.0255747	0.0255863	-0.0224124	0.026436	0.0263725	0.0261336	0.0255831	0.024595	0.025238	0.0249279	0.0233295	0.0247894	0.0259243	0.0261261	0.025582	0.0252462	0.0223493	-0.0195707	-0.0221489	-0.0221109	-0.0218703	-0.0212508	-0.0217748	0.0110606	-0.022253	-0.0211531	-0.0218777	-0.0216278	-0.020587	-0.0214569	-0.0216086	-0.0221995	-0.0225645	-0.0214585	0.010301	-0.0211625	-0.021252	-0.0228605	-0.0228963	0.00595439
PC432	-0.0308442	-0.0310818	0.0248251	0.0245465	-0.0289965	0.0251187	0.0219162	0.02196	0.021352	0.0213176	0.0217842	-0.030953	0.0219207	0.0218155	0.0219359	0.0208706	0.0197073	0.0205122	0.020173	0.018396	0.0200796	0.0215326	0.0216219	0.0205287	0.020319	0.0181548	-0.0133889	-0.0162605	-0.0164427	-0.0149348	-0.0152187	-0.0146303	0.00283729	-0.0147488	-0.0135641	-0.0145546	-0.015403	-0.0144193	-0.017113	-0.0115691	-0.0163564	-0.0160717	-0.0148981	0.00251061	-0.0155156	-0.0135491	-0.015252	-0.0147976	0.000224481
PC433	-0.0306758	-0.0309526	0.0247179	0.0246251	-0.0291624	0.0253046	0.0221187	0.0221496	0.02153	0.0217198	0.0219428	-0.0307956	0.0221138	0.0220988	0.0220705	0.0211665	0.0201429	0.0208424	0.0204869	0.0187102	0.0205535	0.0217565	0.0216081	0.0209481	0.0203967	0.0183766	-0.0134444	-0.0161015	-0.0165821	-0.0150636	-0.0152791	-0.0148963	0.0030083	-0.0150302	-0.0137004	-0.0148913	-0.0155999	-0.0145863	-0.0171745	-0.0115322	-0.0163769	-0.0159873	-0.0149493	0.00255831	-0.01541	-0.0137917	-0.0152283	-0.0149468	0.000350384
PC434	-0.030698	-0.0309955	0.0250705	0.0245908	-0.0288668	0.0253019	0.0218604	0.021889	0.0214454	0.0215154	0.0217617	-0.0308542	0.0218418	0.0220618	0.0216793	0.0215656	0.0200932	0.0207956	0.0205937	0.0187221	0.0202749	0.0217153	0.0216707	0.0208273	0.0204125	0.0181184	-0.0131802	-0.0162795	-0.0165496	-0.0148323	-0.0154343	-0.0148289	0.00292752	-0.0150088	-0.0135889	-0.0148302	-0.015792	-0.0149295	-0.0170362	-0.011435	-0.0162726	-0.0159616	-0.0147767	0.00238082	-0.015383	-0.0134314	-0.0152655	-0.0148173	0.000464474
PC435	-0.0207552	-0.0208499	0.0269776	0.0267127	-0.0210017	0.0273954	0.0252166	0.0252103	0.0245296	0.0246996	0.0251216	-0.0208175	0.0255252	0.0254042	0.0254579	0.0243631	0.0233195	0.0244635	0.0238173	0.0221365	0.0237657	0.0253754	0.0251251	0.02428	0.0240787	0.0218507	-0.0188035	-0.0218523	-0.021558	-0.021203	-0.0207098	-0.0211266	0.0102222	-0.0218531	-0.0202539	-0.0211477	-0.0210022	-0.0200209	-0.0204329	-0.0208417	-0.0215448	-0.0217346	-0.0208469	0.00975052	-0.0205663	-0.0203888	-0.0219488	-0.0218662	0.00581156
PC436	-0.0216907	-0.0217282	0.0275474	0.0274036	-0.0219221	0.0278527	0.0262757	0.0264536	0.0259556	0.0256281	0.0261927	-0.0219004	0.0266315	0.026426	0.0264255	0.0253292	0.0242816	0.0250647	0.0248633	0.0227638	0.0243347	0.0261217	0.0259004	0.0249663	0.024925	0.0225121	-0.0195017	-0.0222052	-0.0220339	-0.0217442	-0.0210557	-0.0214743	0.01096	-0.0223007	-0.0209346	-0.0216523	-0.0217774	-0.0204349	-0.0212096	-0.0212161	-0.022111	-0.0221733	-0.0212998	0.0103902	-0.0213781	-0.021129	-0.0226185	-0.0224548	0.00601292
PC437	-0.0293714	-0.0296037	0.0240337	0.0235433	-0.0280912	0.0242933	0.0213102	0.0209555	0.0205935	0.0208789	0.0207859	-0.0293644	0.0210308	0.021208	0.020877	0.0203135	0.0191258	0.0200354	0.0196667	0.0182176	0.0196991	0.0208017	0.0208895	0.0201038	0.0195953	0.0178657	-0.012362	-0.0152916	-0.0154878	-0.0140818	-0.0146923	-0.0140853	0.00188665	-0.0140181	-0.0127486	-0.0139922	-0.0147518	-0.0137148	-0.0161157	-0.0104183	-0.0156427	-0.0151416	-0.0142626	0.00140876	-0.0145394	-0.012508	-0.014471	-0.0137831	-0.000321109
PC438	-0.0306999	-0.0308666	0.0246282	0.0245571	-0.0288527	0.0250767	0.0220226	0.0218261	0.0213176	0.0211911	0.0216645	-0.03074	0.021911	0.0218244	0.0215293	0.0210352	0.0199989	0.0204793	0.0201706	0.0184487	0.0200312	0.0214204	0.02182	0.0205631	0.020093	0.0181674	-0.0131058	-0.0161115	-0.0164038	-0.0149088	-0.0154604	-0.0149201	0.00297919	-0.0149263	-0.0136195	-0.0146862	-0.0155247	-0.0144902	-0.0168734	-0.0115176	-0.0163322	-0.0159257	-0.0146752	0.00252357	-0.0152847	-0.0135561	-0.0151166	-0.0149863	0.000389682
PC439	-0.0213016	-0.0214308	0.0274857	0.0272247	-0.0215596	0.0278363	0.0259821	0.0256421	0.0252437	0.0252506	0.0256114	-0.0213638	0.0261329	0.0259093	0.0259695	0.0252083	0.024065	0.0250196	0.0245194	0.022704	0.0244881	0.0256353	0.0258567	0.0247967	0.0244839	0.0223348	-0.0191695	-0.021818	-0.0217606	-0.0215937	-0.0208494	-0.0215183	0.0106735	-0.0218848	-0.0208161	-0.0213097	-0.0215844	-0.0203011	-0.0209615	-0.0210126	-0.0219471	-0.0221533	-0.0212696	0.00991921	-0.0209322	-0.0209936	-0.0224353	-0.0222348	0.00598016
PC440	-0.0305477	-0.0308026	0.0245865	0.0242253	-0.0288245	0.0249984	0.0219781	0.021886	0.0214689	0.0214075	0.0216919	-0.0307057	0.0217394	0.0219383	0.0219914	0.0211616	0.020018	0.0209206	0.0202744	0.0187525	0.0204284	0.0215007	0.0213947	0.0209928	0.0204268	0.0183946	-0.0131145	-0.016002	-0.0164356	-0.0146664	-0.0149539	-0.0145983	0.00288527	-0.0148283	-0.0135945	-0.0143458	-0.0155349	-0.0145988	-0.0168518	-0.011159	-0.0163355	-0.0159503	-0.0147965	0.00254564	-0.0150781	-0.013416	-0.0152221	-0.0147216	5.28012e-05
PC441	-0.0213171	-0.0213708	0.0277733	0.0272285	-0.021291	0.027714	0.0259281	0.0254681	0.0250201	0.0252088	0.0255721	-0.021399	0.0262075	0.0260423	0.0258326	0.0249954	0.0236058	0.024603	0.024325	0.0225736	0.0242335	0.0254366	0.0256465	0.0248133	0.0244859	0.0219649	-0.0191884	-0.0219137	-0.0217254	-0.0214827	-0.0208698	-0.0215148	0.0103471	-0.0221478	-0.020554	-0.0213709	-0.0214489	-0.0201206	-0.0210606	-0.0214567	-0.0220511	-0.0220407	-0.0212281	0.00989817	-0.0210685	-0.0207429	-0.0222029	-0.0219797	0.00562928
PC46	0.0733675	0.072807	-0.0255442	-0.0254732	0.0587934	-0.0262355	-0.0264799	-0.0263893	-0.0259193	-0.0257502	-0.0263022	0.073205	-0.0264927	-0.0263557	-0.0266632	-0.0261803	-0.025127	-0.0253951	-0.0249062	-0.0233019	-0.0251635	-0.0260419	-0.0259877	-0.0254363	-0.0254349	-0.0225792	0.0419821	0.0449975	0.0450844	0.0397611	0.0407257	0.0399223	-0.0567554	0.0416909	0.0418104	0.0382993	0.0433967	0.0392445	0.0444776	0.0433846	0.0471713	0.0422099	0.0431793	-0.0566787	0.04831	0.0409715	0.0446486	0.0436057	-0.0567612
PC47	0.0111555	0.011086	0.031882	0.0311511	-0.0204179	0.0318133	0.0273011	0.0270576	0.0266291	0.026668	0.026933	0.0111245	0.0272232	0.0272958	0.0270898	0.0267591	0.0260241	0.0265541	0.0262679	0.0247355	0.026376	0.02704	0.0270333	0.02647	0.0263104	0.0242228	-0.0217995	-0.0208747	-0.0193004	-0.02068	-0.0214493	-0.0206364	0.00786694	-0.0194679	-0.0202395	-0.0218513	-0.02014	-0.0225176	-0.0219361	-0.0211906	-0.0193981	-0.0211307	-0.0187575	0.00774854	-0.0177033	-0.0219383	-0.0214546	-0.022369	0.00336627
PC48	0.0596452	0.0593835	-0.0229454	-0.0224247	0.0564674	-0.0231286	-0.0270316	-0.0267761	-0.02633	-0.0261923	-0.0265087	0.0596975	-0.026689	-0.0267367	-0.0269217	-0.0265113	-0.0252152	-0.0258401	-0.0253283	-0.0235048	-0.0255026	-0.0261973	-0.0263779	-0.0257369	-0.0257391	-0.0229956	0.0439866	0.0415311	0.0410545	0.0407801	0.0400473	0.040681	-0.0537349	0.0405586	0.0413287	0.0405736	0.0433887	0.0387683	0.0440401	0.0440251	0.0429511	0.0419849	0.0413346	-0.0537329	0.0437668	0.0399728	0.0407257	0.0430606	-0.0548188
PC49	0.060583	0.0604807	-0.0242681	-0.0239411	0.0614171	-0.0245603	-0.0263469	-0.0261125	-0.0254497	-0.0257923	-0.0260264	0.0604439	-0.026228	-0.0261566	-0.026253	-0.0257141	-0.0247925	-0.0251118	-0.0248018	-0.0231612	-0.0248134	-0.0257434	-0.0257769	-0.0252375	-0.0252016	-0.022546	0.0398959	0.0415187	0.0417181	0.0381865	0.0399968	0.0382167	-0.0546754	0.0392837	0.0426085	0.0391898	0.0416683	0.0374846	0.0419949	0.0435084	0.0441799	0.0411437	0.041522	-0.0544823	0.0440041	0.0407323	0.0417143	0.043106	-0.0562692
PC5	0.227418	0.22597	-0.0289849	-0.0287835	0.0559534	-0.0297704	-0.0277171	-0.0274152	-0.0264287	-0.0265775	-0.0268825	0.227113	-0.0274087	-0.0272432	-0.0274618	-0.026786	-0.0251955	-0.0259631	-0.0254374	-0.0225634	-0.0257815	-0.0267342	-0.0269675	-0.0261486	-0.0259075	-0.0216031	0.0385716	0.0375291	0.0418625	0.0362247	0.0365277	0.036328	-0.0612488	0.0375601	0.0402914	0.0371263	0.0399286	0.0378667	0.040324	0.0418708	0.0392191	0.040619	0.0395071	-0.0611244	0.0415658	0.0418284	0.0421998	0.0444804	-0.0603009
PC50	-0.0878711	-0.0877236	0.0627235	0.0620811	-0.0886617	0.0630031	0.0575635	0.0574638	0.0560316	0.0558361	0.0567536	-0.0879501	0.0573211	0.0569156	0.0574893	0.0561563	0.0540873	0.0546538	0.0545936	0.0505079	0.0544784	0.056482	0.0564346	0.055315	0.054782	0.0495134	-0.0672651	-0.0654315	-0.0669063	-0.0640428	-0.0656044	-0.0641468	0.0628379	-0.0656085	-0.0676479	-0.065567	-0.0669764	-0.0647135	-0.0684909	-0.0693187	-0.0667167	-0.0675291	-0.0656558	0.0629237	-0.0663375	-0.0673552	-0.0691389	-0.0710636	0.056959
PC51	0.0121286	0.0118335	0.030991	0.0307832	-0.0201686	0.031139	0.0269438	0.0268397	0.0267776	0.0266426	0.027093	0.0120104	0.0273604	0.027109	0.026992	0.0261683	0.0253597	0.0260022	0.0257374	0.0240074	0.0255609	0.0266893	0.0268458	0.0258312	0.0254201	0.0234914	-0.0215717	-0.0204631	-0.0190455	-0.0199697	-0.020996	-0.0198983	0.00713531	-0.0189697	-0.0196331	-0.0213129	-0.0197415	-0.0222417	-0.0213175	-0.0206184	-0.0189856	-0.0206125	-0.0184188	0.00697029	-0.016954	-0.0212809	-0.0208344	-0.0217236	0.00322757
PC52	0.0124527	0.012253	0.0306867	0.030311	-0.0198393	0.0305871	0.0263153	0.0261957	0.0259082	0.0262987	0.0265863	0.0124052	0.0264699	0.0264089	0.0262977	0.0261999	0.0251335	0.025759	0.0256829	0.0240492	0.0254823	0.026263	0.0263848	0.0257771	0.0254085	0.0236125	-0.0213551	-0.0204238	-0.0187121	-0.0202226	-0.0209932	-0.020024	0.00717097	-0.0189152	-0.0195603	-0.0212898	-0.0196111	-0.0217712	-0.0213465	-0.0204395	-0.0190437	-0.0204325	-0.0181514	0.00701965	-0.0170879	-0.0213075	-0.0206834	-0.0217014	0.00299506
PC53	0.0653645	0.0649728	-0.0234238	-0.0230409	0.0626108	-0.0236149	-0.0237726	-0.0236981	-0.0228894	-0.0233132	-0.0233719	0.065163	-0.0237252	-0.0238031	-0.0238281	-0.0232946	-0.0223001	-0.0226544	-0.0224859	-0.0204762	-0.0221186	-0.0232936	-0.0232038	-0.0225733	-0.0225627	-0.0198495	0.0432478	0.0414478	0.0439448	0.0384447	0.0406178	0.0386093	-0.0581372	0.0395731	0.0446601	0.0414041	0.0444489	0.0377744	0.044327	0.0434012	0.0434048	0.0435753	0.0419088	-0.0579295	0.0458419	0.0423035	0.0446808	0.0458051	-0.0571135
PC54	0.0579685	0.0578227	-0.0215171	-0.0211453	0.0592097	-0.0214789	-0.0246564	-0.0245422	-0.0238399	-0.0240131	-0.0243003	0.0577628	-0.0245679	-0.0246857	-0.0248378	-0.0241431	-0.0231458	-0.0237364	-0.0232403	-0.0214753	-0.023404	-0.0242183	-0.0243745	-0.0238043	-0.0236101	-0.02092	0.0408421	0.0393942	0.0412888	0.0397717	0.0403898	0.0399395	-0.0554915	0.0424203	0.0428022	0.0393335	0.0397898	0.0409652	0.0417781	0.0396102	0.0414429	0.0401114	0.0431896	-0.0556105	0.0414536	0.0405193	0.0426916	0.0429637	-0.0557119
PC55	0.0592189	0.0590179	-0.0235991	-0.0233325	0.0621104	-0.0238638	-0.0247505	-0.0248256	-0.0243753	-0.0244183	-0.0243843	0.0593612	-0.0247511	-0.0246993	-0.0247817	-0.0241033	-0.0233349	-0.0238212	-0.0233742	-0.0214562	-0.0233191	-0.0243065	-0.0244837	-0.023583	-0.0236577	-0.0208821	0.0407244	0.0425601	0.0409761	0.0398809	0.0432187	0.0400091	-0.0573766	0.0425649	0.0437684	0.0418774	0.0429092	0.0404438	0.0446374	0.042522	0.0423034	0.0395122	0.0420133	-0.0574475	0.0423904	0.0412793	0.0429463	0.0421704	-0.0566525
PC56	-0.047608	-0.0474064	-0.0192967	-0.0190195	-0.0417023	-0.0192564	-0.0208392	-0.0206825	-0.0210253	-0.0209478	-0.0208859	-0.0475993	-0.0207518	-0.0209655	-0.020421	-0.0210269	-0.0213297	-0.0210597	-0.0213794	-0.0213083	-0.0213021	-0.0211202	-0.0212175	-0.0215134	-0.0213911	-0.0214912	-0.0432021	-0.0451112	-0.0444809	-0.0423996	-0.0440749	-0.0425437	0.0424885	-0.0433914	-0.0443531	-0.0420048	-0.0454435	-0.0432153	-0.0445058	-0.0462106	-0.0466462	-0.044704	-0.0451919	0.042361	-0.0456638	-0.0442385	-0.0453328	-0.0474638	0.0487704
PC57	-0.0468596	-0.0465667	-0.019088	-0.0189999	-0.0411736	-0.0191156	-0.0209496	-0.0209384	-0.0209266	-0.0211852	-0.0211054	-0.0468592	-0.0206885	-0.0210386	-0.0204818	-0.0209686	-0.0211676	-0.0210749	-0.0214228	-0.0213754	-0.0213027	-0.0210147	-0.0211514	-0.0214554	-0.0211576	-0.0213129	-0.0429368	-0.0449617	-0.0438224	-0.0420417	-0.0437009	-0.0422556	0.0419334	-0.0432435	-0.0438695	-0.0414874	-0.0450392	-0.0426257	-0.0441011	-0.0458397	-0.0461988	-0.0443327	-0.0446537	0.0419481	-0.0455326	-0.0443273	-0.0450348	-0.0470861	0.0483106
PC58	-0.0424062	-0.0420485	-0.0204023	-0.0203418	-0.0382271	-0.0205182	-0.0215544	-0.0213504	-0.0215696	-0.0217665	-0.0215524	-0.0424209	-0.0215698	-0.0218998	-0.0213657	-0.0214141	-0.0215492	-0.0214809	-0.0216481	-0.0210462	-0.0215637	-0.0216444	-0.0217677	-0.0216666	-0.0215314	-0.0214161	-0.0409721	-0.0424231	-0.0418256	-0.0399119	-0.0416355	-0.0400334	0.0405738	-0.0413246	-0.0418716	-0.0394182	-0.0430592	-0.0405913	-0.0419835	-0.0436518	-0.0442895	-0.0411429	-0.0425008	0.0407007	-0.0435453	-0.0416841	-0.0424718	-0.044885	0.04673
PC59	-0.0476006	-0.0473322	-0.0195552	-0.0195124	-0.041742	-0.0196569	-0.0209544	-0.0210314	-0.0211417	-0.0210876	-0.020906	-0.0477098	-0.0209413	-0.0211411	-0.0206595	-0.0210316	-0.0207959	-0.0209826	-0.021439	-0.0210087	-0.0212406	-0.0211024	-0.0212664	-0.0212623	-0.0211112	-0.0208314	-0.0432156	-0.0452862	-0.04417	-0.0422556	-0.0438434	-0.0425182	0.0424198	-0.0435007	-0.0440946	-0.0419915	-0.0454675	-0.042967	-0.0446715	-0.0465125	-0.0464995	-0.044385	-0.0449256	0.0425931	-0.0458742	-0.0442465	-0.0450418	-0.047383	0.0489283
PC6	0.22737	0.226478	-0.0289872	-0.0287445	0.0559282	-0.0296755	-0.0277758	-0.0275114	-0.0267831	-0.0266857	-0.0271692	0.22759	-0.0275327	-0.0274678	-0.027791	-0.0268101	-0.0252911	-0.0260876	-0.0253931	-0.0224543	-0.0256927	-0.0269637	-0.0270685	-0.0260797	-0.0260779	-0.0215244	0.0385498	0.0377146	0.0418501	0.0359722	0.0364489	0.0360877	-0.0611669	0.0374477	0.0402273	0.0371799	0.0399939	0.0374926	0.0403761	0.0417572	0.0393889	0.0407427	0.0393809	-0.0609148	0.0417238	0.0412651	0.0420315	0.0440168	-0.0603324
PC60	-0.0477078	-0.0475363	-0.0192519	-0.0193139	-0.0412322	-0.0196249	-0.0210984	-0.0211603	-0.0214043	-0.0213036	-0.021129	-0.0477502	-0.0211192	-0.0213384	-0.0209311	-0.0211702	-0.0210911	-0.0211366	-0.021303	-0.0212485	-0.0212506	-0.0213812	-0.021473	-0.0214272	-0.0212784	-0.0210327	-0.0432691	-0.0449799	-0.044127	-0.0423826	-0.0439781	-0.0426182	0.0426221	-0.0434341	-0.0440244	-0.0417072	-0.0454967	-0.0432471	-0.0443384	-0.0462281	-0.0465487	-0.0443252	-0.0449685	0.0426514	-0.0456887	-0.0442803	-0.0449524	-0.0474514	0.048805
PC61	-0.0470683	-0.0469649	-0.0191763	-0.0191472	-0.0412299	-0.0190887	-0.0206968	-0.0209055	-0.0209738	-0.0208006	-0.020879	-0.0471007	-0.0207211	-0.020809	-0.0203225	-0.0209195	-0.0212684	-0.0210062	-0.0213251	-0.0211542	-0.0211502	-0.0208857	-0.0209192	-0.0212345	-0.0211586	-0.0215018	-0.0428838	-0.0447402	-0.043988	-0.0421616	-0.0438411	-0.0425061	0.042288	-0.0434702	-0.0438579	-0.0416653	-0.0449248	-0.0430008	-0.0443698	-0.0458229	-0.046208	-0.044293	-0.0448922	0.0421304	-0.0452371	-0.0439486	-0.0448902	-0.0472712	0.0487631
PC62	-0.0480408	-0.0479395	-0.0190694	-0.0190483	-0.0418275	-0.0188442	-0.0206912	-0.0207603	-0.0210281	-0.0209322	-0.0208355	-0.0480979	-0.0207683	-0.0208852	-0.0204591	-0.0209144	-0.0210489	-0.0209552	-0.021191	-0.0210326	-0.0212267	-0.0210122	-0.0210952	-0.0211457	-0.0211025	-0.0212404	-0.0435556	-0.0452766	-0.0446863	-0.0427389	-0.0442783	-0.0429454	0.0426696	-0.0437268	-0.0444767	-0.0420883	-0.0456764	-0.0433146	-0.0447169	-0.0464067	-0.0467828	-0.0447213	-0.0452014	0.0427759	-0.0458806	-0.0445456	-0.0454696	-0.0477231	0.048806
PC63	-0.0461031	-0.0455271	-0.0198537	-0.0196378	-0.0407494	-0.0202341	-0.0215464	-0.0215486	-0.0215702	-0.0215873	-0.0213446	-0.0460417	-0.021319	-0.0217394	-0.0212332	-0.021399	-0.0211641	-0.0214222	-0.0213678	-0.0212882	-0.0213296	-0.0216574	-0.0216595	-0.0215758	-0.0213211	-0.0209093	-0.0426001	-0.0446531	-0.0433125	-0.04194	-0.0431924	-0.042164	0.0422491	-0.042872	-0.0432192	-0.0413254	-0.0448453	-0.0427042	-0.0439476	-0.0455941	-0.0458005	-0.0437356	-0.0444873	0.0422658	-0.0451123	-0.043635	-0.0441834	-0.0468267	0.0482876
PC64	-0.0463351	-0.0460227	-0.0198301	-0.0198398	-0.0406266	-0.0200242	-0.0212372	-0.021363	-0.0216403	-0.0215523	-0.0213876	-0.0463175	-0.0214734	-0.0216585	-0.0211236	-0.0211866	-0.0210344	-0.021193	-0.0213778	-0.0211455	-0.0214563	-0.02164	-0.0216626	-0.0215397	-0.021339	-0.0211294	-0.0430182	-0.0447149	-0.0437017	-0.0420055	-0.0433941	-0.0420808	0.0423706	-0.0431291	-0.0435664	-0.0413449	-0.0452719	-0.0425403	-0.0441765	-0.0456024	-0.0460686	-0.0437574	-0.0447736	0.0426017	-0.0452606	-0.0437258	-0.0444932	-0.0470034	0.0487542
PC65	-0.0474377	-0.0470607	-0.0194416	-0.0194818	-0.0415267	-0.0196394	-0.0211462	-0.0212237	-0.0212684	-0.0213841	-0.0211861	-0.0475031	-0.0210793	-0.0211425	-0.0207485	-0.0209122	-0.0209923	-0.0211086	-0.0210359	-0.0211498	-0.0212131	-0.021214	-0.0213344	-0.0213818	-0.0211736	-0.0211424	-0.0434717	-0.0450761	-0.0440825	-0.0424077	-0.0439299	-0.0426633	0.0423624	-0.0436437	-0.0440064	-0.041868	-0.0454399	-0.0433261	-0.0442732	-0.0461998	-0.0463984	-0.0442731	-0.0449809	0.0423869	-0.0455726	-0.0445908	-0.0451672	-0.0476544	0.0488088
PC66	-0.0472114	-0.047244	-0.0190351	-0.0190549	-0.0413403	-0.0191927	-0.020758	-0.0208539	-0.0208588	-0.0208877	-0.020822	-0.0472606	-0.0206192	-0.0208781	-0.0205164	-0.0209828	-0.0212548	-0.021185	-0.0215063	-0.0212132	-0.021391	-0.0209912	-0.020917	-0.0213797	-0.021289	-0.0214387	-0.0431553	-0.0448811	-0.0442998	-0.0421805	-0.0439079	-0.0423228	0.0421223	-0.0433331	-0.0440899	-0.0415748	-0.0452395	-0.0430537	-0.0441608	-0.0457629	-0.0461925	-0.0441386	-0.0445379	0.0418476	-0.0454453	-0.0440717	-0.0451474	-0.0472081	0.0488964
PC67	-0.0473941	-0.0471635	-0.0192891	-0.0191117	-0.0416346	-0.0191957	-0.0207274	-0.0207644	-0.0208673	-0.0207705	-0.0206542	-0.0474225	-0.0204504	-0.0208539	-0.0202347	-0.0208967	-0.0211273	-0.0210739	-0.0214029	-0.0210918	-0.0210721	-0.0207159	-0.0207501	-0.0213975	-0.0212143	-0.0213038	-0.0433139	-0.0450745	-0.044287	-0.0422725	-0.0438596	-0.0423601	0.0425282	-0.0435681	-0.0441865	-0.0414847	-0.0456131	-0.0429003	-0.0444898	-0.0458437	-0.0464212	-0.0445794	-0.0451552	0.0423922	-0.0457667	-0.044426	-0.045122	-0.0473621	0.0489522
PC68	-0.0547914	-0.0543256	0.00540384	0.00476828	-0.0517658	0.00513409	0.00166575	0.0013088	0.000796111	0.00103468	0.00075038	-0.0549093	0.00137723	0.00113576	0.00133772	0.0021541	0.00369441	0.00177173	0.00243423	0.00277612	0.00267695	0.00113102	0.000796042	0.00265696	0.00259108	0.00309826	-0.0545322	-0.0552376	-0.0538928	-0.0539882	-0.0555158	-0.0539656	0.176046	-0.0548852	-0.0550256	-0.0537529	-0.0562408	-0.0540724	-0.0557114	-0.0571783	-0.0556825	-0.0551444	-0.0552025	0.177467	-0.056231	-0.0557137	-0.055213	-0.0573933	0.0629703
PC69	-0.0472855	-0.0470749	-0.0193956	-0.0194445	-0.0412946	-0.0196175	-0.0211242	-0.0210817	-0.0214499	-0.0214725	-0.02112	-0.0473246	-0.0211607	-0.0212252	-0.0208828	-0.0209716	-0.0211106	-0.0212333	-0.0212893	-0.0211747	-0.0213821	-0.0212564	-0.0215435	-0.0211574	-0.0210482	-0.0212328	-0.0429301	-0.0448134	-0.0439517	-0.0421859	-0.0437003	-0.0425424	0.0423333	-0.043359	-0.0439394	-0.0417761	-0.0451604	-0.042908	-0.0442897	-0.0459913	-0.0464439	-0.0442169	-0.0448556	0.0428354	-0.0455105	-0.0443101	-0.0451097	-0.0473996	0.0487384
PC7	0.227328	0.225874	-0.0290206	-0.028594	0.0559274	-0.0297197	-0.0276473	-0.0274787	-0.0264853	-0.0265807	-0.0269878	0.227384	-0.0274598	-0.0272875	-0.0275798	-0.0268494	-0.0253657	-0.0260328	-0.0254236	-0.0226363	-0.0257269	-0.0267332	-0.0269573	-0.0262467	-0.0260123	-0.021669	0.0387484	0.037691	0.0417138	0.0360872	0.0365858	0.0365006	-0.0610747	0.0374253	0.0401447	0.0369986	0.0399919	0.0378714	0.0404884	0.0419327	0.039343	0.0405812	0.0394193	-0.0610347	0.0418185	0.0415214	0.0423565	0.0445371	-0.0602485
PC70	-0.0473693	-0.0470625	-0.0195562	-0.0195657	-0.0412711	-0.0197875	-0.0211069	-0.0210885	-0.0213567	-0.0215031	-0.0213102	-0.0473014	-0.0212827	-0.0214205	-0.0209751	-0.0211931	-0.0211948	-0.0212071	-0.0213602	-0.02106	-0.0212798	-0.0215303	-0.021663	-0.0214687	-0.0212659	-0.0211228	-0.0432737	-0.0450523	-0.044214	-0.0423096	-0.0439625	-0.0424127	0.0423427	-0.0435559	-0.0439774	-0.0418659	-0.0453882	-0.0430302	-0.0444727	-0.0462039	-0.0464009	-0.0443919	-0.0448858	0.042781	-0.0454909	-0.0442773	-0.0451066	-0.047493	0.0487001
PC71	-0.0599136	-0.0597125	0.0102147	0.00949844	-0.0541758	0.0102299	0.00698106	0.00672267	0.00610095	0.00663697	0.00675526	-0.059913	0.0069517	0.00661851	0.00681156	0.00606668	0.0051854	0.00539431	0.00499608	0.00389012	0.00507356	0.00664071	0.00645282	0.00548143	0.00532004	0.00296426	-0.0565648	-0.0575922	-0.0571213	-0.0567143	-0.0573861	-0.056697	0.0744667	-0.0566758	-0.0566505	-0.0558382	-0.0573488	-0.0563735	-0.0569296	-0.0585926	-0.0587169	-0.0567932	-0.0573037	0.0741982	-0.0581584	-0.0571117	-0.0584549	-0.0598922	0.0806053
PC72	-0.0472506	-0.0468576	-0.0197712	-0.0196859	-0.0410123	-0.0199892	-0.0211662	-0.0210911	-0.0214097	-0.0212329	-0.0210996	-0.0473152	-0.0211561	-0.0214443	-0.0208447	-0.0210668	-0.0209839	-0.021017	-0.0213122	-0.0211164	-0.021344	-0.0212792	-0.0213012	-0.021371	-0.0211715	-0.0209693	-0.043135	-0.044994	-0.0442485	-0.04226	-0.0436425	-0.0425275	0.0424855	-0.0434684	-0.0439911	-0.0418854	-0.0452227	-0.0431024	-0.0441456	-0.0460486	-0.0465623	-0.044436	-0.0448891	0.0424137	-0.0456854	-0.0442004	-0.0448045	-0.0471868	0.0487668
PC73	-0.043794	-0.0432717	-0.0204867	-0.0199859	-0.0395931	-0.020617	-0.0221105	-0.0217438	-0.0219317	-0.0220625	-0.0218075	-0.0438501	-0.0219903	-0.0220575	-0.021737	-0.0219484	-0.0214613	-0.0216725	-0.0216664	-0.0212037	-0.0218185	-0.0221364	-0.0222991	-0.0219282	-0.0217764	-0.0208938	-0.0420167	-0.0438272	-0.0425444	-0.040971	-0.0424047	-0.0410908	0.0414616	-0.04193	-0.0423543	-0.0405501	-0.0439525	-0.0416025	-0.0428869	-0.0444282	-0.0449794	-0.0425373	-0.0435997	0.042017	-0.0441581	-0.0422985	-0.0431269	-0.0454494	0.0483739
PC74	-0.0609797	-0.0608132	0.00821	0.00747063	-0.0559602	0.00832624	0.00438241	0.00418302	0.00392067	0.00406002	0.00404273	-0.0610661	0.00454473	0.00422715	0.00454046	0.00390356	0.00295626	0.00330138	0.00291668	0.00160895	0.00322783	0.00418429	0.00378533	0.00334734	0.00330046	0.00112955	-0.0582986	-0.0592622	-0.0580045	-0.0579391	-0.0595696	-0.0579101	0.187387	-0.0585877	-0.059141	-0.0573445	-0.0598219	-0.0578887	-0.059545	-0.0611778	-0.0597239	-0.0594217	-0.0588946	0.18688	-0.0603072	-0.0597422	-0.0596402	-0.061571	0.0678059
PC75	-0.047818	-0.0474089	-0.0193713	-0.0193025	-0.0416226	-0.0194555	-0.0210294	-0.0209815	-0.0213164	-0.0213273	-0.0210024	-0.047717	-0.0209731	-0.0213426	-0.0207526	-0.0210559	-0.0211833	-0.0210329	-0.0212346	-0.0211459	-0.0214363	-0.0211824	-0.0213232	-0.0212146	-0.0210276	-0.0210695	-0.0434701	-0.0452937	-0.0441874	-0.0424748	-0.043896	-0.0426912	0.0426135	-0.0437956	-0.0441228	-0.041766	-0.0455187	-0.0431947	-0.0443842	-0.0465208	-0.0466501	-0.0446756	-0.0450704	0.0428396	-0.0458342	-0.0443625	-0.0449867	-0.0473645	0.0485446
PC76	-0.0467494	-0.046464	-0.0197103	-0.0196207	-0.0412378	-0.0198706	-0.0212269	-0.021219	-0.0213967	-0.021252	-0.0211908	-0.0467093	-0.0212022	-0.0215783	-0.0208909	-0.0211219	-0.0211886	-0.0211492	-0.021287	-0.021033	-0.0211862	-0.0213683	-0.0213402	-0.0213932	-0.0212284	-0.0210022	-0.0430515	-0.0450163	-0.0441624	-0.0420631	-0.0438398	-0.0423804	0.042321	-0.0435634	-0.0440725	-0.0418798	-0.0452885	-0.0428982	-0.0441609	-0.0458429	-0.0461777	-0.0442794	-0.0448718	0.0427263	-0.0456181	-0.0441667	-0.0448182	-0.0472558	0.0488178
PC77	-0.0465627	-0.0463936	-0.0195405	-0.0193194	-0.0411909	-0.0195662	-0.0211983	-0.0212856	-0.0214283	-0.02138	-0.0212368	-0.0466562	-0.0211343	-0.0213105	-0.020866	-0.0214107	-0.0215775	-0.0215827	-0.0218767	-0.0216407	-0.0215882	-0.0213662	-0.0214852	-0.0216685	-0.0217231	-0.0217313	-0.0427882	-0.0449162	-0.0439132	-0.0418836	-0.0437523	-0.0420338	0.0422301	-0.0431369	-0.0437093	-0.0414487	-0.0449549	-0.0425565	-0.0438594	-0.0455627	-0.0460109	-0.0437972	-0.0445336	0.0422053	-0.0452419	-0.0440286	-0.0446715	-0.0467314	0.0489491
PC78	-0.0482109	-0.0481902	-0.0188462	-0.0188336	-0.041973	-0.0188692	-0.020708	-0.0206145	-0.0210367	-0.0208766	-0.0208277	-0.048262	-0.02064	-0.0207655	-0.0203195	-0.0210307	-0.0212484	-0.0209498	-0.0212952	-0.0213696	-0.0212993	-0.0210166	-0.0209537	-0.021291	-0.0212341	-0.0214514	-0.0437805	-0.0454684	-0.04467	-0.0425935	-0.0440675	-0.0428266	0.0426651	-0.0438506	-0.0445411	-0.0420284	-0.0457908	-0.0431641	-0.0449006	-0.0465693	-0.0469486	-0.0450552	-0.0454273	0.0428134	-0.0461475	-0.0445847	-0.0454461	-0.0477875	0.0489026
PC79	-0.0592945	-0.0588725	0.00704388	0.00678265	-0.0533689	0.00716985	0.00298621	0.00305641	0.00235628	0.00259582	0.00281514	-0.0593745	0.00296997	0.0029715	0.00301367	0.00365316	0.00408182	0.00308235	0.00317291	0.00290481	0.00355386	0.00285029	0.0027246	0.0033391	0.00338102	0.00212526	-0.0558859	-0.0564497	-0.0552739	-0.0549087	-0.0555781	-0.0546676	0.0725909	-0.0561168	-0.0558857	-0.054655	-0.0576149	-0.0546389	-0.0568437	-0.0588654	-0.0578094	-0.0568886	-0.0566379	0.0731567	-0.0585651	-0.0568113	-0.0576331	-0.0594479	0.084316
PC80	-0.0605222	-0.0599894	0.00750223	0.00726018	-0.053834	0.00772859	0.00319614	0.00348029	0.00285952	0.00321158	0.00339351	-0.0605502	0.00328686	0.00337206	0.00360983	0.00364597	0.00371333	0.00313494	0.00336511	0.00262234	0.00325591	0.00305378	0.0029222	0.00348965	0.00332298	0.0014173	-0.0564396	-0.0570685	-0.0559778	-0.0556105	-0.0561839	-0.0553865	0.0732849	-0.0565039	-0.0563136	-0.05522	-0.058256	-0.0551623	-0.0570825	-0.0594213	-0.0581712	-0.0576789	-0.0573515	0.073841	-0.0591339	-0.0571655	-0.0580938	-0.0598946	0.0850777
PC81	-0.0592949	-0.0587912	0.00723905	0.00668773	-0.0533239	0.00721294	0.00297526	0.00279825	0.00241964	0.00277299	0.00262204	-0.0593109	0.00261086	0.00270629	0.00304007	0.00349106	0.00393384	0.00320671	0.00364808	0.00332246	0.00344177	0.00244989	0.00240368	0.00374878	0.00339176	0.00185102	-0.055626	-0.0563839	-0.0551121	-0.0548613	-0.0551722	-0.0548396	0.0725585	-0.0559157	-0.0559792	-0.0544797	-0.0574609	-0.054644	-0.0564339	-0.0584707	-0.0577567	-0.0568054	-0.056506	0.0731183	-0.0587	-0.056405	-0.0572755	-0.0590002	0.0840156
PC82	-0.0594084	-0.0591277	0.0107251	0.0104863	-0.0547643	0.0105708	0.00784217	0.00800412	0.00730909	0.00742685	0.007811	-0.0594403	0.00789785	0.00798316	0.00798397	0.00785291	0.00747005	0.00756872	0.00742948	0.00610336	0.00764497	0.00748801	0.00751885	0.00775246	0.00764627	0.00562843	-0.0553664	-0.0577298	-0.0563116	-0.0549687	-0.0567202	-0.0549601	0.0781107	-0.0562196	-0.056498	-0.0550803	-0.0576903	-0.0551773	-0.0578295	-0.0593968	-0.0588037	-0.057666	-0.0576328	0.0786342	-0.058761	-0.0576345	-0.0588697	-0.060228	0.0790614
PC83	-0.0607233	-0.0605818	0.00886955	0.00835638	-0.0551385	0.00888618	0.00686068	0.00655546	0.00598281	0.00620544	0.00662276	-0.0607517	0.00658333	0.00664387	0.00661107	0.00642961	0.00586726	0.00602763	0.00565832	0.00422755	0.00606217	0.00598011	0.00601471	0.0060771	0.00562122	0.00379896	-0.0568291	-0.0587114	-0.0566892	-0.0559483	-0.0577809	-0.0560073	0.0741782	-0.0562185	-0.0573959	-0.0555245	-0.0589865	-0.0557849	-0.058609	-0.0596743	-0.0595888	-0.0580749	-0.0577053	0.0744188	-0.0593716	-0.0581273	-0.0584976	-0.0604332	0.0845941
PC84	-0.0551692	-0.0546392	0.0058984	0.00577477	-0.0514725	0.00598596	0.00412658	0.00413872	0.00390998	0.00398596	0.00397749	-0.0550781	0.00428716	0.00416519	0.0042411	0.00454216	0.00560484	0.0044097	0.00447778	0.00417163	0.00499387	0.00424314	0.00404527	0.0050469	0.00481555	0.00506568	-0.0533631	-0.0551251	-0.0530532	-0.0526473	-0.0542714	-0.0526018	0.0695435	-0.0524827	-0.0535308	-0.0522926	-0.0550405	-0.0522765	-0.0549949	-0.056116	-0.0555648	-0.0543478	-0.0542379	0.0700004	-0.055724	-0.0541935	-0.0543972	-0.0564679	0.0797288
PC85	-0.0606265	-0.0605561	0.00840251	0.00791233	-0.0540302	0.00833583	0.00604349	0.00603738	0.00530732	0.00559916	0.00593187	-0.0606618	0.00583249	0.00614308	0.00617032	0.00530752	0.0045835	0.00473158	0.00451606	0.00270792	0.00451122	0.00578737	0.00550807	0.00484702	0.0045104	0.00236348	-0.0574966	-0.0574899	-0.0568562	-0.0556628	-0.0575497	-0.055804	0.0777444	-0.0560629	-0.0568268	-0.0551257	-0.0576416	-0.0555962	-0.0579889	-0.0589882	-0.0580871	-0.058498	-0.0572604	0.0773902	-0.0583555	-0.0573378	-0.0583844	-0.0594667	0.08511
PC87	-0.030119	-0.0299403	0.120099	0.119617	-0.0192142	0.12099	0.0233286	0.0229941	0.0229403	0.0227579	0.0228505	-0.0299363	0.0235636	0.0231479	0.0233803	0.023581	0.0232307	0.0230751	0.0233657	0.0218215	0.0228476	0.0228016	0.0227266	0.0233421	0.0230753	0.0212199	-0.0235288	-0.0244932	-0.0255315	-0.0240262	-0.0259952	-0.0239377	0.0112316	-0.0239993	-0.0245626	-0.0227547	-0.0260448	-0.0242784	-0.0245657	-0.0233321	-0.0237402	-0.0231225	-0.0242272	0.0114219	-0.0237877	-0.024483	-0.0219126	-0.0233752	0.00676945
PC88	0.056621	0.0564958	-0.0206217	-0.0201316	0.144399	-0.020484	-0.0262227	-0.0259619	-0.0255397	-0.0254476	-0.0260438	0.0566828	-0.026037	-0.0260521	-0.0263983	-0.0256776	-0.0247089	-0.0252248	-0.0247395	-0.0229715	-0.0248791	-0.0257609	-0.0258976	-0.0253326	-0.024977	-0.02243	0.0395835	0.0438491	0.0401053	0.037912	0.0414732	0.0381302	-0.0564794	0.0366838	0.0437201	0.0385156	0.0427777	0.0380812	0.0420309	0.0423186	0.0431739	0.0427051	0.0416164	-0.0564509	0.0447807	0.0395411	0.044511	0.0458956	-0.0571022
PC89	-0.0287993	-0.0289393	0.104251	0.103844	-0.0205657	0.104703	0.0265931	0.0266649	0.0261973	0.0257187	0.0263127	-0.0287771	0.0264635	0.0264489	0.0265565	0.0250631	0.0242465	0.0251011	0.0247903	0.0225232	0.0244102	0.0261548	0.0260801	0.0250162	0.0247072	0.0225058	-0.0234593	-0.022131	-0.0232598	-0.024145	-0.023592	-0.0240832	0.00934273	-0.0225703	-0.0234052	-0.0216803	-0.0233594	-0.0237243	-0.021899	-0.0236348	-0.0218971	-0.0232314	-0.0218203	0.00927347	-0.0226449	-0.0227167	-0.0209583	-0.0228903	0.00531935
PC9	0.227681	0.226243	-0.0289421	-0.02867	0.0558512	-0.0295815	-0.0277182	-0.0276482	-0.0266252	-0.0267552	-0.0271733	0.227692	-0.027591	-0.0273926	-0.0276133	-0.0269025	-0.0255681	-0.026191	-0.0255858	-0.0226766	-0.0257462	-0.0268498	-0.0270837	-0.0261747	-0.0261424	-0.021968	0.0386217	0.0376516	0.0417737	0.0361212	0.0366434	0.0364437	-0.0612127	0.0375155	0.0401615	0.0371827	0.040007	0.0375426	0.0404016	0.0419675	0.0394287	0.0405532	0.0394527	-0.0611214	0.0417375	0.0414011	0.0421402	0.0442386	-0.0603885
PC90	-0.0271322	-0.027139	0.184376	0.184602	-0.0157429	0.185276	0.0206842	0.0205748	0.0208573	0.020506	0.0208202	-0.0272775	0.0207695	0.0207013	0.0208037	0.0198452	0.0190231	0.019721	0.0192139	0.0179986	0.0190953	0.020626	0.0209131	0.0195193	0.0196585	0.017791	-0.0239871	-0.0232842	-0.0243177	-0.0219704	-0.0237666	-0.0218769	0.00707778	-0.0220455	-0.0245952	-0.0232846	-0.0241098	-0.022082	-0.022091	-0.0234604	-0.0242182	-0.0236795	-0.0207961	0.0067602	-0.0230222	-0.024856	-0.0211853	-0.0221404	0.00191747
PC91	-0.0287927	-0.0290014	0.186675	0.186505	-0.0168952	0.187797	0.0215994	0.0215015	0.0211968	0.0212638	0.0211304	-0.0288262	0.021817	0.0216106	0.0215387	0.020721	0.0196715	0.020111	0.0199853	0.0183638	0.0200793	0.0211845	0.0213195	0.0202933	0.0202278	0.0181502	-0.0248767	-0.0241305	-0.0252717	-0.0228456	-0.0248798	-0.0228389	0.0079355	-0.0229051	-0.0255521	-0.0239976	-0.0248306	-0.0227287	-0.0229005	-0.0245294	-0.02501	-0.024407	-0.0215326	0.00758591	-0.0238583	-0.0258437	-0.0221691	-0.0232005	0.00234153
PC92	-0.0278837	-0.0279231	0.103219	0.103163	-0.0201012	0.103809	0.0262717	0.0262477	0.0256468	0.0254024	0.0260105	-0.027874	0.0260699	0.026299	0.0261908	0.0246751	0.024152	0.0247227	0.0245121	0.0223326	0.0242972	0.0259023	0.0256414	0.0247381	0.0244219	0.0224598	-0.0228748	-0.0216979	-0.0224114	-0.0234887	-0.0230723	-0.0232741	0.00892021	-0.0220899	-0.0227714	-0.0214446	-0.0228014	-0.0233325	-0.0214619	-0.0230172	-0.0217474	-0.0223605	-0.0214475	0.0087775	-0.0221367	-0.0221044	-0.0201556	-0.0221513	0.00504203
PC93	-0.0282333	-0.0284629	0.185381	0.185534	-0.016819	0.186446	0.0213338	0.021366	0.0212997	0.0210831	0.0211792	-0.0282587	0.0216212	0.0215263	0.0213042	0.0208644	0.0195798	0.0202509	0.0199892	0.0184522	0.0196455	0.0210204	0.020986	0.0202354	0.0199208	0.0181182	-0.0246617	-0.0242817	-0.0247848	-0.0228031	-0.0245976	-0.0226047	0.00739224	-0.0225818	-0.0251211	-0.0238709	-0.0248678	-0.0226658	-0.0226146	-0.0242166	-0.0248729	-0.0240869	-0.0213976	0.00713995	-0.0238257	-0.0257835	-0.0218798	-0.0232257	0.00234513
PC94	-0.029223	-0.0293374	0.187194	0.187108	-0.0170881	0.188635	0.022248	0.0221003	0.0219377	0.0217039	0.0219593	-0.0293586	0.0224054	0.022176	0.0221656	0.0210663	0.0203298	0.0205546	0.0206961	0.0187272	0.0204419	0.0217505	0.0219655	0.0208492	0.0207785	0.018658	-0.0251278	-0.0244486	-0.0255271	-0.0231417	-0.0249247	-0.0230388	0.0077815	-0.0232279	-0.0257498	-0.0244392	-0.0253148	-0.0229925	-0.0232888	-0.0246027	-0.0253291	-0.0247697	-0.0219311	0.0078506	-0.0242286	-0.0263368	-0.0227053	-0.0235715	0.00249582
PC95	-0.029126	-0.0293756	0.186526	0.186091	-0.016837	0.18778	0.021826	0.0214121	0.0212928	0.0211959	0.0216761	-0.0290911	0.021873	0.0217913	0.0217684	0.0210638	0.0200267	0.0205055	0.0201517	0.0186092	0.0203885	0.0213201	0.021606	0.0206418	0.0206975	0.0182547	-0.0251253	-0.024296	-0.0253743	-0.0230452	-0.0249972	-0.0229478	0.00775627	-0.0228915	-0.0258772	-0.0242647	-0.0252417	-0.0228197	-0.0229036	-0.0245712	-0.0251928	-0.0245272	-0.0220072	0.00746641	-0.024067	-0.0261443	-0.0223814	-0.0237733	0.00257621
PC96	-0.0275543	-0.0276853	0.10307	0.103185	-0.0197646	0.103812	0.0257585	0.0256056	0.0255511	0.0251056	0.0255172	-0.02756	0.0260357	0.0256795	0.0255988	0.0245262	0.0237731	0.0245708	0.0243193	0.0220602	0.0240328	0.0254399	0.0255286	0.0245887	0.0243206	0.0221741	-0.022917	-0.0213945	-0.0225537	-0.023694	-0.0230538	-0.0234085	0.00876599	-0.0221476	-0.0229247	-0.0214533	-0.0228862	-0.0232517	-0.0211562	-0.023102	-0.0214389	-0.0224079	-0.0215363	0.00878588	-0.0222412	-0.0219832	-0.020082	-0.0222323	0.0050523
PC97	-0.0288421	-0.0289467	0.186183	0.186052	-0.0167925	0.18722	0.0217465	0.021508	0.0214789	0.021245	0.0215148	-0.0289153	0.0220532	0.0218394	0.0216302	0.0210939	0.0201394	0.0203245	0.0203667	0.0187037	0.0202945	0.0214696	0.0213523	0.0205035	0.0207072	0.0185123	-0.024913	-0.0242129	-0.0253125	-0.0227814	-0.0248221	-0.0227176	0.00763438	-0.0229719	-0.0258484	-0.023914	-0.024883	-0.022695	-0.0228041	-0.0243064	-0.0251404	-0.0243265	-0.0216461	0.00745292	-0.0240679	-0.0257334	-0.0222334	-0.0234222	0.00235601
PC98	-0.0278098	-0.0280953	0.185028	0.184674	-0.0159162	0.185868	0.021398	0.0207072	0.020766	0.0208372	0.0207726	-0.0279368	0.0214391	0.0212298	0.0210031	0.0204025	0.0194807	0.0199338	0.0197991	0.0184579	0.0196707	0.0208507	0.0211527	0.0199957	0.0200797	0.0179794	-0.0244622	-0.0235736	-0.0247141	-0.0227653	-0.0244833	-0.0224805	0.00720083	-0.0222327	-0.0250644	-0.0238314	-0.0243923	-0.0222534	-0.022618	-0.0236535	-0.0246114	-0.0237662	-0.0211513	0.00718439	-0.0236503	-0.0251689	-0.0217707	-0.0229045	0.00178985
PC99	-0.0284806	-0.028601	0.18553	0.185332	-0.0166787	0.186365	0.0212922	0.0213062	0.0209886	0.0209575	0.0213096	-0.0284806	0.0217042	0.0213333	0.0214595	0.0202804	0.0194763	0.0198672	0.0196834	0.0181911	0.0195442	0.0209494	0.0212488	0.0198386	0.0197883	0.0181765	-0.0247534	-0.0242035	-0.0250544	-0.0228353	-0.0247769	-0.0226294	0.00780207	-0.0227908	-0.0255053	-0.0241233	-0.0245719	-0.022475	-0.0229977	-0.024521	-0.0248555	-0.0243889	-0.0215323	0.00750945	-0.02376	-0.0255524	-0.022259	-0.023081	0.00246742
[truncated: 367 more columns]
