# Supplementary material for: Selective sweep and GWAS provide insights into adaptive variation of Populus cathayana leaves
Source: For Res (Fayettev). 2024 Apr 9;4:e012. doi: 10.48130/forres-0024-0009 (PMC11524237; doi:10.48130/forres-0024-0009)
Supplement: Supplementary file 1 — Supplementary data to this article can be found online. [file forres-0024-0009-S1.zip › 10.48130_forres-0024-0009-Suppl-TableS5.xlsx]

## Sheet: S5
Supplementary Table S5 List of traits used for multitrait associations in P. cathayana
Trait combination	Abbreviation	Genotypes	Covariates
Leaf area, leaf perimeter, leaf width, leaf length	LA_LP_LL_LW	416	3
Leaf area, petiole length, SPAD	LA_PL_SPAD	416	3
Leaf index, leaf width, leaf length	LI_LL_LW	416	3
Leaf margin factor, leaf area,leaf perimeter	LMF_LA_LP	416	3
Relative petiole length, leaf index, leaf margin factor	RPL_LI_LMF	416	3
