# Supplementary material for: Selective sweep and GWAS provide insights into adaptive variation of Populus cathayana leaves
Source: For Res (Fayettev). 2024 Apr 9;4:e012. doi: 10.48130/forres-0024-0009 (PMC11524237; doi:10.48130/forres-0024-0009)
Supplement: Supplementary file 1 — Supplementary data to this article can be found online. [file forres-0024-0009-S1.zip › 10.48130_forres-0024-0009-Suppl-TableS6.xlsx]

## Sheet: S6
Supplementary Table S6 Statistical information on leaf traits of four leaf categories
Categories	LA	LP	LL	LW	PL	RPL	LI	LMF	SPAD
LSLL	188.451 ± 13.725a	68.373 ± 4.68a	20.469 ± 1.053a	13.413 ± 0.939a	4.348 ± 0.816a	0.214 ± 0.047c	1.54 ± 0.163a	0.162 ± 0.017c	39.55 ± 1.801c
LSML	145.791 ± 13.455b	58.789 ± 4.123b	17.823 ± 1.365b	11.76 ± 0.892b	3.735 ± 0.857b	0.212 ± 0.053c	1.536 ± 0.185a	0.17 ± 0.017c	39.469 ± 3.514b
SSML	98.421 ± 15.351d	47.543 ± 4.694d	15.425 ± 1.599d	9.267 ± 1.125d	2.816 ± 0.898d	0.186 ± 0.066b	1.704 ± 0.282b	0.175 ± 0.018b	43.289 ± 4.171ab
SSSL	58.171 ± 14.64e	35.86 ± 5.225e	12.338 ± 1.747e	6.852 ± 1.198e	2.192 ± 0.66e	0.181 ± 0.06a	1.863 ± 0.338b	0.18 ± 0.022a	47.215 ± 3.914a
ALL	118.272 ± 37.235c	51.986 ± 9.642c	16.344 ± 2.511c	10.242 ± 2.072c	3.205 ± 1.047c	0.197 ± 0.061b	1.645 ± 0.272ab	0.173 ± 0.019b	41.989 ± 4.587b
