# Supplementary material for: Selective sweep and GWAS provide insights into adaptive variation of Populus cathayana leaves
Source: For Res (Fayettev). 2024 Apr 9;4:e012. doi: 10.48130/forres-0024-0009 (PMC11524237; doi:10.48130/forres-0024-0009)
Supplement: Supplementary file 1 — Supplementary data to this article can be found online. [file forres-0024-0009-S1.zip › 10.48130_forres-0024-0009-Suppl-TableS7.xlsx]

## Sheet: S7
Supplementary Table S7 Information on candidate genes identified by the three selective sweep methods
GeneID	GO_annotation	KEGG_annotation	Pfam_annotation	Swissprot_annotation	TrEMBL_annotation	eggNOG_class_annotation	nr_annotation
Pca01G017850	Molecular Function: magnesium ion binding (GO:0000287);; Biological Process: photosynthetic electron transport in photosystem II (GO:0009772);; Molecular Function: electron transporter, transferring electrons within the cyclic electron transport pathway of photosynthesis activity (GO:0045156);;	--	--	Dentin sialophosphoprotein OS=Homo sapiens OX=9606 GN=DSPP PE=1 SV=2	RuBisCO_large domain-containing protein OS=Populus trichocarpa OX=3694 GN=POPTR_T006200 PE=4 SV=1	--	--
Pca01G017860	Molecular Function: magnesium ion binding (GO:0000287);; Biological Process: photosynthetic electron transport in photosystem II (GO:0009772);; Molecular Function: electron transporter, transferring electrons within the cyclic electron transport pathway of photosynthesis activity (GO:0045156);;	--	Domain of unknown function (DUF5104)	Dentin sialophosphoprotein OS=Homo sapiens OX=9606 GN=DSPP PE=1 SV=2	RuBisCO_large domain-containing protein OS=Populus trichocarpa OX=3694 GN=POPTR_T006200 PE=4 SV=1	--	--
Pca01G020650	Biological Process: carbohydrate metabolic process (GO:0005975);; Molecular Function: beta-glucosidase activity (GO:0008422);;	K01188|8.0e-182|pop:18099024|K01188 beta-glucosidase [EC:3.2.1.21] | (RefSeq) beta-glucosidase 12	Glycosyl hydrolase family 1	Beta-glucosidase 12 OS=Oryza sativa subsp. indica OX=39946 GN=BGLU12 PE=3 SV=1	Putative glycoside hydrolase OS=Populus trichocarpa OX=3694 GN=POPTR_001G223300 PE=2 SV=1	Carbohydrate transport and metabolism	beta-glucosidase [Populus tomentosa]
Pca01G020660	--	--	Plant transposase (Ptta/En/Spm family)	--	60I2G03 protein OS=Populus deltoides OX=3696 GN=60I2G03 PE=4 SV=1	--	60I2G03 [Populus deltoides]
Pca01G020670	Molecular Function: hydrolase activity, hydrolyzing O-glycosyl compounds (GO:0004553);; Biological Process: carbohydrate metabolic process (GO:0005975);;	K01188|6.9e-178|pop:18099024|K01188 beta-glucosidase [EC:3.2.1.21] | (RefSeq) beta-glucosidase 12	Glycosyl hydrolase family 1	Beta-glucosidase 12 OS=Oryza sativa subsp. indica OX=39946 GN=BGLU12 PE=3 SV=1	Putative glycoside hydrolase OS=Populus trichocarpa OX=3694 GN=POPTR_001G223500 PE=2 SV=1	Carbohydrate transport and metabolism	PREDICTED: beta-glucosidase 12-like [Populus euphratica]
Pca01G020680	Biological Process: carbohydrate metabolic process (GO:0005975);; Molecular Function: beta-glucosidase activity (GO:0008422);;	K01188|3.1e-178|pop:18099024|K01188 beta-glucosidase [EC:3.2.1.21] | (RefSeq) beta-glucosidase 12	Glycosyl hydrolase family 1	Beta-glucosidase 12 OS=Oryza sativa subsp. indica OX=39946 GN=BGLU12 PE=3 SV=1	Putative glycoside hydrolase OS=Populus trichocarpa OX=3694 GN=POPTR_001G223600 PE=2 SV=3	Carbohydrate transport and metabolism	PREDICTED: beta-glucosidase 12-like [Populus euphratica]
Pca01G020690	Molecular Function: glycerone kinase activity (GO:0004371);; Cellular Component: cytosol (GO:0005829);; Biological Process: glycerol catabolic process (GO:0019563);;	K00863|2.0e-35|eus:EUTSA_v10011337mg|K00863 triose/dihydroxyacetone kinase / FAD-AMP lyase (cyclizing) [EC:2.7.1.28 2.7.1.29 4.6.1.15] | (RefSeq) hypothetical protein	Dak1 domain	Putative 3,4-dihydroxy-2-butanone kinase OS=Solanum lycopersicum OX=4081 GN=DHBK PE=2 SV=1	DhaK domain-containing protein OS=Populus trichocarpa OX=3694 GN=POPTR_011G011700 PE=4 SV=1	Carbohydrate transport and metabolism	hypothetical protein POPTR_0012s03790g [Populus trichocarpa]
Pca01G026490	--	K15333|1.0e-10|jre:108984987|K15333 tRNA guanosine-2'-O-methyltransferase [EC:2.1.1.34] | (RefSeq) uncharacterized protein LOC108984987	zinc-binding in reverse transcriptase	--	DUF4283 domain-containing protein OS=Populus alba OX=43335 GN=D5086_0000272650 PE=4 SV=1	Amino acid transport and metabolism	PREDICTED: LOW QUALITY PROTEIN: uncharacterized protein LOC105117228 [Populus euphratica]
Pca01G026500	--	K05909|1.1e-15|dct:110093787|K05909 laccase [EC:1.10.3.2] | (RefSeq) laccase-11	Domain of unknown function (DUF4283)	--	Uncharacterized protein (Fragment) OS=Populus trichocarpa OX=3694 GN=POPTR_0032s002201g PE=4 SV=1	Function unknown	hypothetical protein POPTR_0032s002201g, partial [Populus trichocarpa]
Pca01G026510	Molecular Function: RNA polymerase II transcription regulatory region sequence-specific DNA binding (GO:0000977);; Molecular Function: DNA-binding transcription factor activity (GO:0003700);; Cellular Component: nucleus (GO:0005634);; Biological Process: positive regulation of transcription by RNA polymerase II (GO:0045944);; Molecular Function: protein dimerization activity (GO:0046983);;	K09264|5.3e-106|pop:18095142|K09264 MADS-box transcription factor, plant | (RefSeq) MADS-box transcription factor 23 isoform X1	SRF-type transcription factor (DNA-binding and dimerisation domain)	MADS-box transcription factor 27 OS=Oryza sativa subsp. japonica OX=39947 GN=MADS27 PE=2 SV=2	Uncharacterized protein OS=Populus trichocarpa OX=3694 GN=POPTR_001G284301 PE=4 SV=1	Transcription	PREDICTED: MADS-box transcription factor 23-like isoform X2 [Populus euphratica]
Pca01G031790	Molecular Function: pectate lyase activity (GO:0030570);; Biological Process: pectin catabolic process (GO:0045490);; Molecular Function: metal ion binding (GO:0046872);;	K01728|6.7e-245|pop:7467675|K01728 pectate lyase [EC:4.2.2.2] | (RefSeq) pectate lyase	Pectate lyase	Pectate lyase OS=Zinnia violacea OX=34245 PE=1 SV=1	Pectate lyase OS=Populus trichocarpa OX=3694 GN=POPTR_001G339500 PE=3 SV=1	Carbohydrate transport and metabolism	pectate lyase family protein [Populus trichocarpa]
Pca01G031800	--	K01303|1.5e-101|fve:101311565|K01303 acylaminoacyl-peptidase [EC:3.4.19.1] | (RefSeq) uncharacterized LOC101311565	Integrase zinc binding domain	--	Integrase OS=Populus trichocarpa OX=3694 PE=2 SV=1	Replication, recombination and repair	integrase [Populus trichocarpa]
Pca01G031810	--	--	--	Classical arabinogalactan protein 6 OS=Arabidopsis thaliana OX=3702 GN=AGP6 PE=2 SV=1	Uncharacterized protein OS=Populus trichocarpa OX=3694 GN=POPTR_001G339700 PE=4 SV=1	--	hypothetical protein POPTR_0001s35940g [Populus trichocarpa]
Pca01G031850	Biological Process: phloem development (GO:0010088);;	K17609|2.8e-07|cmo:103498641|K17609 nucleoredoxin [EC:1.8.1.8] | (RefSeq) PDI2; probable nucleoredoxin 1	Sieve element occlusion N-terminus	Protein SIEVE ELEMENT OCCLUSION B OS=Arabidopsis thaliana OX=3702 GN=SEOB PE=1 SV=1	Uncharacterized protein OS=Populus trichocarpa OX=3694 GN=POPTR_001G340200 PE=4 SV=1	Function unknown	hypothetical protein POPTR_0001s35900g [Populus trichocarpa]
Pca01G031860	Biological Process: cytokinin biosynthetic process (GO:0009691);; Cellular Component: integral component of membrane (GO:0016021);; Molecular Function: hydrolase activity (GO:0016787);;	K22522|4.6e-36|pxb:108866943|K22522 cytokinin riboside 5'-monophosphate phosphoribohydrolase [EC:3.2.2.-] | (RefSeq) cytokinin riboside 5'-monophosphate phosphoribohydrolase LOG7-like	Possible lysine decarboxylase	Probable cytokinin riboside 5&apos;-monophosphate phosphoribohydrolase LOGL10 OS=Oryza sativa subsp. japonica OX=39947 GN=LOGL10 PE=2 SV=1	Cytokinin riboside 5'-monophosphate phosphoribohydrolase (Fragment) OS=Parasponia andersonii OX=3476 GN=PanWU01x14_059790 PE=3 SV=1	Carbohydrate transport and metabolism	Os10g0479500 [Oryza sativa Japonica Group]
Pca01G031870	Biological Process: cytokinin biosynthetic process (GO:0009691);; Cellular Component: integral component of membrane (GO:0016021);; Molecular Function: hydrolase activity (GO:0016787);;	K22522|2.4e-55|pxb:108866943|K22522 cytokinin riboside 5'-monophosphate phosphoribohydrolase [EC:3.2.2.-] | (RefSeq) cytokinin riboside 5'-monophosphate phosphoribohydrolase LOG7-like	Possible lysine decarboxylase	Probable cytokinin riboside 5&apos;-monophosphate phosphoribohydrolase LOGL10 OS=Oryza sativa subsp. japonica OX=39947 GN=LOGL10 PE=2 SV=1	Cytokinin riboside 5'-monophosphate phosphoribohydrolase (Fragment) OS=Parasponia andersonii OX=3476 GN=PanWU01x14_059790 PE=3 SV=1	Carbohydrate transport and metabolism	carboxy-lyase, putative [Ricinus communis]
Pca01G031880	Molecular Function: nucleic acid binding (GO:0003676);; Biological Process: DNA integration (GO:0015074);;	K01303|2.5e-47|fve:101311565|K01303 acylaminoacyl-peptidase [EC:3.4.19.1] | (RefSeq) uncharacterized LOC101311565	Integrase zinc binding domain	--	Integrase OS=Populus trichocarpa OX=3694 PE=2 SV=1	Replication, recombination and repair	integrase [Populus trichocarpa]
Pca01G031890	Biological Process: phloem development (GO:0010088);;	K17609|5.2e-06|atr:18427500|K17609 nucleoredoxin [EC:1.8.1.8] | (RefSeq) uncharacterized protein LOC18427500	Sieve element occlusion N-terminus	Protein SIEVE ELEMENT OCCLUSION B OS=Arabidopsis thaliana OX=3702 GN=SEOB PE=1 SV=1	Uncharacterized protein OS=Populus trichocarpa OX=3694 GN=POPTR_001G340300 PE=4 SV=2	Function unknown	hypothetical protein POPTR_0001s35880g [Populus trichocarpa]
Pca01G031900	Biological Process: phloem development (GO:0010088);;	K17609|3.6e-07|atr:18427500|K17609 nucleoredoxin [EC:1.8.1.8] | (RefSeq) uncharacterized protein LOC18427500	Sieve element occlusion N-terminus	Protein SIEVE ELEMENT OCCLUSION B OS=Arabidopsis thaliana OX=3702 GN=SEOB PE=1 SV=1	Uncharacterized protein OS=Populus trichocarpa OX=3694 GN=POPTR_001G340400 PE=4 SV=2	Function unknown	hypothetical protein POPTR_0001s35870g [Populus trichocarpa]
Pca01G036010	Molecular Function: catechol oxidase activity (GO:0004097);; Molecular Function: monophenol monooxygenase activity (GO:0004503);; Biological Process: pigment biosynthetic process (GO:0046148);; Molecular Function: metal ion binding (GO:0046872);;	K00422|0.0e+00|pop:18095455|K00422 polyphenol oxidase [EC:1.10.3.1] | (RefSeq) polyphenol oxidase, chloroplastic	Protein of unknown function (DUF_B2219)	Polyphenol oxidase, chloroplastic OS=Malus domestica OX=3750 PE=1 SV=1	Polyphenol oxidase OS=Populus trichocarpa x Populus deltoides OX=3695 GN=PPO2 PE=2 SV=1	Function unknown	hypothetical protein POPTR_0001s39630g [Populus trichocarpa]
Pca01G036020	Molecular Function: nucleic acid binding (GO:0003676);; Biological Process: DNA integration (GO:0015074);;	K01303|1.2e-261|fve:101311565|K01303 acylaminoacyl-peptidase [EC:3.4.19.1] | (RefSeq) uncharacterized LOC101311565	RNase H-like domain found in reverse transcriptase	Transposon Ty3-I Gag-Pol polyprotein OS=Saccharomyces cerevisiae (strain ATCC 204508 / S288c) OX=559292 GN=TY3B-I PE=1 SV=2	Endonuclease OS=Mikania micrantha OX=192012 GN=E3N88_22237 PE=4 SV=1	Replication, recombination and repair	PREDICTED: LOW QUALITY PROTEIN: uncharacterized protein LOC103941950 [Pyrus x bretschneideri]
Pca01G038170	Molecular Function: protein serine/threonine kinase activity (GO:0004674);; Molecular Function: ATP binding (GO:0005524);; Cellular Component: plasma membrane (GO:0005886);; Biological Process: protein phosphorylation (GO:0006468);; Cellular Component: integral component of membrane (GO:0016021);; Biological Process: recognition of pollen (GO:0048544);;	K24104|5.6e-81|thj:104799061|K24104 GPN-loop GTPase | (RefSeq) LOW QUALITY PROTEIN: uncharacterized protein LOC104799061	Protein tyrosine and serine/threonine kinase	G-type lectin S-receptor-like serine/threonine-protein kinase At4g27290 OS=Arabidopsis thaliana OX=3702 GN=At4g27290 PE=3 SV=4	Receptor-like serine/threonine-protein kinase OS=Populus trichocarpa OX=3694 GN=POPTR_001G414000 PE=3 SV=2	Signal transduction mechanisms	hypothetical protein POPTR_0001s42040g [Populus trichocarpa]
Pca01G038430	Molecular Function: protein serine/threonine kinase activity (GO:0004674);; Molecular Function: ATP binding (GO:0005524);; Cellular Component: plasma membrane (GO:0005886);; Biological Process: protein phosphorylation (GO:0006468);; Cellular Component: integral component of membrane (GO:0016021);; Biological Process: recognition of pollen (GO:0048544);;	K24104|4.6e-75|thj:104799061|K24104 GPN-loop GTPase | (RefSeq) LOW QUALITY PROTEIN: uncharacterized protein LOC104799061	Protein tyrosine and serine/threonine kinase	G-type lectin S-receptor-like serine/threonine-protein kinase At4g27290 OS=Arabidopsis thaliana OX=3702 GN=At4g27290 PE=3 SV=4	Receptor-like serine/threonine-protein kinase OS=Populus trichocarpa OX=3694 GN=POPTR_001G411000 PE=3 SV=1	Signal transduction mechanisms	PREDICTED: G-type lectin S-receptor-like serine/threonine-protein kinase At4g27290 [Populus euphratica]
Pca01G038440	Molecular Function: nucleic acid binding (GO:0003676);; Molecular Function: RNA-DNA hybrid ribonuclease activity (GO:0004523);; Biological Process: DNA integration (GO:0015074);;	K13457|5.4e-59|pmum:103334684|K13457 disease resistance protein RPM1 | (RefSeq) disease resistance protein RPM1-like	Reverse transcriptase-like	Retrovirus-related Pol polyprotein from transposon 412 OS=Drosophila melanogaster OX=7227 GN=POL PE=4 SV=1	Ribonuclease H OS=Cicer arietinum OX=3827 GN=LOC101494924 PE=4 SV=1	Replication, recombination and repair	PREDICTED: LOW QUALITY PROTEIN: uncharacterized protein LOC105109457 [Populus euphratica]
Pca01G040410	Molecular Function: nucleic acid binding (GO:0003676);; Biological Process: DNA integration (GO:0015074);;	K01303|3.1e-72|fve:101311565|K01303 acylaminoacyl-peptidase [EC:3.4.19.1] | (RefSeq) uncharacterized LOC101311565	Aspartyl protease	--	Integrase OS=Populus trichocarpa OX=3694 PE=2 SV=1	Replication, recombination and repair	PREDICTED: LOW QUALITY PROTEIN: uncharacterized protein LOC105113494, partial [Populus euphratica]
Pca01G040420	Molecular Function: protein serine/threonine kinase activity (GO:0004674);; Molecular Function: ATP binding (GO:0005524);; Cellular Component: plasma membrane (GO:0005886);; Biological Process: protein phosphorylation (GO:0006468);; Cellular Component: integral component of membrane (GO:0016021);;	K24104|1.7e-71|thj:104799061|K24104 GPN-loop GTPase | (RefSeq) LOW QUALITY PROTEIN: uncharacterized protein LOC104799061	Protein tyrosine and serine/threonine kinase	G-type lectin S-receptor-like serine/threonine-protein kinase CES101 OS=Arabidopsis thaliana OX=3702 GN=CES101 PE=2 SV=2	Receptor-like serine/threonine-protein kinase OS=Populus trichocarpa OX=3694 GN=POPTR_T097300 PE=3 SV=2	Signal transduction mechanisms	hypothetical protein POPTR_0001s43260g, partial [Populus trichocarpa]
Pca01G040430	Molecular Function: protein serine/threonine kinase activity (GO:0004674);; Molecular Function: ATP binding (GO:0005524);; Cellular Component: plasma membrane (GO:0005886);; Biological Process: protein phosphorylation (GO:0006468);; Cellular Component: integral component of membrane (GO:0016021);;	K24104|3.3e-70|thj:104799061|K24104 GPN-loop GTPase | (RefSeq) LOW QUALITY PROTEIN: uncharacterized protein LOC104799061	Protein tyrosine and serine/threonine kinase	G-type lectin S-receptor-like serine/threonine-protein kinase CES101 OS=Arabidopsis thaliana OX=3702 GN=CES101 PE=2 SV=2	Receptor-like serine/threonine-protein kinase OS=Populus trichocarpa OX=3694 GN=POPTR_T098200 PE=3 SV=2	Signal transduction mechanisms	hypothetical protein POPTR_0001s43270g [Populus trichocarpa]
Pca01G040440	Molecular Function: protein serine/threonine kinase activity (GO:0004674);; Molecular Function: ATP binding (GO:0005524);; Cellular Component: plasma membrane (GO:0005886);; Biological Process: protein phosphorylation (GO:0006468);; Cellular Component: integral component of membrane (GO:0016021);;	K24104|4.9e-74|thj:104799061|K24104 GPN-loop GTPase | (RefSeq) LOW QUALITY PROTEIN: uncharacterized protein LOC104799061	Protein tyrosine and serine/threonine kinase	G-type lectin S-receptor-like serine/threonine-protein kinase CES101 OS=Arabidopsis thaliana OX=3702 GN=CES101 PE=2 SV=2	Receptor-like serine/threonine-protein kinase OS=Populus trichocarpa OX=3694 GN=POPTR_001G442200 PE=3 SV=1	Signal transduction mechanisms	PREDICTED: G-type lectin S-receptor-like serine/threonine-protein kinase CES101 [Populus euphratica]
Pca01G040460	Cellular Component: plasma membrane (GO:0005886);; Cellular Component: integral component of membrane (GO:0016021);; Molecular Function: 4 iron, 4 sulfur cluster binding (GO:0051539);;	--	Domain of unknown function (DUF588)	CASP-like protein 1B2 OS=Populus trichocarpa OX=3694 GN=POPTRDRAFT_798217 PE=3 SV=3	CASP-like protein OS=Populus trichocarpa OX=3694 GN=POPTR_001G442300 PE=3 SV=1	Function unknown	hypothetical protein POPTR_0001s43290g [Populus trichocarpa]
Pca01G040470	Biological Process: biological_process (GO:0008150);; Biological Process: regulation of cell death (GO:0010941);; Biological Process: regulation of programmed cell death (GO:0043067);; Biological Process: negative regulation of programmed cell death (GO:0043069);; Biological Process: negative regulation of biological process (GO:0048519);; Biological Process: negative regulation of cellular proce…	K12191|3.0e-69|cmax:111497397|K12191 charged multivesicular body protein 2A | (RefSeq) vacuolar protein sorting-associated protein 2 homolog 2-like	LSD1 zinc finger	Protein LSD1 OS=Arabidopsis thaliana OX=3702 GN=LSD1 PE=1 SV=1	Uncharacterized protein OS=Populus trichocarpa OX=3694 GN=POPTR_001G442400 PE=4 SV=1	Function unknown	PREDICTED: protein LOL2-like isoform X1 [Populus euphratica]
Pca01G040480	Biological Process: vacuolar transport (GO:0007034);;	K12191|7.3e-105|pop:7490692|K12191 charged multivesicular body protein 2A | (RefSeq) vacuolar protein sorting-associated protein 2 homolog 2	Snf7	Vacuolar protein sorting-associated protein 2 homolog 2 OS=Arabidopsis thaliana OX=3702 GN=VPS2.2 PE=1 SV=2	Uncharacterized protein OS=Populus trichocarpa OX=3694 GN=POPTR_001G442500 PE=4 SV=1	Intracellular trafficking, secretion, and vesicular transport	PREDICTED: vacuolar protein sorting-associated protein 2 homolog 2-like [Populus euphratica]
Pca01G040490	--	--	ACT domain	ACT domain-containing protein ACR10 OS=Arabidopsis thaliana OX=3702 GN=ACR10 PE=2 SV=1	Uncharacterized protein OS=Populus trichocarpa OX=3694 GN=POPTR_001G442600 PE=4 SV=1	Function unknown	hypothetical protein POPTR_0001s43320g [Populus trichocarpa]
Pca01G040500	Molecular Function: hydrolase activity, hydrolyzing O-glycosyl compounds (GO:0004553);; Biological Process: carbohydrate metabolic process (GO:0005975);;	K01187|3.3e-27|pop:7455044|K01187 alpha-glucosidase [EC:3.2.1.20] | (RefSeq) alpha-glucosidase isoform X1	Glycosyl hydrolases family 31	Alpha-glucosidase OS=Spinacia oleracea OX=3562 PE=1 SV=1	Uncharacterized protein (Fragment) OS=Populus trichocarpa OX=3694 GN=POPTR_001G442700 PE=3 SV=1	Carbohydrate transport and metabolism	hypothetical protein POPTR_0001s43330g [Populus trichocarpa]
Pca01G040510	Molecular Function: hydrolase activity, hydrolyzing O-glycosyl compounds (GO:0004553);; Biological Process: carbohydrate metabolic process (GO:0005975);; Molecular Function: carbohydrate binding (GO:0030246);;	K01187|0.0e+00|pop:7491387|K01187 alpha-glucosidase [EC:3.2.1.20] | (RefSeq) alpha-glucosidase	Glycosyl hydrolases family 31	Alpha-glucosidase OS=Spinacia oleracea OX=3562 PE=1 SV=1	Uncharacterized protein OS=Populus trichocarpa OX=3694 GN=POPTR_001G442800 PE=3 SV=1	Carbohydrate transport and metabolism	hypothetical protein POPTR_0001s43340g [Populus trichocarpa]
Pca01G040710	Molecular Function: ADP binding (GO:0043531);;	K13459|4.0e-131|vvi:100246175|K13459 disease resistance protein RPS2 | (RefSeq) probable disease resistance protein At4g27220	NB-ARC domain	Disease resistance protein RPS2 OS=Arabidopsis thaliana OX=3702 GN=RPS2 PE=1 SV=1	NB-ARC domain-containing protein OS=Populus trichocarpa OX=3694 GN=POPTR_001G445200 PE=4 SV=1	Signal transduction mechanisms	hypothetical protein POPTR_0001s45140g, partial [Populus trichocarpa]
Pca01G040720	Molecular Function: transferase activity, transferring acyl groups other than amino-acyl groups (GO:0016747);;	K19861|4.4e-147|pavi:110755953|K19861 benzyl alcohol O-benzoyltransferase [EC:2.3.1.196 2.3.1.232] | (RefSeq) benzyl alcohol O-benzoyltransferase	Transferase family	Benzyl alcohol O-benzoyltransferase OS=Clarkia breweri OX=36903 PE=1 SV=1	Uncharacterized protein OS=Populus trichocarpa OX=3694 GN=POPTR_001G447300 PE=3 SV=1	Function unknown	hypothetical protein POPTR_0001s45160g [Populus trichocarpa]
Pca02G021120	Molecular Function: SNARE binding (GO:0000149);; Molecular Function: 1-phosphatidylinositol binding (GO:0005545);; Molecular Function: phosphatidylinositol-4,5-bisphosphate binding (GO:0005546);; Cellular Component: plasma membrane (GO:0005886);; Cellular Component: clathrin-coated pit (GO:0005905);; Biological Process: endocytosis (GO:0006897);; Biological Process: vesicle budding from membrane …	K20043|6.9e-156|mdm:103429092|K20043 clathrin coat assembly protein AP180 | (RefSeq) clathrin coat assembly protein AP180-like	ANTH domain	Clathrin coat assembly protein AP180 OS=Arabidopsis thaliana OX=3702 GN=AP180 PE=1 SV=1	ENTH domain-containing protein OS=Populus trichocarpa OX=3694 GN=POPTR_002G224500 PE=4 SV=1	--	clathrin assembly family protein [Populus trichocarpa]
Pca02G021130	Molecular Function: hydrolase activity, hydrolyzing O-glycosyl compounds (GO:0004553);; Biological Process: carbohydrate metabolic process (GO:0005975);; Cellular Component: anchored component of plasma membrane (GO:0046658);;	K19891|1.0e-103|smo:SELMODRAFT_87871|K19891 glucan endo-1,3-beta-glucosidase 1/2/3 [EC:3.2.1.39] | (RefSeq) hypothetical protein	Glycosyl hydrolases family 17	Glucan endo-1,3-beta-glucosidase 12 OS=Arabidopsis thaliana OX=3702 GN=At4g29360 PE=2 SV=1	(1->3)-beta-glucan endohydrolase OS=Populus trichocarpa OX=3694 GN=POPTR_002G224600 PE=3 SV=1	Carbohydrate transport and metabolism	glycosyl hydrolase family 17 family protein [Populus trichocarpa]
Pca02G021140	Cellular Component: nucleus (GO:0005634);; Biological Process: protein sumoylation (GO:0016925);; Molecular Function: protein tag (GO:0031386);; Molecular Function: ubiquitin-like protein ligase binding (GO:0044389);;	K12160|1.6e-52|pop:7458289|K12160 small ubiquitin-related modifier | (RefSeq) small ubiquitin-related modifier 1 isoform X1	Ubiquitin-2 like Rad60 SUMO-like	Small ubiquitin-related modifier 1 OS=Arabidopsis thaliana OX=3702 GN=SUMO1 PE=1 SV=2	Small ubiquitin-related modifier OS=Populus trichocarpa OX=3694 GN=POPTR_002G224700 PE=3 SV=1	Posttranslational modification, protein turnover, chaperones	Ubiquitin-like protein SMT3 [Populus trichocarpa]
Pca02G021150	Cellular Component: nucleus (GO:0005634);; Biological Process: protein sumoylation (GO:0016925);; Molecular Function: protein tag (GO:0031386);; Molecular Function: ubiquitin-like protein ligase binding (GO:0044389);;	K12160|4.0e-53|pop:7489877|K12160 small ubiquitin-related modifier | (RefSeq) small ubiquitin-related modifier 1	Ubiquitin-2 like Rad60 SUMO-like	Small ubiquitin-related modifier 1 OS=Arabidopsis thaliana OX=3702 GN=SUMO1 PE=1 SV=2	Small ubiquitin-related modifier OS=Populus trichocarpa OX=3694 GN=POPTR_002G224800 PE=3 SV=1	Posttranslational modification, protein turnover, chaperones	Ubiquitin-like family protein [Populus trichocarpa]
Pca02G021160	Cellular Component: integral component of membrane (GO:0016021);;	--	--	--	Uncharacterized protein OS=Populus trichocarpa OX=3694 GN=POPTR_002G224900 PE=4 SV=1	--	hypothetical protein POPTR_0002s21670g [Populus trichocarpa]
Pca02G021170	Biological Process: microtubule organizing center organization (GO:0031023);; Biological Process: spindle assembly (GO:0051225);;	K16585|1.5e-161|pop:7458290|K16585 HAUS augmin-like complex subunit 2 | (RefSeq) AUGMIN subunit 2	HAUS augmin-like complex subunit 2	AUGMIN subunit 2 OS=Arabidopsis thaliana OX=3702 GN=AUG2 PE=1 SV=2	Uncharacterized protein OS=Populus trichocarpa OX=3694 GN=POPTR_002G225100 PE=4 SV=2	Function unknown	hypothetical protein POPTR_0002s21660g [Populus trichocarpa]
Pca02G021180	Molecular Function: hydrolase activity, hydrolyzing O-glycosyl compounds (GO:0004553);; Biological Process: carbohydrate metabolic process (GO:0005975);;	K01179|3.0e-115|cqi:110719674|K01179 endoglucanase [EC:3.2.1.4] | (RefSeq) endoglucanase 6-like	Glycosyl hydrolase family 9	Endoglucanase 11 OS=Arabidopsis thaliana OX=3702 GN=At2g32990 PE=2 SV=1	Cellulase OS=Populus trichocarpa OX=3694 GN=POPTR_002G225200 PE=3 SV=2	Carbohydrate transport and metabolism	glycosyl hydrolase family 9 family protein [Populus trichocarpa]
Pca02G021190	Molecular Function: cellulase activity (GO:0008810);; Biological Process: cellulose catabolic process (GO:0030245);;	K01179|1.1e-47|zju:107406266|K01179 endoglucanase [EC:3.2.1.4] | (RefSeq) endoglucanase 5-like	Glycosyl hydrolase family 9	Endoglucanase 11 OS=Arabidopsis thaliana OX=3702 GN=At2g32990 PE=2 SV=1	Endoglucanase OS=Populus alba OX=43335 GN=D5086_0000199670 PE=3 SV=1	Carbohydrate transport and metabolism	PREDICTED: endoglucanase 11-like [Populus euphratica]
Pca02G021200	Cellular Component: integral component of membrane (GO:0016021);; Molecular Function: transmembrane transporter activity (GO:0022857);;	K14638|1.2e-130|aof:109835602|K14638 solute carrier family 15 (peptide/histidine transporter), member 3/4 | (RefSeq) protein NRT1/ PTR FAMILY 6.4	POT family	Protein NRT1/ PTR FAMILY 6.4 OS=Arabidopsis thaliana OX=3702 GN=NPF6.4 PE=1 SV=1	Uncharacterized protein OS=Populus trichocarpa OX=3694 GN=POPTR_002G225500 PE=3 SV=1	Amino acid transport and metabolism	PREDICTED: protein NRT1/ PTR FAMILY 6.4-like isoform X2 [Populus euphratica]
Pca02G021210	Molecular Function: structural constituent of ribosome (GO:0003735);; Biological Process: translation (GO:0006412);; Cellular Component: large ribosomal subunit (GO:0015934);;	K02907|8.4e-54|pop:7489881|K02907 large subunit ribosomal protein L30 | (RefSeq) uncharacterized protein LOC7489881	Ribosomal protein L30p/L7e	--	Ribosomal_L30 domain-containing protein OS=Populus trichocarpa OX=3694 GN=POPTR_002G225600 PE=3 SV=1	Translation, ribosomal structure and biogenesis	hypothetical protein POPTR_0002s21620g [Populus trichocarpa]
Pca02G021220	Molecular Function: RNA binding (GO:0003723);;	--	RNA recognition motif. (a.k.a. RRM, RBD, or RNP domain)	--	Glycine-rich RNA-binding protein 4, mitochondrial OS=Populus alba OX=43335 GN=D5086_0000001500 PE=4 SV=1	Coenzyme transport and metabolism	PREDICTED: glycine-rich RNA-binding protein 4, mitochondrial [Populus euphratica]
Pca02G021230	Biological Process: autophagosome assembly (GO:0000045);; Molecular Function: molecular_function (GO:0003674);; Molecular Function: binding (GO:0005488);; Molecular Function: protein binding (GO:0005515);; Cellular Component: cellular_component (GO:0005575);; Cellular Component: intracellular (GO:0005622);; Cellular Component: obsolete cell (GO:0005623);; Cellular Component: nucleus (GO:0005634);…	K14012|2.9e-238|pop:7489882|K14012 UBX domain-containing protein 1 | (RefSeq) plant UBX domain-containing protein 4	SEP domain	Plant UBX domain-containing protein 5 OS=Arabidopsis thaliana OX=3702 GN=PUX5 PE=1 SV=1	Uncharacterized protein OS=Populus trichocarpa OX=3694 PE=2 SV=1	Nuclear structure	unknown [Populus trichocarpa]
Pca02G021240	Molecular Function: chromatin binding (GO:0003682);; Molecular Function: metal ion binding (GO:0046872);;	K03283|1.2e-25|mtr:MTR_5g097190|K03283 heat shock 70kDa protein 1/2/6/8 | (RefSeq) DnaK family protein	BAH domain	Chromatin remodeling protein EBS OS=Arabidopsis thaliana OX=3702 GN=EBS PE=1 SV=1	Uncharacterized protein OS=Populus trichocarpa OX=3694 GN=POPTR_002G226000 PE=4 SV=1	Transcription	hypothetical protein POPTR_0002s21570g [Populus trichocarpa]
Pca02G021270	--	--	--	--	Uncharacterized protein OS=Populus trichocarpa OX=3694 GN=POPTR_002G226400 PE=4 SV=1	--	--
Pca02G021280	Molecular Function: protein kinase activity (GO:0004672);; Molecular Function: ATP binding (GO:0005524);; Cellular Component: integral component of membrane (GO:0016021);;	K13429|5.4e-262|vvi:100255092|K13429 chitin elicitor receptor kinase 1 | (RefSeq) lysM domain receptor-like kinase 3	Protein kinase domain	LysM domain receptor-like kinase 3 OS=Medicago truncatula OX=3880 GN=LYK3 PE=1 SV=1	Protein kinase domain-containing protein OS=Populus trichocarpa OX=3694 GN=POPTR_002G226600 PE=4 SV=1	Signal transduction mechanisms	PREDICTED: chitin elicitor receptor kinase 1-like isoform X1 [Populus euphratica]
Pca02G021290	Molecular Function: ribonuclease III activity (GO:0004525);; Biological Process: RNA processing (GO:0006396);;	K11592|9.7e-47|dct:110100869|K11592 endoribonuclease Dicer [EC:3.1.26.-] | (RefSeq) endoribonuclease Dicer homolog 1	Ribonuclease III domain	Ribonuclease 3-like protein 3 OS=Oryza sativa subsp. japonica OX=39947 GN=Os06g0358800 PE=2 SV=1	Ribonuclease 3-like protein 3 isoform X1 OS=Populus alba OX=43335 GN=D5086_0000199600 PE=4 SV=1	RNA processing and modification	PREDICTED: ribonuclease 3-like protein 3 isoform X1 [Populus euphratica]
Pca02G021300	Biological Process: ubiquitin-dependent ERAD pathway (GO:0030433);; Molecular Function: polyubiquitin modification-dependent protein binding (GO:0031593);; Cellular Component: VCP-NPL4-UFD1 AAA ATPase complex (GO:0034098);; Biological Process: ER-associated misfolded protein catabolic process (GO:0071712);;	K14016|4.6e-16|hbr:110670075|K14016 ubiquitin fusion degradation protein 1 | (RefSeq) ubiquitin recognition factor in ER-associated degradation protein 1-like isoform X1	Ubiquitin fusion degradation protein UFD1	Ubiquitin fusion degradation protein 1 homolog OS=Dictyostelium discoideum OX=44689 GN=ufd1 PE=3 SV=1	Uncharacterized protein OS=Populus trichocarpa OX=3694 GN=POPTR_014G156300 PE=3 SV=1	--	PRLI-interacting factor K family protein [Populus trichocarpa]
Pca03G000420	Molecular Function: DNA binding (GO:0003677);;	K15777|1.5e-70|mesc:110630336|K15777 4,5-DOPA dioxygenase extradiol [EC:1.13.11.-] | (RefSeq) uncharacterized protein LOC110630336	ZF-HD protein dimerisation region	Zinc-finger homeodomain protein 4 OS=Arabidopsis thaliana OX=3702 GN=ZHD4 PE=1 SV=1	ZF-HD dimerization-type domain-containing protein OS=Populus trichocarpa OX=3694 GN=POPTR_003G000400 PE=4 SV=2	Transcription	PREDICTED: zinc-finger homeodomain protein 4-like [Populus euphratica]
Pca03G000430	Molecular Function: nucleic acid binding (GO:0003676);; Biological Process: DNA integration (GO:0015074);;	K01303|6.5e-307|fve:101311565|K01303 acylaminoacyl-peptidase [EC:3.4.19.1] | (RefSeq) uncharacterized LOC101311565	RNase H-like domain found in reverse transcriptase	Retrovirus-related Pol polyprotein from transposon 17.6 OS=Drosophila melanogaster OX=7227 GN=pol PE=4 SV=1	Endonuclease OS=Fagus sylvatica OX=28930 GN=FSB_LOCUS15732 PE=4 SV=1	--	hypothetical protein VITISV_023515 [Vitis vinifera]
Pca03G001610	Molecular Function: DNA binding (GO:0003677);; Cellular Component: nucleus (GO:0005634);;	--	B3 DNA binding domain	--	Uncharacterized protein OS=Populus trichocarpa OX=3694 GN=POPTR_003G015900 PE=4 SV=1	--	hypothetical protein POPTR_0003s01170g [Populus trichocarpa]
Pca03G001620	Cellular Component: integral component of membrane (GO:0016021);;	--	--	--	Uncharacterized protein OS=Populus trichocarpa OX=3694 GN=POPTR_003G016900 PE=4 SV=1	--	hypothetical protein POPTR_0074s00210g [Populus trichocarpa]
Pca03G001630	Molecular Function: DNA binding (GO:0003677);; Cellular Component: nucleus (GO:0005634);;	--	B3 DNA binding domain	--	Uncharacterized protein OS=Populus trichocarpa OX=3694 GN=POPTR_003G015900 PE=4 SV=1	--	hypothetical protein POPTR_0003s01170g [Populus trichocarpa]
Pca03G001640	--	--	--	--	Uncharacterized protein OS=Populus trichocarpa OX=3694 GN=POPTR_003G016300 PE=4 SV=1	--	hypothetical protein POPTR_0074s00250g [Populus trichocarpa]
Pca03G001650	Molecular Function: DNA binding (GO:0003677);; Cellular Component: nucleus (GO:0005634);;	--	B3 DNA binding domain	--	Uncharacterized protein OS=Populus trichocarpa OX=3694 GN=POPTR_003G015900 PE=4 SV=1	--	hypothetical protein POPTR_0003s01170g [Populus trichocarpa]
Pca03G001660	--	K15271|1.2e-09|egr:104423905|K15271 ATP-dependent DNA helicase HFM1/MER3 [EC:3.6.4.12] | (RefSeq) DExH-box ATP-dependent RNA helicase DExH17	PPR repeat family	Pentatricopeptide repeat-containing protein At2g45350, chloroplastic OS=Arabidopsis thaliana OX=3702 GN=CRR4 PE=1 SV=2	Uncharacterized protein OS=Populus trichocarpa OX=3694 GN=POPTR_003G018000 PE=4 SV=1	Function unknown	PREDICTED: pentatricopeptide repeat-containing protein At2g22410, mitochondrial-like [Populus euphratica]
Pca03G001670	--	--	--	--	Uncharacterized protein OS=Populus trichocarpa OX=3694 GN=POPTR_003G016300 PE=4 SV=1	--	hypothetical protein POPTR_0003s01230g [Populus trichocarpa]
Pca03G001770	Cellular Component: mitochondrion (GO:0005739);; Cellular Component: chloroplast inner membrane (GO:0009706);; Biological Process: plant organ development (GO:0099402);;	--	Protein RETICULATA-related	Protein RETICULATA-RELATED 1, chloroplastic OS=Arabidopsis thaliana OX=3702 GN=RER1 PE=1 SV=1	Uncharacterized protein OS=Populus trichocarpa OX=3694 GN=POPTR_003G019600 PE=3 SV=1	Function unknown	hypothetical protein POPTR_0003s01390g [Populus trichocarpa]
Pca03G001780	Molecular Function: fatty acid elongase activity (GO:0009922);; Biological Process: fatty acid elongation, saturated fatty acid (GO:0019367);; Biological Process: sphingolipid biosynthetic process (GO:0030148);; Cellular Component: integral component of endoplasmic reticulum membrane (GO:0030176);; Biological Process: fatty acid elongation, monounsaturated fatty acid (GO:0034625);; Biological Pro…	K10246|2.5e-17|cme:CYME_CML178C|K10246 fatty acid elongase 3 [EC:2.3.1.199] | (RefSeq) probable long chain fatty acid elongation enzyme Elo1p	GNS1/SUR4 family	Elongation of fatty acids protein 3-like OS=Arabidopsis thaliana OX=3702 GN=HOS3 PE=2 SV=1	Very-long-chain 3-oxoacyl-CoA synthase OS=Populus trichocarpa OX=3694 GN=POPTR_003G019700 PE=3 SV=2	Lipid transport and metabolism	GNS1/SUR4 membrane family protein [Populus trichocarpa]
Pca03G001790	Molecular Function: fatty acid elongase activity (GO:0009922);; Biological Process: fatty acid elongation, saturated fatty acid (GO:0019367);; Biological Process: sphingolipid biosynthetic process (GO:0030148);; Cellular Component: integral component of endoplasmic reticulum membrane (GO:0030176);; Biological Process: fatty acid elongation, monounsaturated fatty acid (GO:0034625);; Biological Pro…	K10246|3.7e-16|cme:CYME_CML178C|K10246 fatty acid elongase 3 [EC:2.3.1.199] | (RefSeq) probable long chain fatty acid elongation enzyme Elo1p	GNS1/SUR4 family	Putative elongation of fatty acids protein DDB_G0272012 OS=Dictyostelium discoideum OX=44689 GN=DDB_G0272012 PE=3 SV=1	Very-long-chain 3-oxoacyl-CoA synthase OS=Populus trichocarpa OX=3694 GN=POPTR_003G019800 PE=3 SV=2	Lipid transport and metabolism	hypothetical protein POPTR_0003s01410g [Populus trichocarpa]
Pca03G001800	Molecular Function: fatty acid elongase activity (GO:0009922);; Biological Process: fatty acid elongation, saturated fatty acid (GO:0019367);; Biological Process: sphingolipid biosynthetic process (GO:0030148);; Cellular Component: integral component of endoplasmic reticulum membrane (GO:0030176);; Biological Process: fatty acid elongation, monounsaturated fatty acid (GO:0034625);; Biological Pro…	K10246|3.7e-16|cme:CYME_CML178C|K10246 fatty acid elongase 3 [EC:2.3.1.199] | (RefSeq) probable long chain fatty acid elongation enzyme Elo1p	GNS1/SUR4 family	Putative elongation of fatty acids protein DDB_G0272012 OS=Dictyostelium discoideum OX=44689 GN=DDB_G0272012 PE=3 SV=1	Very-long-chain 3-oxoacyl-CoA synthase OS=Populus trichocarpa OX=3694 GN=POPTR_003G019800 PE=3 SV=2	Lipid transport and metabolism	hypothetical protein POPTR_0003s01410g [Populus trichocarpa]
Pca03G001810	Molecular Function: fatty acid elongase activity (GO:0009922);; Biological Process: fatty acid elongation, saturated fatty acid (GO:0019367);; Biological Process: sphingolipid biosynthetic process (GO:0030148);; Cellular Component: integral component of endoplasmic reticulum membrane (GO:0030176);; Biological Process: fatty acid elongation, monounsaturated fatty acid (GO:0034625);; Biological Pro…	K10246|3.7e-16|cme:CYME_CML178C|K10246 fatty acid elongase 3 [EC:2.3.1.199] | (RefSeq) probable long chain fatty acid elongation enzyme Elo1p	GNS1/SUR4 family	Putative elongation of fatty acids protein DDB_G0272012 OS=Dictyostelium discoideum OX=44689 GN=DDB_G0272012 PE=3 SV=1	Very-long-chain 3-oxoacyl-CoA synthase OS=Populus trichocarpa OX=3694 GN=POPTR_003G019800 PE=3 SV=2	Lipid transport and metabolism	hypothetical protein POPTR_0003s01410g [Populus trichocarpa]
Pca03G001820	Molecular Function: transferase activity, transferring acyl groups other than amino-acyl groups (GO:0016747);;	K19861|1.6e-162|vvi:100252759|K19861 benzyl alcohol O-benzoyltransferase [EC:2.3.1.196 2.3.1.232] | (RefSeq) methanol O-anthraniloyltransferase	Transferase family	Methanol O-anthraniloyltransferase OS=Vitis labrusca OX=103355 GN=AMAT PE=1 SV=1	Uncharacterized protein OS=Populus trichocarpa OX=3694 GN=POPTR_003G019900 PE=3 SV=1	Function unknown	hypothetical protein POPTR_0003s01420g [Populus trichocarpa]
Pca03G001830	Cellular Component: extracellular region (GO:0005576);; Biological Process: defense response (GO:0006952);;	K12173|1.1e-26|gmx:100794341|K12173 BRCA1-A complex subunit BRE | (RefSeq) BRISC and BRCA1-A complex member 2	Thaumatin family	Pathogenesis-related thaumatin-like protein 3.5 OS=Cryptomeria japonica OX=3369 PE=1 SV=1	Uncharacterized protein OS=Populus trichocarpa OX=3694 GN=POPTR_003G020100 PE=3 SV=2	Posttranslational modification, protein turnover, chaperones	hypothetical protein POPTR_0003s01430g [Populus trichocarpa]
Pca03G001840	Biological Process: lipid transport (GO:0006869);; Molecular Function: lipid binding (GO:0008289);;	--	Probable lipid transfer	Non-specific lipid-transfer protein-like protein At5g64080 OS=Arabidopsis thaliana OX=3702 GN=At5g64080 PE=2 SV=1	AAI domain-containing protein OS=Populus trichocarpa OX=3694 GN=POPTR_003G020200 PE=2 SV=1	Function unknown	unknown [Populus trichocarpa]
Pca03G001850	Cellular Component: photosystem I (GO:0009522);; Cellular Component: photosystem II (GO:0009523);; Cellular Component: chloroplast thylakoid membrane (GO:0009535);; Biological Process: photosynthesis, light harvesting (GO:0009765);; Cellular Component: integral component of membrane (GO:0016021);; Molecular Function: chlorophyll binding (GO:0016168);; Biological Process: protein-chromophore linka…	K08917|3.7e-148|pop:7480776|K08917 light-harvesting complex II chlorophyll a/b binding protein 6 | (RefSeq) chlorophyll a-b binding protein CP24 10A, chloroplastic	Chlorophyll A-B binding protein	Chlorophyll a-b binding protein CP24 10A, chloroplastic OS=Solanum lycopersicum OX=4081 GN=CAP10A PE=3 SV=1	Chlorophyll a-b binding protein, chloroplastic OS=Populus trichocarpa x Populus deltoides OX=3695 PE=2 SV=1	Energy production and conversion	unknown [Populus trichocarpa]
Pca03G001860	Biological Process: fatty acid biosynthetic process (GO:0006633);; Molecular Function: hydro-lyase activity (GO:0016836);;	K02372|3.4e-127|pop:7461544|K02372 3-hydroxyacyl-[acyl-carrier-protein] dehydratase [EC:4.2.1.59] | (RefSeq) uncharacterized protein LOC7461544	FabA-like domain	3-hydroxyacyl-[acyl-carrier-protein] dehydratase FabZ OS=Thermosynechococcus elongatus (strain BP-1) OX=197221 GN=fabZ PE=3 SV=1	(3R)-hydroxymyristoyl-[acyl-carrier-protein] dehydratase OS=Populus trichocarpa OX=3694 PE=2 SV=1	Lipid transport and metabolism	unknown [Populus trichocarpa]
Pca03G002000	--	K01191|7.3e-41|pxb:103958275|K01191 alpha-mannosidase [EC:3.2.1.24] | (RefSeq) alpha-mannosidase At3g26720-like	Protein of unknown function (DUF1644)	--	Uncharacterized protein OS=Populus trichocarpa OX=3694 GN=POPTR_003G021800 PE=4 SV=1	Function unknown	hypothetical protein POPTR_0003s01620g [Populus trichocarpa]
Pca03G002010	Cellular Component: integral component of membrane (GO:0016021);;	--	--	--	Uncharacterized protein OS=Populus alba OX=43335 GN=D5086_0000272180 PE=4 SV=1	--	--
Pca03G002020	Cellular Component: plasma membrane (GO:0005886);; Cellular Component: integral component of membrane (GO:0016021);;	--	Late embryogenesis abundant protein	--	LEA_2 domain-containing protein OS=Populus trichocarpa OX=3694 GN=POPTR_T165600 PE=4 SV=1	Function unknown	PREDICTED: uncharacterized protein LOC105114011 [Populus euphratica]
Pca03G002030	Biological Process: protein deneddylation (GO:0000338);; Cellular Component: cytoplasm (GO:0005737);; Cellular Component: COP9 signalosome (GO:0008180);; Biological Process: COP9 signalosome assembly (GO:0010387);;	K12181|1.2e-49|pop:7470529|K12181 COP9 signalosome complex subunit 8 | (RefSeq) COP9 signalosome complex subunit 8	CSN8/PSMD8/EIF3K family	COP9 signalosome complex subunit 8 OS=Arabidopsis thaliana OX=3702 GN=CSN8 PE=1 SV=1	COP9 signalosome complex subunit 8 OS=Populus trichocarpa OX=3694 GN=POPTR_001G207900 PE=3 SV=1	--	hypothetical protein POPTR_0003s01650g, partial [Populus trichocarpa]
Pca03G002040	Molecular Function: ATP binding (GO:0005524);;	K11320|4.6e-289|dosa:Os02t0689800-01|K11320 E1A-binding protein p400 [EC:3.6.4.-] | (RefSeq) Os02g0689800; Similar to DEAD/DEAH box helicase domain-containing protein PIE1.	SNF2 family N-terminal domain	Protein PHOTOPERIOD-INDEPENDENT EARLY FLOWERING 1 OS=Arabidopsis thaliana OX=3702 GN=PIE1 PE=1 SV=1	Uncharacterized protein OS=Populus trichocarpa OX=3694 GN=POPTR_003G022100 PE=4 SV=1	--	PREDICTED: protein PHOTOPERIOD-INDEPENDENT EARLY FLOWERING 1-like isoform X2 [Populus euphratica]
Pca03G002050	--	--	--	--	Uncharacterized protein OS=Populus trichocarpa OX=3694 GN=POPTR_003G022400 PE=4 SV=1	--	hypothetical protein POPTR_0003s01680g [Populus trichocarpa]
Pca03G002060	Cellular Component: chromosome, telomeric region (GO:0000781);; Molecular Function: DNA binding (GO:0003677);; Molecular Function: telomerase RNA reverse transcriptase activity (GO:0003721);; Cellular Component: nucleus (GO:0005634);; Molecular Function: metal ion binding (GO:0046872);;	K11126|0.0e+00|pop:7480795|K11126 telomerase reverse transcriptase [EC:2.7.7.49] | (RefSeq) telomerase reverse transcriptase isoform X1	Telomerase ribonucleoprotein complex - RNA binding domain	Telomerase reverse transcriptase OS=Arabidopsis thaliana OX=3702 GN=TERT PE=1 SV=1	Telomerase reverse transcriptase OS=Populus trichocarpa OX=3694 GN=POPTR_003G022600 PE=3 SV=1	--	PREDICTED: telomerase reverse transcriptase isoform X1 [Populus euphratica]
Pca03G002080	Molecular Function: DNA binding (GO:0003677);; Cellular Component: nucleus (GO:0005634);; Biological Process: regulation of transcription, DNA-templated (GO:0006355);; Biological Process: system development (GO:0048731);;	K00521|2.4e-19|cmos:111447866|K00521 ferric-chelate reductase [EC:1.16.1.7] | (RefSeq) ferric reduction oxidase 7, chloroplastic-like	No apical meristem (NAM) protein	NAC domain-containing protein 104 OS=Arabidopsis thaliana OX=3702 GN=NAC104 PE=2 SV=1	NAC domain-containing protein OS=Populus trichocarpa OX=3694 GN=POPTR_003G022800 PE=4 SV=1	Transcription	hypothetical protein POPTR_0003s01720g [Populus trichocarpa]
Pca03G002090	Molecular Function: hydrolase activity, hydrolyzing O-glycosyl compounds (GO:0004553);; Molecular Function: xylan 1,4-beta-xylosidase activity (GO:0009044);; Cellular Component: plant-type cell wall (GO:0009505);; Biological Process: arabinan catabolic process (GO:0031222);; Biological Process: xylan catabolic process (GO:0045493);; Molecular Function: alpha-L-arabinofuranosidase activity (GO:004…	K15920|0.0e+00|pop:7480784|K15920 xylan 1,4-beta-xylosidase [EC:3.2.1.37] | (RefSeq) beta-xylosidase/alpha-L-arabinofuranosidase 2 isoform X2	Glycosyl hydrolase family 3 C-terminal domain	Beta-xylosidase/alpha-L-arabinofuranosidase 2 OS=Medicago sativa subsp. varia OX=36902 GN=Xyl2 PE=2 SV=1	Fn3_like domain-containing protein OS=Populus trichocarpa OX=3694 GN=POPTR_003G022900 PE=3 SV=1	Carbohydrate transport and metabolism	beta-glucosidase family protein [Populus trichocarpa]
Pca03G002100	Molecular Function: transmembrane receptor protein serine/threonine kinase activity (GO:0004675);; Molecular Function: transmembrane receptor protein tyrosine kinase activity (GO:0004714);; Molecular Function: signaling receptor binding (GO:0005102);; Molecular Function: ATP binding (GO:0005524);; Cellular Component: plasma membrane (GO:0005886);; Biological Process: protein phosphorylation (GO:0…	K13416|0.0e+00|pop:7478140|K13416 brassinosteroid insensitive 1-associated receptor kinase 1 [EC:2.7.10.1 2.7.11.1] | (RefSeq) BRASSINOSTEROID INSENSITIVE 1-associated receptor kinase 1	Protein kinase domain	BRASSINOSTEROID INSENSITIVE 1-associated receptor kinase 1 OS=Arabidopsis thaliana OX=3702 GN=BAK1 PE=1 SV=2	Non-specific serine/threonine protein kinase OS=Ricinus communis OX=3988 GN=RCOM_1534760 PE=3 SV=1	Signal transduction mechanisms	PREDICTED: BRASSINOSTEROID INSENSITIVE 1-associated receptor kinase 1-like isoform X1 [Populus euphratica]
Pca03G002110	--	--	--	Probable WRKY transcription factor 19 OS=Arabidopsis thaliana OX=3702 GN=WRKY19 PE=1 SV=1	Uncharacterized protein OS=Populus trichocarpa OX=3694 GN=POPTR_003G023300 PE=4 SV=2	--	hypothetical protein POPTR_0003s01750g [Populus trichocarpa]
Pca03G004170	Biological Process: cytokinin biosynthetic process (GO:0009691);; Cellular Component: integral component of membrane (GO:0016021);; Molecular Function: hydrolase activity (GO:0016787);;	K22522|4.4e-57|pxb:108866943|K22522 cytokinin riboside 5'-monophosphate phosphoribohydrolase [EC:3.2.2.-] | (RefSeq) cytokinin riboside 5'-monophosphate phosphoribohydrolase LOG7-like	Possible lysine decarboxylase	Probable cytokinin riboside 5&apos;-monophosphate phosphoribohydrolase LOGL10 OS=Oryza sativa subsp. japonica OX=39947 GN=LOGL10 PE=2 SV=1	Cytokinin riboside 5'-monophosphate phosphoribohydrolase (Fragment) OS=Parasponia andersonii OX=3476 GN=PanWU01x14_059790 PE=3 SV=1	Carbohydrate transport and metabolism	Os10g0479500 [Oryza sativa Japonica Group]
Pca03G004190	Biological Process: chloroplast organization (GO:0009658);; Cellular Component: chloroplast outer membrane (GO:0009707);; Cellular Component: integral component of membrane (GO:0016021);;	--	--	Protein CHUP1, chloroplastic OS=Arabidopsis thaliana OX=3702 GN=CHUP1 PE=1 SV=1	Uncharacterized protein OS=Populus trichocarpa OX=3694 GN=POPTR_003G047200 PE=4 SV=2	Function unknown	PREDICTED: protein CHUP1, chloroplastic-like isoform X3 [Populus euphratica]
Pca04G000750	Molecular Function: metal ion binding (GO:0046872);;	K19619|1.7e-140|pop:18097370|K19619 tyrosyl-DNA phosphodiesterase 2 [EC:3.1.4.-] | (RefSeq) uncharacterized protein LOC18097370 isoform X1	Endonuclease/Exonuclease/phosphatase family	--	RanBP2-type domain-containing protein OS=Populus trichocarpa OX=3694 GN=POPTR_004G010400 PE=4 SV=1	Signal transduction mechanisms	endonuclease/exonuclease/phosphatase family protein [Populus trichocarpa]
Pca04G000760	Molecular Function: DNA binding (GO:0003677);; Cellular Component: nucleus (GO:0005634);;	--	B3 DNA binding domain	--	Uncharacterized protein OS=Populus trichocarpa OX=3694 GN=POPTR_T104900 PE=4 SV=1	--	hypothetical protein POPTR_0004s01150g [Populus trichocarpa]
Pca04G000770	Molecular Function: metal ion binding (GO:0046872);;	K19619|7.0e-139|pop:18097370|K19619 tyrosyl-DNA phosphodiesterase 2 [EC:3.1.4.-] | (RefSeq) uncharacterized protein LOC18097370 isoform X1	Endonuclease/Exonuclease/phosphatase family	Tyrosyl-DNA phosphodiesterase 2 OS=Homo sapiens OX=9606 GN=TDP2 PE=1 SV=1	RanBP2-type domain-containing protein OS=Populus trichocarpa OX=3694 GN=POPTR_004G010400 PE=4 SV=1	Signal transduction mechanisms	PREDICTED: tyrosyl-DNA phosphodiesterase 2 isoform X8 [Populus euphratica]
Pca04G002360	Molecular Function: protein kinase activity (GO:0004672);; Molecular Function: ATP binding (GO:0005524);;	K24104|8.1e-22|thj:104799061|K24104 GPN-loop GTPase | (RefSeq) LOW QUALITY PROTEIN: uncharacterized protein LOC104799061	Protein tyrosine and serine/threonine kinase	Cysteine-rich receptor-like protein kinase 6 OS=Arabidopsis thaliana OX=3702 GN=CRK6 PE=1 SV=1	Protein kinase domain-containing protein OS=Populus trichocarpa OX=3694 GN=POPTR_004G028350 PE=4 SV=1	Signal transduction mechanisms	hypothetical protein POPTR_0004s02760g [Populus trichocarpa]
Pca04G011440	--	--	Prolamin-like	--	Prolamin_like domain-containing protein OS=Populus trichocarpa OX=3694 GN=POPTR_004G109900 PE=4 SV=1	Function unknown	hypothetical protein POPTR_0004s19030g [Populus trichocarpa]
Pca04G011450	--	--	--	--	--	--	--
Pca04G011460	Molecular Function: phosphogluconate dehydrogenase (decarboxylating) activity (GO:0004616);; Cellular Component: cytosol (GO:0005829);; Biological Process: pentose-phosphate shunt, oxidative branch (GO:0009051);; Biological Process: D-gluconate catabolic process (GO:0046177);; Molecular Function: NADP binding (GO:0050661);;	K00033|2.6e-283|pop:112323211|K00033 6-phosphogluconate dehydrogenase [EC:1.1.1.44 1.1.1.343] | (RefSeq) 6-phosphogluconate dehydrogenase, decarboxylating 3-like	6-phosphogluconate dehydrogenase, C-terminal domain	6-phosphogluconate dehydrogenase, decarboxylating 2 OS=Arabidopsis thaliana OX=3702 GN=PGD2 PE=1 SV=1	6-phosphogluconate dehydrogenase, decarboxylating OS=Populus trichocarpa OX=3694 GN=POPTR_T017700 PE=3 SV=1	Carbohydrate transport and metabolism	phosphogluconate dehydrogenase family protein [Populus trichocarpa]
Pca04G011850	Molecular Function: glucan endo-1,3-beta-glucanase activity, C-3 substituted reducing group (GO:0052861);;	K01180|0.0e+00|pop:7494561|K01180 endo-1,3(4)-beta-glucanase [EC:3.2.1.6] | (RefSeq) probable endo-1,3(4)-beta-glucanase ARB_01444	Glycosyl hydrolase family 81 C-terminal domain	Probable endo-1,3(4)-beta-glucanase ARB_01444 OS=Arthroderma benhamiae (strain ATCC MYA-4681 / CBS 112371) OX=663331 GN=ARB_01444 PE=1 SV=1	Endo-1,3(4)-beta-glucanase OS=Populus trichocarpa OX=3694 GN=POPTR_004G105300 PE=3 SV=2	Carbohydrate transport and metabolism	hypothetical protein POPTR_0004s10500g [Populus trichocarpa]
Pca04G011860	Molecular Function: transmembrane receptor protein serine/threonine kinase activity (GO:0004675);; Molecular Function: ATP binding (GO:0005524);; Cellular Component: plasma membrane (GO:0005886);; Biological Process: protein phosphorylation (GO:0006468);;	K01180|5.1e-195|cmax:111487562|K01180 endo-1,3(4)-beta-glucanase [EC:3.2.1.6] | (RefSeq) uncharacterized protein LOC111487562	Protein tyrosine and serine/threonine kinase	Proline-rich receptor-like protein kinase PERK8 OS=Arabidopsis thaliana OX=3702 GN=PERK8 PE=1 SV=1	Protein kinase domain-containing protein OS=Populus trichocarpa OX=3694 GN=POPTR_004G105200 PE=4 SV=1	Signal transduction mechanisms	hypothetical protein POPTR_0004s10490g [Populus trichocarpa]
Pca04G011870	Molecular Function: 3-beta-hydroxy-delta5-steroid dehydrogenase activity (GO:0003854);; Biological Process: steroid biosynthetic process (GO:0006694);;	K09753|3.6e-42|ppp:112288176|K09753 cinnamoyl-CoA reductase [EC:1.2.1.44] | (RefSeq) cinnamoyl-CoA reductase 1-like isoform X1	3-beta hydroxysteroid dehydrogenase/isomerase family	Cinnamoyl-CoA reductase-like SNL6 OS=Oryza sativa subsp. japonica OX=39947 GN=SNL6 PE=3 SV=1	3Beta_HSD domain-containing protein OS=Populus trichocarpa OX=3694 GN=POPTR_004G105000 PE=3 SV=1	Defense mechanisms	hypothetical protein POPTR_0004s10470g [Populus trichocarpa]
Pca04G011880	Cellular Component: integral component of membrane (GO:0016021);;	K20724|8.4e-188|pop:7494557|K20724 transmembrane protein 33 | (RefSeq) uncharacterized protein LOC7494557 isoform X1	Transmembrane protein 33/Nucleoporin POM33	--	Transmembrane protein 33-like OS=Populus alba OX=43335 GN=D5086_0000112990 PE=3 SV=1	Function unknown	PREDICTED: transmembrane protein 33 homolog [Populus euphratica]
Pca04G011890	Cellular Component: integral component of membrane (GO:0016021);; Molecular Function: hydrolase activity (GO:0016787);;	K15889|6.8e-211|pop:7494556|K15889 prenylcysteine alpha-carboxyl methylesterase [EC:3.1.1.-] | (RefSeq) isoprenylcysteine alpha-carbonyl methylesterase ICME isoform X2	alpha/beta hydrolase fold	Isoprenylcysteine alpha-carbonyl methylesterase ICME OS=Arabidopsis thaliana OX=3702 GN=ICME PE=2 SV=1	Abhydrolase_3 domain-containing protein OS=Populus trichocarpa OX=3694 GN=POPTR_004G104800 PE=4 SV=2	Lipid transport and metabolism	PREDICTED: isoprenylcysteine alpha-carbonyl methylesterase ICME-like isoform X1 [Populus euphratica]
Pca04G011900	Biological Process: cytokinin biosynthetic process (GO:0009691);; Cellular Component: integral component of membrane (GO:0016021);; Molecular Function: hydrolase activity (GO:0016787);;	K22522|1.5e-57|pxb:108866943|K22522 cytokinin riboside 5'-monophosphate phosphoribohydrolase [EC:3.2.2.-] | (RefSeq) cytokinin riboside 5'-monophosphate phosphoribohydrolase LOG7-like	Possible lysine decarboxylase	Probable cytokinin riboside 5&apos;-monophosphate phosphoribohydrolase LOGL10 OS=Oryza sativa subsp. japonica OX=39947 GN=LOGL10 PE=2 SV=1	Cytokinin riboside 5'-monophosphate phosphoribohydrolase (Fragment) OS=Parasponia andersonii OX=3476 GN=PanWU01x14_059790 PE=3 SV=1	Carbohydrate transport and metabolism	Os10g0479500 [Oryza sativa Japonica Group]
Pca04G011910	--	K01303|1.7e-98|fve:101311565|K01303 acylaminoacyl-peptidase [EC:3.4.19.1] | (RefSeq) uncharacterized LOC101311565	Integrase zinc binding domain	--	Integrase OS=Populus trichocarpa OX=3694 PE=2 SV=1	Replication, recombination and repair	integrase [Populus trichocarpa]
Pca04G012080	Molecular Function: nucleic acid binding (GO:0003676);; Molecular Function: RNA-DNA hybrid ribonuclease activity (GO:0004523);;	K17541|2.6e-12|nnu:104611621|K17541 SCY1-like protein 2 | (RefSeq) uncharacterized LOC104611621	Reverse transcriptase-like	Bifunctional protein Rv2228c OS=Mycobacterium tuberculosis (strain ATCC 25618 / H37Rv) OX=83332 GN=Rv2228c PE=1 SV=1	RNase H domain-containing protein OS=Populus trichocarpa OX=3694 GN=POPTR_004G129500 PE=3 SV=1	Replication, recombination and repair	RNase H domain-containing family protein [Populus trichocarpa]
Pca04G012090	Molecular Function: aldose 1-epimerase activity (GO:0004034);; Biological Process: hexose metabolic process (GO:0019318);; Molecular Function: carbohydrate binding (GO:0030246);;	K01785|7.4e-211|pop:7472563|K01785 aldose 1-epimerase [EC:5.1.3.3] | (RefSeq) aldose 1-epimerase	Aldose 1-epimerase	Galactose mutarotase OS=Bos taurus OX=9913 GN=GALM PE=2 SV=1	Aldose 1-epimerase OS=Populus trichocarpa OX=3694 GN=POPTR_004G129700 PE=3 SV=1	Carbohydrate transport and metabolism	hypothetical protein POPTR_0004s13470g [Populus trichocarpa]
Pca04G012100	Molecular Function: pyruvate dehydrogenase (acetyl-transferring) activity (GO:0004739);; Biological Process: acetyl-CoA biosynthetic process from pyruvate (GO:0006086);;	K00162|3.2e-234|pop:7472564|K00162 pyruvate dehydrogenase E1 component beta subunit [EC:1.2.4.1] | (RefSeq) pyruvate dehydrogenase E1 component subunit beta-3, chloroplastic	Transketolase, pyrimidine binding domain	Pyruvate dehydrogenase E1 component subunit beta-3, chloroplastic OS=Arabidopsis thaliana OX=3702 GN=E1-BETA-2 PE=1 SV=1	Pyruvate dehydrogenase E1 component subunit beta OS=Populus trichocarpa OX=3694 GN=POPTR_004G129800 PE=2 SV=1	Energy production and conversion	PYRUVATE DEHYDROGENASE E1 BETA family protein [Populus trichocarpa]
Pca04G012110	Biological Process: cytokinin biosynthetic process (GO:0009691);; Cellular Component: integral component of membrane (GO:0016021);; Molecular Function: hydrolase activity (GO:0016787);;	K22522|1.5e-57|pxb:108866943|K22522 cytokinin riboside 5'-monophosphate phosphoribohydrolase [EC:3.2.2.-] | (RefSeq) cytokinin riboside 5'-monophosphate phosphoribohydrolase LOG7-like	Possible lysine decarboxylase	Probable cytokinin riboside 5&apos;-monophosphate phosphoribohydrolase LOGL10 OS=Oryza sativa subsp. japonica OX=39947 GN=LOGL10 PE=2 SV=1	Cytokinin riboside 5'-monophosphate phosphoribohydrolase (Fragment) OS=Parasponia andersonii OX=3476 GN=PanWU01x14_059790 PE=3 SV=1	Carbohydrate transport and metabolism	PREDICTED: cytokinin riboside 5&apos;-monophosphate phosphoribohydrolase LOG3-like [Cucumis melo]
Pca04G017640	Molecular Function: iron ion binding (GO:0005506);; Molecular Function: electron transfer activity (GO:0009055);; Molecular Function: 2 iron, 2 sulfur cluster binding (GO:0051537);; Molecular Function: FAD binding (GO:0071949);;	K09842|0.0e+00|pop:18098019|K09842 abscisic-aldehyde oxidase [EC:1.2.3.14] | (RefSeq) abscisic-aldehyde oxidase isoform X1	Molybdopterin-binding domain of aldehyde dehydrogenase	Abscisic-aldehyde oxidase OS=Arabidopsis thaliana OX=3702 GN=AAO3 PE=1 SV=1	Uncharacterized protein OS=Populus trichocarpa OX=3694 GN=POPTR_004G191300 PE=3 SV=2	Nucleotide transport and metabolism	PREDICTED: abscisic-aldehyde oxidase-like isoform X1 [Populus euphratica]
Pca04G017650	Molecular Function: protein serine/threonine kinase activity (GO:0004674);; Molecular Function: calcium ion binding (GO:0005509);; Molecular Function: ATP binding (GO:0005524);; Cellular Component: integral component of membrane (GO:0016021);; Molecular Function: polysaccharide binding (GO:0030247);;	K23544|3.4e-103|brp:103842861|K23544 serine incorporator 1/3 | (RefSeq) serine incorporator 3	Protein kinase domain	Wall-associated receptor kinase 2 OS=Arabidopsis thaliana OX=3702 GN=WAK2 PE=1 SV=1	Uncharacterized protein OS=Populus trichocarpa OX=3694 GN=POPTR_004G191400 PE=4 SV=1	Signal transduction mechanisms	hypothetical protein POPTR_0004s20290g [Populus trichocarpa]
Pca04G017660	Molecular Function: protein serine/threonine kinase activity (GO:0004674);; Molecular Function: calcium ion binding (GO:0005509);; Molecular Function: ATP binding (GO:0005524);; Cellular Component: plasma membrane (GO:0005886);; Biological Process: protein phosphorylation (GO:0006468);; Biological Process: cell surface receptor signaling pathway (GO:0007166);; Cellular Component: integral compone…	K23544|2.9e-105|brp:103842861|K23544 serine incorporator 1/3 | (RefSeq) serine incorporator 3	Protein kinase domain	Wall-associated receptor kinase 2 OS=Arabidopsis thaliana OX=3702 GN=WAK2 PE=1 SV=1	Protein kinase domain-containing protein (Fragment) OS=Populus trichocarpa OX=3694 GN=POPTR_004G191500 PE=4 SV=1	Signal transduction mechanisms	PREDICTED: wall-associated receptor kinase 2-like [Populus euphratica]
Pca04G017670	Molecular Function: nucleic acid binding (GO:0003676);; Biological Process: DNA integration (GO:0015074);;	K19525|1.6e-70|dct:110098611|K19525 vacuolar protein sorting-associated protein 13A/C | (RefSeq) uncharacterized protein LOC110098611	RNase H-like domain found in reverse transcriptase	Transposon Ty3-I Gag-Pol polyprotein OS=Saccharomyces cerevisiae (strain ATCC 204508 / S288c) OX=559292 GN=TY3B-I PE=1 SV=2	Endonuclease OS=Theobroma cacao OX=3641 GN=TCM_018243 PE=4 SV=1	Replication, recombination and repair	DNA/RNA polymerases superfamily protein [Theobroma cacao]
Pca04G017680	Cellular Component: integral component of membrane (GO:0016021);; Cellular Component: chloroplast membrane (GO:0031969);;	--	Chloroplast import apparatus Tic20-like	Protein TIC 20-v, chloroplastic OS=Arabidopsis thaliana OX=3702 GN=TIC20-V PE=2 SV=1	Protein TIC 20 OS=Populus trichocarpa OX=3694 GN=POPTR_004G191700 PE=3 SV=1	Function unknown	hypothetical protein POPTR_0004s20320g [Populus trichocarpa]
Pca04G017690	Molecular Function: protein serine/threonine kinase activity (GO:0004674);; Molecular Function: calcium ion binding (GO:0005509);; Molecular Function: ATP binding (GO:0005524);; Cellular Component: plasma membrane (GO:0005886);; Biological Process: protein phosphorylation (GO:0006468);; Biological Process: cell surface receptor signaling pathway (GO:0007166);; Cellular Component: integral compone…	K23544|6.5e-105|brp:103842861|K23544 serine incorporator 1/3 | (RefSeq) serine incorporator 3	Protein kinase domain	Wall-associated receptor kinase 2 OS=Arabidopsis thaliana OX=3702 GN=WAK2 PE=1 SV=1	Uncharacterized protein OS=Populus trichocarpa OX=3694 GN=POPTR_004G191800 PE=4 SV=2	Signal transduction mechanisms	PREDICTED: wall-associated receptor kinase 2-like isoform X1 [Populus euphratica]
Pca05G000360	Biological Process: signal transduction (GO:0007165);;	K13459|9.5e-43|dzi:111275814|K13459 disease resistance protein RPS2 | (RefSeq) probable disease resistance protein At1g61300	TIR domain	Disease resistance protein RPV1 OS=Vitis rotundifolia OX=103349 GN=RPV1 PE=1 SV=1	TIR domain-containing protein OS=Populus trichocarpa OX=3694 GN=POPTR_005G003900 PE=4 SV=1	Function unknown	hypothetical protein POPTR_0005s00590g [Populus trichocarpa]
Pca05G000370	Biological Process: signal transduction (GO:0007165);; Cellular Component: integral component of membrane (GO:0016021);;	K13459|1.4e-35|dzi:111275814|K13459 disease resistance protein RPS2 | (RefSeq) probable disease resistance protein At1g61300	TIR domain	Disease resistance protein RPV1 OS=Vitis rotundifolia OX=103349 GN=RPV1 PE=1 SV=1	TIR domain-containing protein OS=Populus trichocarpa OX=3694 GN=POPTR_005G004100 PE=4 SV=1	Function unknown	hypothetical protein POPTR_0005s00610g [Populus trichocarpa]
Pca05G000380	Biological Process: signal transduction (GO:0007165);;	K13459|3.3e-22|vvi:100265494|K13459 disease resistance protein RPS2 | (RefSeq) probable disease resistance protein At1g52660	TIR domain	Disease resistance protein RPV1 OS=Vitis rotundifolia OX=103349 GN=RPV1 PE=1 SV=1	TIR domain-containing protein OS=Populus trichocarpa OX=3694 GN=POPTR_005G004400 PE=4 SV=2	Function unknown	PREDICTED: TMV resistance protein N-like, partial [Populus euphratica]
Pca05G000390	Biological Process: signal transduction (GO:0007165);;	K13459|1.7e-44|dzi:111275814|K13459 disease resistance protein RPS2 | (RefSeq) probable disease resistance protein At1g61300	TIR domain	Disease resistance protein RPV1 OS=Vitis rotundifolia OX=103349 GN=RPV1 PE=1 SV=1	TIR domain-containing protein OS=Populus trichocarpa OX=3694 GN=POPTR_0505s00200g PE=4 SV=1	Function unknown	hypothetical protein POPTR_0505s00200g [Populus trichocarpa]
Pca05G000400	Biological Process: signal transduction (GO:0007165);;	K13459|1.9e-28|dzi:111275814|K13459 disease resistance protein RPS2 | (RefSeq) probable disease resistance protein At1g61300	TIR domain	Disease resistance protein RPV1 OS=Vitis rotundifolia OX=103349 GN=RPV1 PE=1 SV=1	TIR domain-containing protein OS=Populus trichocarpa OX=3694 GN=POPTR_005G004400 PE=4 SV=2	Function unknown	hypothetical protein POPTR_0005s00600g [Populus trichocarpa]
Pca05G000410	Biological Process: signal transduction (GO:0007165);;	K13459|3.2e-26|vvi:100265494|K13459 disease resistance protein RPS2 | (RefSeq) probable disease resistance protein At1g52660	TIR domain	Disease resistance protein RPV1 OS=Vitis rotundifolia OX=103349 GN=RPV1 PE=1 SV=1	TIR domain-containing protein OS=Populus trichocarpa OX=3694 GN=POPTR_005G004400 PE=4 SV=2	Function unknown	PREDICTED: TMV resistance protein N-like [Populus euphratica]
Pca05G000420	Biological Process: signal transduction (GO:0007165);;	K13459|9.2e-45|dzi:111275814|K13459 disease resistance protein RPS2 | (RefSeq) probable disease resistance protein At1g61300	TIR domain	Disease resistance protein RPV1 OS=Vitis rotundifolia OX=103349 GN=RPV1 PE=1 SV=1	TIR domain-containing protein OS=Populus trichocarpa OX=3694 GN=POPTR_0505s00200g PE=4 SV=1	Function unknown	hypothetical protein POPTR_0505s00200g [Populus trichocarpa]
Pca05G014140	Molecular Function: nucleic acid binding (GO:0003676);; Molecular Function: RNA-DNA hybrid ribonuclease activity (GO:0004523);; Biological Process: DNA integration (GO:0015074);; Molecular Function: nucleotidyltransferase activity (GO:0016779);;	K01303|5.9e-272|fve:101311565|K01303 acylaminoacyl-peptidase [EC:3.4.19.1] | (RefSeq) uncharacterized LOC101311565	RNase H-like domain found in reverse transcriptase	Transposon Ty3-I Gag-Pol polyprotein OS=Saccharomyces cerevisiae (strain ATCC 204508 / S288c) OX=559292 GN=TY3B-I PE=1 SV=2	Endonuclease OS=Rosa chinensis OX=74649 GN=RchiOBHm_Chr1g0344611 PE=4 SV=1	--	hypothetical protein VITISV_020846 [Vitis vinifera]
Pca05G014150	Molecular Function: nucleic acid binding (GO:0003676);; Biological Process: DNA integration (GO:0015074);;	K01303|0.0e+00|fve:101311565|K01303 acylaminoacyl-peptidase [EC:3.4.19.1] | (RefSeq) uncharacterized LOC101311565	RNase H-like domain found in reverse transcriptase	Transposon Ty3-I Gag-Pol polyprotein OS=Saccharomyces cerevisiae (strain ATCC 204508 / S288c) OX=559292 GN=TY3B-I PE=1 SV=2	Endonuclease OS=Fagus sylvatica OX=28930 GN=FSB_LOCUS14304 PE=4 SV=1	--	hypothetical protein VITISV_023515 [Vitis vinifera]
Pca05G014190	Biological Process: cytokinin biosynthetic process (GO:0009691);; Cellular Component: integral component of membrane (GO:0016021);; Molecular Function: hydrolase activity (GO:0016787);;	K22522|1.3e-56|pxb:108866943|K22522 cytokinin riboside 5'-monophosphate phosphoribohydrolase [EC:3.2.2.-] | (RefSeq) cytokinin riboside 5'-monophosphate phosphoribohydrolase LOG7-like	Possible lysine decarboxylase	Probable cytokinin riboside 5&apos;-monophosphate phosphoribohydrolase LOGL10 OS=Oryza sativa subsp. japonica OX=39947 GN=LOGL10 PE=2 SV=1	Cytokinin riboside 5'-monophosphate phosphoribohydrolase (Fragment) OS=Parasponia andersonii OX=3476 GN=PanWU01x14_059790 PE=3 SV=1	Carbohydrate transport and metabolism	PREDICTED: cytokinin riboside 5&apos;-monophosphate phosphoribohydrolase LOG3 [Solanum lycopersicum]
Pca05G014260	Biological Process: cytokinin biosynthetic process (GO:0009691);; Cellular Component: integral component of membrane (GO:0016021);; Molecular Function: hydrolase activity (GO:0016787);;	K22522|9.1e-55|pxb:108866943|K22522 cytokinin riboside 5'-monophosphate phosphoribohydrolase [EC:3.2.2.-] | (RefSeq) cytokinin riboside 5'-monophosphate phosphoribohydrolase LOG7-like	Possible lysine decarboxylase	Probable cytokinin riboside 5&apos;-monophosphate phosphoribohydrolase LOGL10 OS=Oryza sativa subsp. japonica OX=39947 GN=LOGL10 PE=2 SV=1	Cytokinin riboside 5'-monophosphate phosphoribohydrolase (Fragment) OS=Parasponia andersonii OX=3476 GN=PanWU01x14_059790 PE=3 SV=1	Carbohydrate transport and metabolism	carboxy-lyase, putative [Ricinus communis]
Pca05G018870	Molecular Function: DNA binding (GO:0003677);; Cellular Component: nucleus (GO:0005634);;	K14491|2.0e-07|olu:OSTLU_5500|K14491 two-component response regulator ARR-B family | (RefSeq) predicted protein	Myb-like DNA-binding domain	Putative Myb family transcription factor At1g14600 OS=Arabidopsis thaliana OX=3702 GN=At1g14600 PE=2 SV=2	SANT domain-containing protein OS=Populus alba OX=43335 GN=D5086_0000155530 PE=4 SV=1	Transcription	PREDICTED: uncharacterized protein LOC105131474 [Populus euphratica]
Pca05G018880	Cellular Component: integral component of membrane (GO:0016021);;	--	TLC domain	TLC domain-containing protein 4 OS=Mus musculus OX=10090 GN=Tlcd4 PE=2 SV=1	TLC domain-containing protein OS=Populus trichocarpa OX=3694 GN=POPTR_005G206000 PE=4 SV=1	Signal transduction mechanisms	hypothetical protein POPTR_0005s22760g [Populus trichocarpa]
Pca05G018890	Cellular Component: ubiquitin ligase complex (GO:0000151);; Biological Process: immune system process (GO:0002376);; Biological Process: regulation of immune system process (GO:0002682);; Biological Process: positive regulation of immune system process (GO:0002684);; Molecular Function: molecular_function (GO:0003674);; Molecular Function: binding (GO:0005488);; Molecular Function: protein bindin…	K14508|0.0e+00|pop:7464660|K14508 regulatory protein NPR1 | (RefSeq) regulatory protein NPR3 isoform X1	NPR1/NIM1 like defence protein C terminal	BTB/POZ domain and ankyrin repeat-containing protein NPR1 OS=Malus hupehensis OX=106556 GN=NPR1 PE=2 SV=2	Uncharacterized protein OS=Populus trichocarpa OX=3694 GN=POPTR_005G206100 PE=4 SV=2	Function unknown	hypothetical protein POPTR_0005s22770g [Populus trichocarpa]
Pca05G018900	Biological Process: photosystem II assembly (GO:0010207);;	K08902|4.1e-90|pop:7464661|K08902 photosystem II Psb27 protein | (RefSeq) photosystem II repair protein PSB27-H1, chloroplastic	Photosystem II Pbs27	Photosystem II repair protein PSB27-H1, chloroplastic OS=Arabidopsis thaliana OX=3702 GN=PSB27-1 PE=1 SV=1	Uncharacterized protein OS=Populus trichocarpa x Populus deltoides OX=3695 PE=2 SV=1	Function unknown	photosystem 2 family protein [Populus trichocarpa]
Pca05G018910	Molecular Function: structural constituent of ribosome (GO:0003735);; Cellular Component: ribosome (GO:0005840);; Biological Process: translation (GO:0006412);;	K02951|7.5e-77|pop:7464817|K02951 small subunit ribosomal protein S12e | (RefSeq) 40S ribosomal protein S12	Ribosomal protein L7Ae/L30e/S12e/Gadd45 family	40S ribosomal protein S12 OS=Hordeum vulgare OX=4513 GN=RPS12 PE=2 SV=1	40S ribosomal protein S12 OS=Populus trichocarpa x Populus deltoides OX=3695 PE=2 SV=1	Translation, ribosomal structure and biogenesis	unknown [Populus trichocarpa x Populus deltoides]
Pca05G018920	Biological Process: signal transduction (GO:0007165);; Molecular Function: ADP binding (GO:0043531);;	K00695|4.5e-150|mtr:MTR_6g478030|K00695 sucrose synthase [EC:2.4.1.13] | (RefSeq) sucrose synthase	TIR domain	Disease resistance protein RUN1 OS=Vitis rotundifolia OX=103349 GN=RUN1 PE=1 SV=1	ADP-ribosyl cyclase/cyclic ADP-ribose hydrolase OS=Populus trichocarpa OX=3694 GN=POPTR_005G206400 PE=4 SV=1	--	PREDICTED: TMV resistance protein N-like isoform X1 [Populus euphratica]
Pca05G018930	Molecular Function: RNA binding (GO:0003723);; Molecular Function: helicase activity (GO:0004386);; Molecular Function: ATP binding (GO:0005524);; Cellular Component: nucleus (GO:0005634);;	K14442|0.0e+00|pop:7464663|K14442 ATP-dependent RNA helicase DHX36 [EC:3.6.4.13] | (RefSeq) DExH-box ATP-dependent RNA helicase DExH6	Helicase associated domain (HA2)	DExH-box ATP-dependent RNA helicase DExH6 OS=Arabidopsis thaliana OX=3702 GN=HVT1 PE=2 SV=1	RNA helicase OS=Populus trichocarpa OX=3694 GN=POPTR_005G206500 PE=4 SV=1	RNA processing and modification	NUCLEAR DEIH-BOXHELICASE family protein [Populus trichocarpa]
Pca05G018940	Molecular Function: protein binding (GO:0005515);;	K22382|0.0e+00|pop:7464664|K22382 WD repeat-containing protein 26 | (RefSeq) WD repeat-containing protein 26 homolog	WD domain, G-beta repeat	WD repeat-containing protein 26 homolog OS=Arabidopsis thaliana OX=3702 GN=WDR26 PE=1 SV=1	Uncharacterized protein OS=Populus trichocarpa OX=3694 GN=POPTR_005G206600 PE=4 SV=1	Function unknown	hypothetical protein POPTR_0005s22820g [Populus trichocarpa]
Pca05G018950	Molecular Function: calcium ion binding (GO:0005509);; Cellular Component: photosystem II oxygen evolving complex (GO:0009654);; Biological Process: photosynthesis (GO:0015979);; Cellular Component: extrinsic component of membrane (GO:0019898);;	K02717|5.1e-145|pop:7464819|K02717 photosystem II oxygen-evolving enhancer protein 2 | (RefSeq) oxygen-evolving enhancer protein 2, chloroplastic	PsbP	Oxygen-evolving enhancer protein 2, chloroplastic OS=Cucumis sativus OX=3659 GN=PSBP PE=2 SV=1	PsbP domain-containing protein OS=Populus trichocarpa OX=3694 GN=POPTR_005G206700 PE=2 SV=1	Function unknown	photosystem II oxygen-evolving complex protein 2 precursor [Populus trichocarpa]
Pca05G018960	Cellular Component: endoplasmic reticulum membrane (GO:0005789);; Cellular Component: integral component of membrane (GO:0016021);;	K20721|8.5e-49|lang:109354617|K20721 reticulon-1 | (RefSeq) reticulon-like protein B1	Reticulon	Reticulon-like protein B8 OS=Arabidopsis thaliana OX=3702 GN=RTNLB8 PE=2 SV=1	Reticulon-like protein OS=Populus trichocarpa OX=3694 GN=POPTR_005G206800 PE=4 SV=1	Intracellular trafficking, secretion, and vesicular transport	reticulon family protein [Populus trichocarpa]
Pca05G018970	Molecular Function: oxidoreductase activity (GO:0016491);;	K05275|6.1e-61|ota:OT_ostta10g00690|K05275 pyridoxine 4-dehydrogenase [EC:1.1.1.65] | (RefSeq) NADP-dependent oxidoreductase domain	Aldo/keto reductase family	Uncharacterized oxidoreductase At1g06690, chloroplastic OS=Arabidopsis thaliana OX=3702 GN=At1g06690 PE=1 SV=1	Aldo_ket_red domain-containing protein OS=Populus trichocarpa OX=3694 GN=POPTR_005G207000 PE=4 SV=1	Energy production and conversion	aldo/keto reductase family protein [Populus trichocarpa]
Pca05G018980	Molecular Function: oxidoreductase activity (GO:0016491);;	K05275|9.0e-71|ppp:112279415|K05275 pyridoxine 4-dehydrogenase [EC:1.1.1.65] | (RefSeq) pyridoxal reductase, chloroplastic-like	Aldo/keto reductase family	Uncharacterized oxidoreductase At1g06690, chloroplastic OS=Arabidopsis thaliana OX=3702 GN=At1g06690 PE=1 SV=1	Aldo_ket_red domain-containing protein OS=Populus trichocarpa OX=3694 GN=POPTR_005G207100 PE=4 SV=2	Energy production and conversion	aldo/keto reductase family protein [Populus trichocarpa]
Pca05G018990	Molecular Function: oxidoreductase activity (GO:0016491);; Molecular Function: protein dimerization activity (GO:0046983);;	K16189|8.2e-262|pop:7464824|K16189 phytochrome-interacting factor 4 | (RefSeq) LOW QUALITY PROTEIN: transcription factor PIF4	Helix-loop-helix DNA-binding domain	Transcription factor PIF4 OS=Arabidopsis thaliana OX=3702 GN=PIF4 PE=1 SV=1	Transcription factor PIF4-like isoform X2 OS=Populus alba OX=43335 GN=D5086_0000155420 PE=4 SV=1	Transcription	hypothetical protein POPTR_0005s22870g [Populus trichocarpa]
Pca05G019000	Cellular Component: peroxisome (GO:0005777);; Biological Process: polyamine catabolic process (GO:0006598);; Molecular Function: oxidoreductase activity (GO:0016491);; Molecular Function: polyamine oxidase activity (GO:0046592);;	K17839|4.4e-291|pop:7464825|K17839 polyamine oxidase [EC:1.5.3.17 1.5.3.-] | (RefSeq) probable polyamine oxidase 2	Flavin containing amine oxidoreductase	Polyamine oxidase 2 OS=Arabidopsis thaliana OX=3702 GN=PAO2 PE=1 SV=1	Amino_oxidase domain-containing protein OS=Populus trichocarpa OX=3694 GN=POPTR_005G207300 PE=4 SV=2	Secondary metabolites biosynthesis, transport and catabolism	hypothetical protein POPTR_0005s22880g [Populus trichocarpa]
Pca05G019010	Cellular Component: vacuolar membrane (GO:0005774);; Molecular Function: solute:proton antiporter activity (GO:0015299);; Cellular Component: membrane (GO:0016020);; Cellular Component: integral component of membrane (GO:0016021);; Molecular Function: transmembrane transporter activity (GO:0022857);; Molecular Function: xenobiotic transmembrane transporter activity (GO:0042910);;	K03327|1.7e-277|pop:18099641|K03327 multidrug resistance protein, MATE family | (RefSeq) protein DETOXIFICATION 41	MatE	Protein DETOXIFICATION 41 OS=Arabidopsis thaliana OX=3702 GN=DTX41 PE=2 SV=1	Protein DETOXIFICATION OS=Populus trichocarpa OX=3694 GN=POPTR_005G207600 PE=3 SV=1	Defense mechanisms	hypothetical protein POPTR_0005s22910g [Populus trichocarpa]
Pca05G019020	Cellular Component: vacuolar membrane (GO:0005774);; Molecular Function: solute:proton antiporter activity (GO:0015299);; Cellular Component: membrane (GO:0016020);; Cellular Component: integral component of membrane (GO:0016021);; Molecular Function: transmembrane transporter activity (GO:0022857);; Molecular Function: xenobiotic transmembrane transporter activity (GO:0042910);;	K03327|1.1e-218|pop:18099641|K03327 multidrug resistance protein, MATE family | (RefSeq) protein DETOXIFICATION 41	MatE	Protein DETOXIFICATION 41 OS=Arabidopsis thaliana OX=3702 GN=DTX41 PE=2 SV=1	Protein DETOXIFICATION OS=Populus trichocarpa OX=3694 GN=POPTR_005G207600 PE=3 SV=1	Defense mechanisms	hypothetical protein POPTR_0005s22910g [Populus trichocarpa]
Pca05G019030	Molecular Function: DNA binding (GO:0003677);; Cellular Component: nucleus (GO:0005634);; Biological Process: regulation of transcription, DNA-templated (GO:0006355);; Biological Process: auxin-activated signaling pathway (GO:0009734);;	K14486|3.9e-184|nnu:104609299|K14486 auxin response factor | (RefSeq) auxin response factor 7-like	Auxin response factor	Auxin response factor 6 OS=Arabidopsis thaliana OX=3702 GN=ARF6 PE=1 SV=2	Auxin response factor OS=Populus trichocarpa OX=3694 GN=POPTR_005G207700 PE=3 SV=2	Transcription	hypothetical protein POPTR_0005s22930g [Populus trichocarpa]
Pca05G019040	Biological Process: spliceosomal snRNP assembly (GO:0000387);; Cellular Component: nucleus (GO:0005634);;	K11087|5.2e-54|aof:109848858|K11087 small nuclear ribonucleoprotein D1 | (RefSeq) small nuclear ribonucleoprotein Sm D1-like	LSM domain	Small nuclear ribonucleoprotein SmD1b OS=Arabidopsis thaliana OX=3702 GN=SMD1B PE=3 SV=1	Small nuclear ribonucleoprotein Sm D1 OS=Populus alba OX=43335 GN=D5086_0000155380 PE=3 SV=1	RNA processing and modification	small nuclear ribonucleoprotein D1 [Populus trichocarpa]
Pca05G019050	Cellular Component: integral component of chloroplast outer membrane (GO:0031359);;	--	--	Outer envelope membrane protein 7 OS=Arabidopsis thaliana OX=3702 GN=OEP7 PE=1 SV=1	Uncharacterized protein OS=Populus trichocarpa OX=3694 GN=POPTR_005G208100 PE=4 SV=1	Function unknown	outer envelope membrane family protein [Populus trichocarpa]
Pca05G019060	Molecular Function: protein binding (GO:0005515);;	K14495|1.0e-08|lja:Lj5g3v0296130.1|K14495 F-box protein GID2 | (RefSeq) Lj5g3v0296130.1; -	--	F-box protein At2g27310 OS=Arabidopsis thaliana OX=3702 GN=At2g27310 PE=2 SV=1	F-box protein OS=Populus alba OX=43335 GN=D5086_0000155370 PE=4 SV=1	Function unknown	hypothetical protein POPTR_0005s22970g [Populus trichocarpa]
Pca05G019070	Cellular Component: integral component of membrane (GO:0016021);;	--	GDSL/SGNH-like Acyl-Esterase family found in Pmr5 and Cas1p	Protein trichome birefringence-like 10 OS=Arabidopsis thaliana OX=3702 GN=TBL10 PE=2 SV=1	PMR5N domain-containing protein OS=Populus trichocarpa OX=3694 GN=POPTR_002G054400 PE=3 SV=1	Function unknown	PREDICTED: protein trichome birefringence-like 10 [Populus euphratica]
Pca05G019080	Cellular Component: plasmodesma (GO:0009506);;	--	Salt stress response/antifungal	Antifungal protein ginkbilobin-like protein OS=Pinus pinaster OX=71647 GN=EAP PE=2 SV=1	Gnk2-homologous domain-containing protein OS=Populus trichocarpa OX=3694 GN=POPTR_005G208400 PE=4 SV=2	Function unknown	hypothetical protein POPTR_0005s22990g [Populus trichocarpa]
Pca05G019090	Cellular Component: plant-type vacuole membrane (GO:0009705);; Biological Process: malate transport (GO:0015743);; Cellular Component: integral component of membrane (GO:0016021);;	K03695|3.1e-51|egr:104416563|K03695 ATP-dependent Clp protease ATP-binding subunit ClpB | (RefSeq) chaperone protein ClpB1-like	Aluminium activated malate transporter	Aluminum-activated malate transporter 14 OS=Arabidopsis thaliana OX=3702 GN=ALMT14 PE=2 SV=1	Uncharacterized protein OS=Populus trichocarpa OX=3694 GN=POPTR_005G208500 PE=3 SV=1	Function unknown	hypothetical protein POPTR_0005s23000g [Populus trichocarpa]
Pca05G019100	Molecular Function: protein dimerization activity (GO:0046983);;	K13422|4.3e-34|cmax:111498362|K13422 transcription factor MYC2 | (RefSeq) transcription factor MYC4-like	bHLH-MYC and R2R3-MYB transcription factors N-terminal	Transcription factor BHLH42 OS=Actinidia chinensis var. chinensis OX=1590841 GN=BHLH42 PE=1 SV=1	BHLH domain-containing protein OS=Populus trichocarpa OX=3694 GN=POPTR_005G208600 PE=4 SV=1	Transcription	PREDICTED: basic helix-loop-helix protein A isoform X2 [Populus euphratica]
Pca05G019110	--	--	--	--	Uncharacterized protein OS=Populus alba OX=43335 GN=D5086_0000155330 PE=4 SV=1	--	hypothetical protein POPTR_0005s23030g [Populus trichocarpa]
Pca05G019120	--	--	--	--	Uncharacterized protein OS=Populus trichocarpa OX=3694 GN=POPTR_005G208800 PE=4 SV=1	--	hypothetical protein POPTR_0005s23040g [Populus trichocarpa]
Pca05G019130	Cellular Component: mitochondrion (GO:0005739);;	K17710|1.5e-23|cmo:103503999|K17710 pentatricopeptide repeat domain-containing protein 1 | (RefSeq) putative pentatricopeptide repeat-containing protein At2g02150	PPR repeat family	Pentatricopeptide repeat-containing protein At4g02820, mitochondrial OS=Arabidopsis thaliana OX=3702 GN=At4g02820 PE=2 SV=1	Uncharacterized protein OS=Populus trichocarpa OX=3694 GN=POPTR_005G208900 PE=4 SV=1	Function unknown	pentatricopeptide repeat-containing family protein [Populus trichocarpa]
Pca05G019140	Molecular Function: GTPase activity (GO:0003924);; Molecular Function: calcium ion binding (GO:0005509);; Molecular Function: GTP binding (GO:0005525);; Biological Process: mitochondrion organization (GO:0007005);; Biological Process: regulation of mitochondrion organization (GO:0010821);; Cellular Component: integral component of mitochondrial outer membrane (GO:0031307);;	K07870|1.4e-268|pop:7464672|K07870 mitochondrial Rho GTPase 1 [EC:3.6.5.-] | (RefSeq) mitochondrial Rho GTPase 2 isoform X3	EF hand associated	Mitochondrial Rho GTPase 2 OS=Arabidopsis thaliana OX=3702 GN=MIRO2 PE=2 SV=1	Mitochondrial Rho GTPase OS=Populus trichocarpa OX=3694 GN=POPTR_005G209000 PE=3 SV=2	Defense mechanisms	GTP-binding family protein [Populus trichocarpa]
Pca05G019150	--	K13161|9.6e-07|csv:101218373|K13161 heterogeneous nuclear ribonucleoprotein R | (RefSeq) heterogeneous nuclear ribonucleoprotein Q	Fantastic Four meristem regulator	Protein FANTASTIC FOUR 1 OS=Arabidopsis thaliana OX=3702 GN=FAF1 PE=2 SV=1	Uncharacterized protein OS=Populus trichocarpa OX=3694 GN=POPTR_005G209100 PE=3 SV=1	Function unknown	hypothetical protein POPTR_0005s23070g [Populus trichocarpa]
Pca05G019160	Molecular Function: catalytic activity (GO:0003824);; Molecular Function: GTP binding (GO:0005525);; Biological Process: thylakoid membrane organization (GO:0010027);; Cellular Component: chloroplast membrane (GO:0031969);;	--	Dynamin family	Probable transmembrane GTPase FZO-like, chloroplastic OS=Arabidopsis thaliana OX=3702 GN=FZL PE=1 SV=1	G domain-containing protein OS=Populus trichocarpa OX=3694 GN=POPTR_005G209200 PE=4 SV=2	Posttranslational modification, protein turnover, chaperones	hypothetical protein POPTR_0005s23080g [Populus trichocarpa]
Pca05G019170	--	--	--	--	Uncharacterized protein OS=Populus trichocarpa OX=3694 GN=POPTR_005G209300 PE=4 SV=1	Function unknown	hypothetical protein POPTR_0005s23090g [Populus trichocarpa]
Pca05G019180	--	--	--	--	Uncharacterized protein OS=Populus trichocarpa OX=3694 GN=POPTR_005G209400 PE=4 SV=2	--	PREDICTED: uncharacterized protein LOC105131440 [Populus euphratica]
Pca05G019190	Molecular Function: RNA binding (GO:0003723);; Molecular Function: catalytic activity (GO:0003824);; Cellular Component: cytosol (GO:0005829);; Biological Process: rRNA processing (GO:0006364);;	--	NAD dependent epimerase/dehydratase family	Chloroplast stem-loop binding protein of 41 kDa a, chloroplastic OS=Arabidopsis thaliana OX=3702 GN=CSP41A PE=1 SV=1	Epimerase domain-containing protein OS=Populus trichocarpa OX=3694 GN=POPTR_005G209500 PE=4 SV=1	Function unknown	hypothetical protein POPTR_0005s23110g [Populus trichocarpa]
Pca05G019200	Molecular Function: protein binding (GO:0005515);;	K14319|7.0e-298|pop:7464835|K14319 Ran GTPase-activating protein 1 | (RefSeq) RAN GTPase-activating protein 1	WPP domain	RAN GTPase-activating protein 1 OS=Arabidopsis thaliana OX=3702 GN=RANGAP1 PE=1 SV=1	WPP domain-containing protein OS=Populus trichocarpa OX=3694 GN=POPTR_005G209600 PE=4 SV=2	--	RAN GTPASE ACTIVATING protein 1 [Populus trichocarpa]
Pca05G019210	Biological Process: regulation of cyclin-dependent protein serine/threonine kinase activity (GO:0000079);; Molecular Function: protein kinase binding (GO:0019901);;	K01255|2.8e-27|mng:MNEG_4524|K01255 leucyl aminopeptidase [EC:3.4.11.1] | (RefSeq) leucyl aminopeptidase	Cyclin	Cyclin-P3-1 OS=Oryza sativa subsp. japonica OX=39947 GN=CYCP3-1 PE=3 SV=1	Uncharacterized protein OS=Populus trichocarpa OX=3694 GN=POPTR_005G209800 PE=3 SV=1	Cell cycle control, cell division, chromosome partitioning	cyclin family protein [Populus trichocarpa]
Pca05G019220	Molecular Function: GTPase activity (GO:0003924);; Molecular Function: GTP binding (GO:0005525);;	K19828|2.3e-212|pop:7464836|K19828 mitochondrial GTPase 1 | (RefSeq) DAR GTPase 3, chloroplastic	50S ribosome-binding GTPase	DAR GTPase 3, chloroplastic OS=Arabidopsis thaliana OX=3702 GN=DGP3 PE=2 SV=1	CP-type G domain-containing protein OS=Populus trichocarpa OX=3694 GN=POPTR_005G209900 PE=2 SV=1	Function unknown	hypothetical protein POPTR_0005s23150g [Populus trichocarpa]
Pca05G019230	Molecular Function: protein binding (GO:0005515);; Cellular Component: cellular_component (GO:0005575);; Cellular Component: intracellular (GO:0005622);; Cellular Component: obsolete cell (GO:0005623);; Cellular Component: nucleus (GO:0005634);; Cellular Component: nucleoplasm (GO:0005654);; Cellular Component: cytoplasm (GO:0005737);; Biological Process: nucleobase-containing compound metabolic …	K12585|3.0e-62|gmx:100798683|K12585 exosome complex exonuclease DIS3/RRP44 [EC:3.1.13.-] | (RefSeq) exosome complex exonuclease RRP44 homolog A	Armadillo/beta-catenin-like repeat	ARM REPEAT PROTEIN INTERACTING WITH ABF2 OS=Arabidopsis thaliana OX=3702 GN=ARIA PE=1 SV=2	BTB domain-containing protein OS=Populus trichocarpa OX=3694 GN=POPTR_005G210000 PE=4 SV=2	Function unknown	PREDICTED: ARM REPEAT PROTEIN INTERACTING WITH ABF2-like isoform X1 [Populus euphratica]
Pca05G019240	Biological Process: lipid catabolic process (GO:0016042);; Molecular Function: hydrolase activity (GO:0016787);;	--	Patatin-like phospholipase	Probable inactive patatin-like protein 9 OS=Arabidopsis thaliana OX=3702 GN=PLP9 PE=2 SV=1	Patatin OS=Populus trichocarpa OX=3694 GN=POPTR_005G210100 PE=3 SV=1	Lipid transport and metabolism	patatin-related family protein [Populus trichocarpa]
Pca05G019250	Molecular Function: nucleic acid binding (GO:0003676);; Molecular Function: zinc ion binding (GO:0008270);; Biological Process: DNA integration (GO:0015074);;	K02838|2.2e-06|pop:7480695|K02838 ribosome recycling factor | (RefSeq) ribosome-recycling factor, chloroplastic	--	--	Uncharacterized protein OS=Fagus sylvatica OX=28930 GN=FSB_LOCUS38290 PE=4 SV=1	Replication, recombination and repair	hypothetical protein VITISV_012214 [Vitis vinifera]
Pca06G005360	Cellular Component: Golgi membrane (GO:0000139);; Cellular Component: integral component of membrane (GO:0016021);; Molecular Function: palmitoyltransferase activity (GO:0016409);; Biological Process: protein palmitoylation (GO:0018345);; Molecular Function: protein-cysteine S-palmitoyltransferase activity (GO:0019706);;	K20032|0.0e+00|pop:18099894|K20032 palmitoyltransferase ZDHHC13/17 [EC:2.3.1.225] | (RefSeq) protein S-acyltransferase 24	DHHC palmitoyltransferase	Protein S-acyltransferase 24 OS=Arabidopsis thaliana OX=3702 GN=PAT24 PE=2 SV=1	S-acyltransferase OS=Populus trichocarpa OX=3694 GN=POPTR_006G061800 PE=3 SV=1	Function unknown	PREDICTED: protein S-acyltransferase 24-like [Populus euphratica]
Pca06G005370	--	--	--	--	Prolamin_like domain-containing protein OS=Populus alba OX=43335 GN=D5086_0000204450 PE=4 SV=1	--	hypothetical protein POPTR_0006s06070g [Populus trichocarpa]
Pca06G005380	Biological Process: root development (GO:0048364);; Molecular Function: triphosphatase activity (GO:0050355);;	--	CYTH domain	Triphosphate tunnel metalloenzyme 3 OS=Arabidopsis thaliana OX=3702 GN=TTM3 PE=1 SV=1	CYTH domain-containing protein OS=Populus trichocarpa OX=3694 GN=POPTR_006G062000 PE=4 SV=1	Function unknown	hypothetical protein POPTR_0006s06080g [Populus trichocarpa]
Pca06G005390	--	--	--	--	Uncharacterized protein OS=Populus trichocarpa OX=3694 GN=POPTR_006G062050 PE=4 SV=1	--	--
Pca06G005400	Cellular Component: extracellular region (GO:0005576);; Biological Process: double fertilization forming a zygote and endosperm (GO:0009567);; Cellular Component: vesicle (GO:0031982);; Biological Process: regulation of double fertilization forming a zygote and endosperm (GO:0080155);; Biological Process: regulation of protein localization to cell surface (GO:2000008);;	--	Prolamin-like	--	Prolamin_like domain-containing protein OS=Populus trichocarpa OX=3694 GN=POPTR_006G062100 PE=4 SV=1	--	hypothetical protein POPTR_0006s06090g [Populus trichocarpa]
Pca06G005410	Molecular Function: beta-glucuronidase activity (GO:0004566);; Cellular Component: plant-type cell wall (GO:0009505);; Cellular Component: membrane (GO:0016020);;	K07964|0.0e+00|pop:18099898|K07964 heparanase [EC:3.2.1.166] | (RefSeq) heparanase-like protein 3	Glycosyl hydrolase family 79, N-terminal domain	Heparanase-like protein 3 OS=Arabidopsis thaliana OX=3702 GN=At5g34940 PE=2 SV=2	Uncharacterized protein OS=Populus trichocarpa OX=3694 GN=POPTR_006G062200 PE=3 SV=1	Function unknown	hypothetical protein POPTR_0006s06100g [Populus trichocarpa]
Pca06G005420	Cellular Component: integral component of membrane (GO:0016021);; Molecular Function: transmembrane transporter activity (GO:0022857);;	K08193|1.2e-312|pop:18099899|K08193 MFS transporter, ACS family, solute carrier family 17 (sodium-dependent inorganic phosphate cotransporter), other | (RefSeq) probable anion transporter 6, chloroplastic	Major Facilitator Superfamily	Probable anion transporter 6, chloroplastic OS=Arabidopsis thaliana OX=3702 GN=ANTR6 PE=2 SV=1	MFS domain-containing protein OS=Populus trichocarpa OX=3694 GN=POPTR_006G062300 PE=4 SV=1	Carbohydrate transport and metabolism	hypothetical protein POPTR_0006s06110g [Populus trichocarpa]
Pca06G005430	Molecular Function: oxidoreductase activity (GO:0016491);; Biological Process: oxidation-reduction process (GO:0055114);;	K24028|7.7e-13|cqi:110708783|K24028 salicylic acid 3-hydroxylase [EC:1.14.11.-] | (RefSeq) protein DMR6-LIKE OXYGENASE 1-like isoform X1	2OG-Fe(II) oxygenase superfamily	Probable 2-oxoglutarate/Fe(II)-dependent dioxygenase OS=Papaver somniferum OX=3469 GN=DIOX2 PE=2 SV=1	Uncharacterized protein OS=Populus trichocarpa OX=3694 GN=POPTR_006G062400 PE=4 SV=1	Energy production and conversion	hypothetical protein POPTR_0006s06120g [Populus trichocarpa]
Pca07G000320	Molecular Function: DNA binding (GO:0003677);; Molecular Function: protein dimerization activity (GO:0046983);;	K01230|4.3e-29|vvi:100242837|K01230 mannosyl-oligosaccharide alpha-1,2-mannosidase [EC:3.2.1.113] | (RefSeq) mannosyl-oligosaccharide 1,2-alpha-mannosidase MNS1	Protein of unknown function (DUF 659)	--	Uncharacterized protein OS=Populus alba OX=43335 GN=D5086_0000071450 PE=4 SV=1	Function unknown	PREDICTED: uncharacterized protein LOC105130447 isoform X1 [Populus euphratica]
Pca07G000330	--	K11322|1.3e-12|jcu:105645584|K11322 enhancer of polycomb-like protein | (RefSeq) uncharacterized protein LOC105645584	--	--	Uncharacterized protein OS=Populus alba OX=43335 GN=D5086_0000071440 PE=4 SV=1	--	hypothetical protein POPTR_0007s15100g [Populus trichocarpa]
Pca07G000340	Molecular Function: transcription coregulator activity (GO:0003712);; Molecular Function: histone acetyltransferase activity (GO:0004402);; Biological Process: regulation of transcription, DNA-templated (GO:0006355);; Molecular Function: zinc ion binding (GO:0008270);; Cellular Component: host cell nucleus (GO:0042025);;	K04498|0.0e+00|pop:7497750|K04498 E1A/CREB-binding protein [EC:2.3.1.48] | (RefSeq) histone acetyltransferase HAC1	Histone acetylation protein	Histone acetyltransferase HAC1 OS=Arabidopsis thaliana OX=3702 GN=HAC1 PE=1 SV=2	Histone acetyltransferase OS=Populus trichocarpa OX=3694 GN=POPTR_007G003400 PE=4 SV=3	Transcription	TAZ zinc finger family protein [Populus trichocarpa]
Pca07G000350	--	K01845|1.5e-69|apro:F751_2870|K01845 glutamate-1-semialdehyde 2,1-aminomutase [EC:5.4.3.8] | (RefSeq) Glutamate-1-semialdehyde 2,1-aminomutase, chloroplastic	NAD(P)H-binding	Protein HIGH CHLOROPHYLL FLUORESCENCE PHENOTYPE 173, chloroplastic OS=Arabidopsis thaliana OX=3702 GN=HCF173 PE=1 SV=1	Uncharacterized protein OS=Populus trichocarpa OX=3694 GN=POPTR_007G003500 PE=4 SV=1	Carbohydrate transport and metabolism	hypothetical protein POPTR_0007s15080g [Populus trichocarpa]
Pca07G000360	--	--	--	--	Uncharacterized protein OS=Populus trichocarpa OX=3694 GN=POPTR_007G003600 PE=4 SV=1	--	hypothetical protein POPTR_0007s15070g [Populus trichocarpa]
Pca07G000370	Molecular Function: transferase activity, transferring acyl groups other than amino-acyl groups (GO:0016747);;	K13065|1.4e-26|ppp:112275357|K13065 shikimate O-hydroxycinnamoyltransferase [EC:2.3.1.133] | (RefSeq) agmatine hydroxycinnamoyltransferase 1-like	Transferase family	Shikimate O-hydroxycinnamoyltransferase OS=Arabidopsis thaliana OX=3702 GN=HST PE=1 SV=1	Uncharacterized protein OS=Populus trichocarpa OX=3694 GN=POPTR_007G003800 PE=3 SV=1	Function unknown	hypothetical protein POPTR_0007s15050g [Populus trichocarpa]
Pca07G000380	Molecular Function: transcription coregulator activity (GO:0003712);; Molecular Function: histone acetyltransferase activity (GO:0004402);; Biological Process: regulation of transcription, DNA-templated (GO:0006355);; Molecular Function: zinc ion binding (GO:0008270);; Cellular Component: host cell nucleus (GO:0042025);;	K04498|1.3e-184|pop:7497750|K04498 E1A/CREB-binding protein [EC:2.3.1.48] | (RefSeq) histone acetyltransferase HAC1	TAZ zinc finger	Histone acetyltransferase HAC1 OS=Arabidopsis thaliana OX=3702 GN=HAC1 PE=1 SV=2	Histone acetyltransferase OS=Populus trichocarpa OX=3694 GN=POPTR_007G003400 PE=4 SV=3	Transcription	TAZ zinc finger family protein [Populus trichocarpa]
Pca07G009050	Molecular Function: magnesium ion transmembrane transporter activity (GO:0015095);; Biological Process: magnesium ion transport (GO:0015693);; Cellular Component: integral component of membrane (GO:0016021);;	K16075|3.7e-119|lang:109361888|K16075 magnesium transporter | (RefSeq) magnesium transporter MRS2-F-like	CorA-like Mg2+ transporter protein	Magnesium transporter MRS2-F OS=Oryza sativa subsp. indica OX=39946 GN=MRS2-F PE=3 SV=1	Magnesium transporter OS=Populus trichocarpa OX=3694 GN=POPTR_007G098000 PE=3 SV=2	Inorganic ion transport and metabolism	hypothetical protein POPTR_0007s04910g [Populus trichocarpa]
Pca07G009060	Molecular Function: magnesium ion transmembrane transporter activity (GO:0015095);; Biological Process: magnesium ion transport (GO:0015693);; Cellular Component: integral component of membrane (GO:0016021);;	K16075|9.9e-127|lang:109361888|K16075 magnesium transporter | (RefSeq) magnesium transporter MRS2-F-like	CorA-like Mg2+ transporter protein	Magnesium transporter MRS2-F OS=Oryza sativa subsp. indica OX=39946 GN=MRS2-F PE=3 SV=1	Magnesium transporter OS=Populus trichocarpa OX=3694 GN=POPTR_007G098200 PE=3 SV=2	Inorganic ion transport and metabolism	hypothetical protein POPTR_0007s04900g [Populus trichocarpa]
Pca07G009070	--	--	Polyketide cyclase / dehydrase and lipid transport	--	Uncharacterized protein OS=Populus alba OX=43335 GN=D5086_0000298230 PE=3 SV=1	Function unknown	hypothetical protein POPTR_0005s07170g [Populus trichocarpa]
Pca07G009080	--	--	--	Uncharacterized protein At4g08330, chloroplastic OS=Arabidopsis thaliana OX=3702 GN=At4g08330 PE=1 SV=1	Uncharacterized protein OS=Salix brachista OX=2182728 GN=DKX38_007371 PE=4 SV=1	--	hypothetical protein POPTR_0005s07160g [Populus trichocarpa]
Pca07G009090	--	--	--	Protein KOKOPELLI OS=Arabidopsis thaliana OX=3702 GN=KPL PE=2 SV=1	Uncharacterized protein OS=Populus trichocarpa OX=3694 GN=POPTR_007G098300 PE=4 SV=1	--	hypothetical protein POPTR_0007s04890g [Populus trichocarpa]
Pca07G009100	Biological Process: response to light stimulus (GO:0009416);; Molecular Function: protein binding (GO:0005515);;	K13436|1.1e-16|cam:105851362|K13436 pto-interacting protein 1 [EC:2.7.11.1] | (RefSeq) probable receptor-like protein kinase At2g47060	CBS domain	CBS domain-containing protein CBSCBSPB3 OS=Arabidopsis thaliana OX=3702 GN=CBSCBSPB3 PE=1 SV=1	Uncharacterized protein OS=Populus trichocarpa OX=3694 GN=POPTR_007G098400 PE=4 SV=1	Function unknown	hypothetical protein POPTR_0007s04880g [Populus trichocarpa]
Pca07G012650	Biological Process: cellular amino acid metabolic process (GO:0006520);; Molecular Function: transaminase activity (GO:0008483);; Biological Process: biosynthetic process (GO:0009058);; Molecular Function: pyridoxal phosphate binding (GO:0030170);;	K00815|4.2e-173|pop:7459961|K00815 tyrosine aminotransferase [EC:2.6.1.5] | (RefSeq) probable aminotransferase TAT2	Aminotransferase class I and II	Probable aminotransferase TAT2 OS=Arabidopsis thaliana OX=3702 GN=At5g53970 PE=2 SV=1	Aminotran_1_2 domain-containing protein (Fragment) OS=Populus trichocarpa OX=3694 GN=POPTR_T098400 PE=4 SV=1	Amino acid transport and metabolism	PREDICTED: probable aminotransferase TAT2 [Populus euphratica]
Pca07G012660	Biological Process: cellular amino acid metabolic process (GO:0006520);; Molecular Function: transaminase activity (GO:0008483);; Biological Process: biosynthetic process (GO:0009058);; Molecular Function: pyridoxal phosphate binding (GO:0030170);;	K00815|1.7e-174|pop:7459961|K00815 tyrosine aminotransferase [EC:2.6.1.5] | (RefSeq) probable aminotransferase TAT2	Aminotransferase class I and II	Probable aminotransferase TAT2 OS=Arabidopsis thaliana OX=3702 GN=At5g53970 PE=2 SV=1	Putative aminotransferase TAT2 OS=Populus alba OX=43335 GN=D5086_0000139240 PE=3 SV=1	Amino acid transport and metabolism	PREDICTED: probable aminotransferase TAT2 [Populus euphratica]
Pca07G012670	Molecular Function: DNA binding (GO:0003677);; Molecular Function: DNA-binding transcription factor activity (GO:0003700);; Cellular Component: nucleus (GO:0005634);;	K09286|2.4e-113|pop:7469561|K09286 EREBP-like factor | (RefSeq) ethylene-responsive transcription factor 4	AP2 domain	Ethylene-responsive transcription factor 4 OS=Arabidopsis thaliana OX=3702 GN=ERF4 PE=1 SV=1	AP2/ERF domain-containing protein OS=Populus trichocarpa OX=3694 GN=POPTR_007G138100 PE=4 SV=1	Transcription	hypothetical protein POPTR_0007s01110g [Populus trichocarpa]
Pca07G012680	Molecular Function: metal ion binding (GO:0046872);;	K23047|1.6e-224|pop:7459958|K23047 E3 ubiquitin-protein ligase UNKL [EC:2.3.2.27] | (RefSeq) zinc finger CCCH domain-containing protein 2	CCCH-type zinc finger	Zinc finger CCCH domain-containing protein 2 OS=Arabidopsis thaliana OX=3702 GN=TZF4 PE=1 SV=1	Uncharacterized protein OS=Populus trichocarpa OX=3694 GN=POPTR_007G138300 PE=4 SV=1	Function unknown	zinc finger family protein [Populus trichocarpa]
Pca07G012690	Biological Process: lipid transport (GO:0006869);; Molecular Function: lipid binding (GO:0008289);; Cellular Component: membrane (GO:0016020);;	--	Protease inhibitor/seed storage/LTP family	Non-specific lipid-transfer protein 13 OS=Arabidopsis thaliana OX=3702 GN=LTP13 PE=2 SV=1	AAI domain-containing protein OS=Populus trichocarpa OX=3694 GN=POPTR_007G138400 PE=3 SV=2	Function unknown	hypothetical protein POPTR_0007s01070g [Populus trichocarpa]
Pca07G012700	Cellular Component: spindle (GO:0005819);; Cellular Component: microtubule (GO:0005874);; Biological Process: activation of protein kinase activity (GO:0032147);; Biological Process: regulation of mitotic spindle organization (GO:0060236);;	K16812|0.0e+00|pop:7459956|K16812 targeting protein for Xklp2 | (RefSeq) protein TPX2	Cell cycle regulated microtubule associated protein	Protein TPX2 OS=Arabidopsis thaliana OX=3702 GN=TPX2 PE=1 SV=1	Uncharacterized protein OS=Populus trichocarpa OX=3694 GN=POPTR_007G138600 PE=3 SV=2	Function unknown	PREDICTED: protein TPX2-like [Populus euphratica]
Pca07G012710	Cellular Component: ubiquitin ligase complex (GO:0000151);; Cellular Component: nuclear ubiquitin ligase complex (GO:0000152);; Biological Process: cell fate determination (GO:0001709);; Cellular Component: cellular_component (GO:0005575);; Cellular Component: intracellular (GO:0005622);; Cellular Component: obsolete cell (GO:0005623);; Cellular Component: nucleus (GO:0005634);; Biological Proces…	K10695|2.4e-279|pop:7459955|K10695 E3 ubiquitin-protein ligase RNF1/2 [EC:2.3.2.27] | (RefSeq) putative E3 ubiquitin-protein ligase RING1a	Zinc finger, C3HC4 type (RING finger)	Putative E3 ubiquitin-protein ligase RING1a OS=Arabidopsis thaliana OX=3702 GN=RING1A PE=1 SV=2	RING-type domain-containing protein OS=Populus trichocarpa OX=3694 GN=POPTR_007G138700 PE=4 SV=1	Posttranslational modification, protein turnover, chaperones	PREDICTED: putative E3 ubiquitin-protein ligase RING1a [Populus euphratica]
Pca07G012720	--	--	--	--	Uncharacterized protein OS=Populus trichocarpa OX=3694 GN=POPTR_007G138750 PE=4 SV=1	--	--
Pca07G012730	Molecular Function: DNA binding (GO:0003677);; Cellular Component: nucleus (GO:0005634);; Cellular Component: host cell nucleus (GO:0042025);;	K13415|3.7e-18|mdm:103413440|K13415 protein brassinosteroid insensitive 1 [EC:2.7.10.1 2.7.11.1] | (RefSeq) uncharacterized protein LOC103413440 isoform X1	SBP domain	Squamosa promoter-binding-like protein 4 OS=Arabidopsis thaliana OX=3702 GN=SPL4 PE=1 SV=1	SBP-type domain-containing protein OS=Populus trichocarpa OX=3694 GN=POPTR_007G138800 PE=4 SV=2	Transcription	hypothetical protein POPTR_0007s01030g [Populus trichocarpa]
Pca07G012740	Molecular Function: protein kinase activity (GO:0004672);; Molecular Function: ATP binding (GO:0005524);; Biological Process: mitotic spindle assembly checkpoint (GO:0007094);;	K02178|0.0e+00|pop:7469558|K02178 checkpoint serine/threonine-protein kinase [EC:2.7.11.1] | (RefSeq) mitotic checkpoint serine/threonine-protein kinase BUB1	Mad3/BUB1 homology region 1	Mitotic checkpoint serine/threonine-protein kinase BUB1 OS=Arabidopsis thaliana OX=3702 GN=BUB1 PE=1 SV=1	Uncharacterized protein OS=Populus trichocarpa OX=3694 GN=POPTR_007G139000 PE=4 SV=1	Cell cycle control, cell division, chromosome partitioning	PREDICTED: mitotic checkpoint serine/threonine-protein kinase BUB1 [Populus euphratica]
Pca08G020190	Molecular Function: microtubule motor activity (GO:0003777);; Molecular Function: ATP binding (GO:0005524);; Cellular Component: microtubule (GO:0005874);; Biological Process: microtubule-based movement (GO:0007018);; Molecular Function: microtubule binding (GO:0008017);;	K10393|2.1e-264|pop:18109296|K10393 kinesin family member 2/24 | (RefSeq) kinesin-like protein KIN-13A	Kinesin motor domain	Kinesin-like protein KIN-13A OS=Arabidopsis thaliana OX=3702 GN=KIN13A PE=1 SV=1	Kinesin-like protein OS=Populus trichocarpa OX=3694 GN=POPTR_T115700 PE=3 SV=1	Cytoskeleton	hypothetical protein POPTR_0008s22050g, partial [Populus trichocarpa]
Pca08G020200	Molecular Function: iron ion binding (GO:0005506);; Cellular Component: membrane (GO:0016020);; Molecular Function: oxidoreductase activity, acting on paired donors, with incorporation or reduction of molecular oxygen, NAD(P)H as one donor, and incorporation of one atom of oxygen (GO:0016709);; Molecular Function: heme binding (GO:0020037);;	K23806|3.9e-59|vvi:100263449|K23806 alpha-guaiene 2-oxidase | (RefSeq) CYP71BE5; premnaspirodiene oxygenase-like	Cytochrome P450	Cytochrome P450 71D10 OS=Glycine max OX=3847 GN=CYP71D10 PE=2 SV=1	Uncharacterized protein OS=Populus trichocarpa OX=3694 GN=POPTR_007G074300 PE=3 SV=1	Secondary metabolites biosynthesis, transport and catabolism	PREDICTED: cytochrome P450 71D9-like [Populus euphratica]
Pca08G020270	Molecular Function: iron ion binding (GO:0005506);; Cellular Component: membrane (GO:0016020);; Cellular Component: integral component of membrane (GO:0016021);; Molecular Function: oxidoreductase activity, acting on paired donors, with incorporation or reduction of molecular oxygen, NAD(P)H as one donor, and incorporation of one atom of oxygen (GO:0016709);; Molecular Function: heme binding (GO:…	K23806|5.0e-95|vvi:100246293|K23806 alpha-guaiene 2-oxidase | (RefSeq) premnaspirodiene oxygenase-like	Cytochrome P450	Premnaspirodiene oxygenase OS=Hyoscyamus muticus OX=35626 GN=CYP71D55 PE=1 SV=1	Uncharacterized protein OS=Populus trichocarpa OX=3694 GN=POPTR_008G223500 PE=3 SV=2	Secondary metabolites biosynthesis, transport and catabolism	hypothetical protein POPTR_0008s21950g [Populus trichocarpa]
Pca08G020300	Molecular Function: iron ion binding (GO:0005506);; Cellular Component: membrane (GO:0016020);; Cellular Component: integral component of membrane (GO:0016021);; Molecular Function: oxidoreductase activity, acting on paired donors, with incorporation or reduction of molecular oxygen, NAD(P)H as one donor, and incorporation of one atom of oxygen (GO:0016709);; Molecular Function: heme binding (GO:…	K23806|3.9e-73|vvi:100263449|K23806 alpha-guaiene 2-oxidase | (RefSeq) CYP71BE5; premnaspirodiene oxygenase-like	Cytochrome P450	Cytochrome P450 71D10 OS=Glycine max OX=3847 GN=CYP71D10 PE=2 SV=1	Uncharacterized protein OS=Populus trichocarpa OX=3694 GN=POPTR_007G075000 PE=3 SV=1	Secondary metabolites biosynthesis, transport and catabolism	PREDICTED: cytochrome P450 71D9-like [Populus euphratica]
Pca08G020580	--	--	--	--	Uncharacterized protein OS=Populus trichocarpa OX=3694 GN=POPTR_008G051450 PE=4 SV=1	--	--
Pca08G020590	--	K05909|1.3e-20|dct:110093787|K05909 laccase [EC:1.10.3.2] | (RefSeq) laccase-11	Domain of unknown function (DUF4283)	--	DUF4283 domain-containing protein OS=Populus alba OX=43335 GN=D5086_0000103210 PE=4 SV=1	Function unknown	hypothetical protein POPTR_0014s18600g [Populus trichocarpa]
Pca08G020600	Molecular Function: nucleic acid binding (GO:0003676);; Molecular Function: RNA-DNA hybrid ribonuclease activity (GO:0004523);; Biological Process: DNA integration (GO:0015074);;	K00820|4.0e-78|nta:107787623|K00820 glutamine---fructose-6-phosphate transaminase (isomerizing) [EC:2.6.1.16] | (RefSeq) glutamine--fructose-6-phosphate aminotransferase [isomerizing] 2-like	Reverse transcriptase (RNA-dependent DNA polymerase)	Retrovirus-related Pol polyprotein from transposon 412 OS=Drosophila melanogaster OX=7227 GN=POL PE=4 SV=1	Ribonuclease H OS=Gossypium hirsutum OX=3635 GN=LOC107934264 PE=4 SV=1	Amino acid transport and metabolism	PREDICTED: uncharacterized protein LOC105117363 [Populus euphratica]
Pca08G020610	--	K12355|3.7e-29|gab:108485106|K12355 coniferyl-aldehyde dehydrogenase [EC:1.2.1.68] | (RefSeq) aldehyde dehydrogenase family 2 member C4-like	Retrotransposon gag protein	--	Retrotrans_gag domain-containing protein OS=Cucumis melo var. makuwa OX=1194695 GN=E6C27_scaffold455G00760 PE=4 SV=1	Replication, recombination and repair	PREDICTED: LOW QUALITY PROTEIN: uncharacterized protein LOC105136373 [Populus euphratica]
Pca08G020620	Molecular Function: nucleic acid binding (GO:0003676);; Molecular Function: RNA-DNA hybrid ribonuclease activity (GO:0004523);; Biological Process: DNA integration (GO:0015074);;	K00820|1.4e-77|nta:107787623|K00820 glutamine---fructose-6-phosphate transaminase (isomerizing) [EC:2.6.1.16] | (RefSeq) glutamine--fructose-6-phosphate aminotransferase [isomerizing] 2-like	RNase H-like domain found in reverse transcriptase	Retrovirus-related Pol polyprotein from transposon 17.6 OS=Drosophila melanogaster OX=7227 GN=pol PE=4 SV=1	Ribonuclease H OS=Hibiscus syriacus OX=106335 GN=F3Y22_tig00111402pilonHSYRG00591 PE=4 SV=1	Replication, recombination and repair	PREDICTED: LOW QUALITY PROTEIN: uncharacterized protein LOC105115477 [Populus euphratica]
Pca08G020630	Molecular Function: nucleic acid binding (GO:0003676);; Biological Process: DNA integration (GO:0015074);;	K01303|1.6e-303|fve:101311565|K01303 acylaminoacyl-peptidase [EC:3.4.19.1] | (RefSeq) uncharacterized LOC101311565	RNase H-like domain found in reverse transcriptase	Transposon Ty3-I Gag-Pol polyprotein OS=Saccharomyces cerevisiae (strain ATCC 204508 / S288c) OX=559292 GN=TY3B-I PE=1 SV=2	Endonuclease OS=Fagus sylvatica OX=28930 GN=FSB_LOCUS14304 PE=4 SV=1	Replication, recombination and repair	hypothetical protein VITISV_023515 [Vitis vinifera]
Pca08G020640	Molecular Function: nucleic acid binding (GO:0003676);; Biological Process: DNA integration (GO:0015074);;	K01303|4.0e-250|fve:101311565|K01303 acylaminoacyl-peptidase [EC:3.4.19.1] | (RefSeq) uncharacterized LOC101311565	RNase H-like domain found in reverse transcriptase	Retrovirus-related Pol polyprotein from transposon 17.6 OS=Drosophila melanogaster OX=7227 GN=pol PE=4 SV=1	Integrase catalytic domain-containing protein OS=Fagus sylvatica OX=28930 GN=FSB_LOCUS27696 PE=4 SV=1	Replication, recombination and repair	hypothetical protein VITISV_027765 [Vitis vinifera]
Pca08G020650	--	--	--	--	Uncharacterized protein OS=Populus trichocarpa OX=3694 GN=POPTR_005G133400 PE=4 SV=1	--	hypothetical protein POPTR_0017s03190g, partial [Populus trichocarpa]
Pca08G020660	--	K05909|8.4e-17|dct:110093787|K05909 laccase [EC:1.10.3.2] | (RefSeq) laccase-11	Domain of unknown function (DUF4283)	--	Uncharacterized protein OS=Populus trichocarpa OX=3694 GN=POPTR_0590s00210g PE=4 SV=1	Function unknown	hypothetical protein POPTR_0009s00280g, partial [Populus trichocarpa]
Pca08G020670	--	--	--	--	Uncharacterized protein OS=Populus trichocarpa OX=3694 GN=POPTR_005G132300 PE=4 SV=1	--	hypothetical protein POPTR_0008s21840g [Populus trichocarpa]
Pca08G020680	Cellular Component: integral component of membrane (GO:0016021);;	--	--	--	Uncharacterized protein OS=Acer yangbiense OX=1000413 GN=EZV62_024287 PE=4 SV=1	--	hypothetical protein [Zea mays]
Pca08G020690	--	--	--	Putative uncharacterized protein ART2 OS=Saccharomyces cerevisiae (strain ATCC 204508 / S288c) OX=559292 GN=ART2 PE=5 SV=1	Putative senescence-associated protein OS=Populus alba OX=43335 GN=D5086_0000013150 PE=4 SV=1	--	hypothetical protein [Arabidopsis thaliana]
Pca08G020700	--	--	Domain of unknown function (DUF4283)	--	DUF4283 domain-containing protein (Fragment) OS=Populus trichocarpa OX=3694 GN=POPTR_1250s00200g PE=4 SV=1	Amino acid transport and metabolism	hypothetical protein POPTR_0015s06420g, partial [Populus trichocarpa]
Pca10G002930	Biological Process: cytokinin biosynthetic process (GO:0009691);; Cellular Component: integral component of membrane (GO:0016021);; Molecular Function: hydrolase activity (GO:0016787);;	K22522|5.7e-57|pxb:108866943|K22522 cytokinin riboside 5'-monophosphate phosphoribohydrolase [EC:3.2.2.-] | (RefSeq) cytokinin riboside 5'-monophosphate phosphoribohydrolase LOG7-like	Possible lysine decarboxylase	Probable cytokinin riboside 5&apos;-monophosphate phosphoribohydrolase LOGL10 OS=Oryza sativa subsp. japonica OX=39947 GN=LOGL10 PE=2 SV=1	Cytokinin riboside 5'-monophosphate phosphoribohydrolase (Fragment) OS=Parasponia andersonii OX=3476 GN=PanWU01x14_059790 PE=3 SV=1	Carbohydrate transport and metabolism	PREDICTED: cytokinin riboside 5&apos;-monophosphate phosphoribohydrolase LOG3 [Solanum lycopersicum]
Pca10G002940	--	K01303|1.3e-101|fve:101311565|K01303 acylaminoacyl-peptidase [EC:3.4.19.1] | (RefSeq) uncharacterized LOC101311565	Integrase zinc binding domain	--	Integrase OS=Populus trichocarpa OX=3694 PE=2 SV=1	Replication, recombination and repair	integrase [Populus trichocarpa]
Pca10G003080	--	K01303|1.1e-89|fve:101311565|K01303 acylaminoacyl-peptidase [EC:3.4.19.1] | (RefSeq) uncharacterized LOC101311565	Aspartyl protease	--	Uncharacterized protein OS=Fagus sylvatica OX=28930 GN=FSB_LOCUS24606 PE=4 SV=1	Translation, ribosomal structure and biogenesis	PREDICTED: uncharacterized protein LOC105116554 [Populus euphratica]
Pca10G003090	Biological Process: cytokinin biosynthetic process (GO:0009691);; Cellular Component: integral component of membrane (GO:0016021);; Molecular Function: hydrolase activity (GO:0016787);;	K22522|2.2e-56|pxb:108866943|K22522 cytokinin riboside 5'-monophosphate phosphoribohydrolase [EC:3.2.2.-] | (RefSeq) cytokinin riboside 5'-monophosphate phosphoribohydrolase LOG7-like	Possible lysine decarboxylase	Probable cytokinin riboside 5&apos;-monophosphate phosphoribohydrolase LOGL10 OS=Oryza sativa subsp. japonica OX=39947 GN=LOGL10 PE=2 SV=1	Cytokinin riboside 5'-monophosphate phosphoribohydrolase (Fragment) OS=Parasponia andersonii OX=3476 GN=PanWU01x14_059790 PE=3 SV=1	Carbohydrate transport and metabolism	Os10g0479500 [Oryza sativa Japonica Group]
Pca10G003100	Molecular Function: nucleic acid binding (GO:0003676);; Biological Process: DNA integration (GO:0015074);;	K01303|4.8e-281|fve:101311565|K01303 acylaminoacyl-peptidase [EC:3.4.19.1] | (RefSeq) uncharacterized LOC101311565	RNase H-like domain found in reverse transcriptase	Transposon Ty3-I Gag-Pol polyprotein OS=Saccharomyces cerevisiae (strain ATCC 204508 / S288c) OX=559292 GN=TY3B-I PE=1 SV=2	Endonuclease OS=Fagus sylvatica OX=28930 GN=FSB_LOCUS14304 PE=4 SV=1	Replication, recombination and repair	integrase [Populus trichocarpa]
Pca11G003160	Molecular Function: protein serine/threonine kinase activity (GO:0004674);; Molecular Function: ATP binding (GO:0005524);; Cellular Component: integral component of membrane (GO:0016021);; Biological Process: recognition of pollen (GO:0048544);;	K24104|7.1e-72|thj:104799061|K24104 GPN-loop GTPase | (RefSeq) LOW QUALITY PROTEIN: uncharacterized protein LOC104799061	Protein tyrosine and serine/threonine kinase	G-type lectin S-receptor-like serine/threonine-protein kinase At1g11330 OS=Arabidopsis thaliana OX=3702 GN=At1g11330 PE=1 SV=3	Receptor-like serine/threonine-protein kinase OS=Populus trichocarpa OX=3694 GN=POPTR_011G038000 PE=3 SV=2	Signal transduction mechanisms	PREDICTED: G-type lectin S-receptor-like serine/threonine-protein kinase At1g11330 isoform X1 [Populus euphratica]
Pca11G003170	Molecular Function: protein serine/threonine kinase activity (GO:0004674);; Molecular Function: ATP binding (GO:0005524);; Cellular Component: plasma membrane (GO:0005886);; Biological Process: protein phosphorylation (GO:0006468);; Cellular Component: integral component of membrane (GO:0016021);; Biological Process: recognition of pollen (GO:0048544);;	K24104|1.2e-78|thj:104799061|K24104 GPN-loop GTPase | (RefSeq) LOW QUALITY PROTEIN: uncharacterized protein LOC104799061	Protein tyrosine and serine/threonine kinase	G-type lectin S-receptor-like serine/threonine-protein kinase At1g11330 OS=Arabidopsis thaliana OX=3702 GN=At1g11330 PE=1 SV=3	Receptor-like serine/threonine-protein kinase OS=Populus trichocarpa OX=3694 GN=POPTR_011G038800 PE=3 SV=2	Signal transduction mechanisms	PREDICTED: G-type lectin S-receptor-like serine/threonine-protein kinase At1g11330 isoform X2 [Populus euphratica]
Pca11G003180	Molecular Function: protein serine/threonine kinase activity (GO:0004674);; Molecular Function: ATP binding (GO:0005524);; Cellular Component: integral component of membrane (GO:0016021);; Biological Process: recognition of pollen (GO:0048544);;	K24104|5.2e-74|thj:104799061|K24104 GPN-loop GTPase | (RefSeq) LOW QUALITY PROTEIN: uncharacterized protein LOC104799061	Protein kinase domain	G-type lectin S-receptor-like serine/threonine-protein kinase At1g11330 OS=Arabidopsis thaliana OX=3702 GN=At1g11330 PE=1 SV=3	Uncharacterized protein OS=Populus trichocarpa OX=3694 GN=POPTR_011G038401 PE=4 SV=1	Signal transduction mechanisms	PREDICTED: G-type lectin S-receptor-like serine/threonine-protein kinase At1g11330 isoform X1 [Populus euphratica]
Pca11G007270	Molecular Function: nucleic acid binding (GO:0003676);; Biological Process: DNA integration (GO:0015074);;	K01303|3.4e-124|fve:101311565|K01303 acylaminoacyl-peptidase [EC:3.4.19.1] | (RefSeq) uncharacterized LOC101311565	Reverse transcriptase (RNA-dependent DNA polymerase)	Retrovirus-related Pol polyprotein from transposon 17.6 OS=Drosophila melanogaster OX=7227 GN=pol PE=4 SV=1	Integrase catalytic domain-containing protein OS=Fagus sylvatica OX=28930 GN=FSB_LOCUS27696 PE=4 SV=1	Replication, recombination and repair	hypothetical protein VITISV_027765 [Vitis vinifera]
Pca11G007330	Biological Process: cytokinin biosynthetic process (GO:0009691);; Cellular Component: integral component of membrane (GO:0016021);; Molecular Function: hydrolase activity (GO:0016787);;	K22522|3.3e-57|pxb:108866943|K22522 cytokinin riboside 5'-monophosphate phosphoribohydrolase [EC:3.2.2.-] | (RefSeq) cytokinin riboside 5'-monophosphate phosphoribohydrolase LOG7-like	Possible lysine decarboxylase	Probable cytokinin riboside 5&apos;-monophosphate phosphoribohydrolase LOGL3 OS=Oryza sativa subsp. japonica OX=39947 GN=LOGL3 PE=2 SV=1	Cytokinin riboside 5'-monophosphate phosphoribohydrolase (Fragment) OS=Parasponia andersonii OX=3476 GN=PanWU01x14_059790 PE=3 SV=1	Carbohydrate transport and metabolism	PREDICTED: cytokinin riboside 5&apos;-monophosphate phosphoribohydrolase LOG1-like [Sesamum indicum]
Pca11G007360	--	--	--	--	--	--	--
Pca11G007490	--	--	--	--	Uncharacterized protein OS=Populus alba OX=43335 GN=D5086_0000222090 PE=4 SV=1	--	hypothetical protein POPTR_0011s08570g [Populus trichocarpa]
Pca11G007500	--	K22804|1.8e-77|bna:106442438|K22804 structural maintenance of chromosomes protein 6 | (RefSeq) structural maintenance of chromosomes protein 6B-like	Reverse transcriptase (RNA-dependent DNA polymerase)	Transposon TX1 uncharacterized 149 kDa protein OS=Xenopus laevis OX=8355 PE=4 SV=1	Reverse transcriptase domain-containing protein OS=Davidia involucrata OX=16924 GN=Din_005122 PE=4 SV=1	Function unknown	PREDICTED: uncharacterized protein LOC104429377 [Eucalyptus grandis]
Pca11G007510	--	K02209|5.7e-07|boe:106320430|K02209 DNA replication licensing factor MCM5 [EC:3.6.4.12] | (RefSeq) uncharacterized protein LOC106320430	Endonuclease/Exonuclease/phosphatase family	--	Uncharacterized protein OS=Populus trichocarpa OX=3694 GN=POPTR_004G127000 PE=4 SV=1	Function unknown	hypothetical protein POPTR_0007s08900g [Populus trichocarpa]
Pca11G007530	--	--	--	--	Uncharacterized protein OS=Populus alba OX=43335 GN=D5086_0000222090 PE=4 SV=1	--	hypothetical protein POPTR_0011s08570g [Populus trichocarpa]
Pca11G007540	Cellular Component: photosystem II (GO:0009523);; Cellular Component: chloroplast thylakoid membrane (GO:0009535);; Biological Process: photosynthetic electron transport in photosystem II (GO:0009772);; Cellular Component: integral component of membrane (GO:0016021);; Molecular Function: chlorophyll binding (GO:0016168);; Biological Process: protein-chromophore linkage (GO:0018298);; Molecular Fu…	K02705|3.9e-151|jre:26380811|K02705 photosystem II CP43 chlorophyll apoprotein | (RefSeq) psbC, AT063_gp070; photosystem II 44 kDa protein	Photosystem II protein	Photosystem II CP43 reaction center protein OS=Populus alba OX=43335 GN=psbC PE=3 SV=1	Photosystem II CP43 reaction center protein OS=Chrysosplenium macrophyllum OX=2306215 GN=psbC PE=3 SV=2	Energy production and conversion	photosystem II CP43 protein [Populus alba]
Pca11G007550	Molecular Function: structural constituent of ribosome (GO:0003735);; Cellular Component: ribosome (GO:0005840);; Biological Process: translation (GO:0006412);; Cellular Component: chloroplast (GO:0009507);; Molecular Function: rRNA binding (GO:0019843);;	K02954|1.1e-34|pop:4929661|K02954 small subunit ribosomal protein S14 | (RefSeq) rps14, Poptr_cp020; ribosomal protein S14	Ribosomal protein S14p/S29e	30S ribosomal protein S14, chloroplastic OS=Populus alba OX=43335 GN=rps14 PE=3 SV=1	30S ribosomal protein S14, chloroplastic OS=Salix interior OX=75712 GN=rps14 PE=3 SV=1	Translation, ribosomal structure and biogenesis	ribosomal protein S14 [Populus alba]
Pca11G007560	Cellular Component: photosystem I (GO:0009522);; Biological Process: photosynthesis (GO:0015979);; Cellular Component: integral component of membrane (GO:0016021);;	K02690|1.5e-261|pop:4929662|K02690 photosystem I P700 chlorophyll a apoprotein A2 | (RefSeq) psaB, Poptr_cp021; photosystem I P700 chlorophyll a apoprotein A2	Photosystem I psaA/psaB protein	Photosystem I P700 chlorophyll a apoprotein A2 OS=Populus alba OX=43335 GN=psaB PE=3 SV=1	Photosystem I OS=Helianthus annuus OX=4232 GN=PSAB PE=3 SV=1	Energy production and conversion	photosystem I P700 apoprotein A2 [Populus alba]
Pca11G007570	Molecular Function: magnesium ion binding (GO:0000287);; Molecular Function: DNA binding (GO:0003677);; Molecular Function: DNA-directed 5'-3' RNA polymerase activity (GO:0003899);; Biological Process: transcription, DNA-templated (GO:0006351);; Molecular Function: zinc ion binding (GO:0008270);; Cellular Component: chloroplast (GO:0009507);;	K03043|1.1e-35|pop:112323823|K03043 DNA-directed RNA polymerase subunit beta [EC:2.7.7.6] | (RefSeq) LOW QUALITY PROTEIN: uncharacterized protein LOC112323823	RNA polymerase Rpb1, domain 1	DNA-directed RNA polymerase subunit beta&apos; OS=Populus alba OX=43335 GN=rpoC1 PE=3 SV=1	DNA-directed RNA polymerase subunit beta' OS=Populus davidiana OX=266767 GN=rpoC1 PE=3 SV=1	Transcription	RNA polymerase beta (chloroplast) [Populus euphratica]
Pca11G007640	Cellular Component: cytoplasm (GO:0005737);; Cellular Component: actin filament (GO:0005884);; Cellular Component: actin filament bundle (GO:0032432);; Molecular Function: actin filament binding (GO:0051015);; Biological Process: actin filament bundle assembly (GO:0051017);; Biological Process: actin filament network formation (GO:0051639);;	K17275|0.0e+00|pop:7483611|K17275 plastin-1 | (RefSeq) fimbrin-1	Calponin homology (CH) domain	Fimbrin-5 OS=Arabidopsis thaliana OX=3702 GN=FIM5 PE=1 SV=1	Uncharacterized protein OS=Populus trichocarpa OX=3694 GN=POPTR_011G086500 PE=4 SV=1	Cytoskeleton	fimbrin-like family protein [Populus trichocarpa]
Pca11G007650	Molecular Function: DNA binding (GO:0003677);; Molecular Function: protein dimerization activity (GO:0046983);;	K21437|4.9e-27|ccav:112523844|K21437 ankyrin repeat domain-containing protein 13 | (RefSeq) uncharacterized protein LOC112523844	hAT family C-terminal dimerisation region	Zinc finger BED domain-containing protein RICESLEEPER 2 OS=Oryza sativa subsp. japonica OX=39947 GN=Os03g0733400 PE=2 SV=1	Zinc finger BED domain-containing protein RICESLEEPER 2-like OS=Cucumis melo var. makuwa OX=1194695 GN=E5676_scaffold1737G001200 PE=4 SV=1	Replication, recombination and repair	hypothetical protein POPTR_0004s15890g [Populus trichocarpa]
Pca11G011760	--	K14494|5.4e-62|ccav:112517260|K14494 DELLA protein | (RefSeq) DELLA protein GAI-like	GRAS domain family	Chitin-inducible gibberellin-responsive protein 1 OS=Oryza sativa subsp. japonica OX=39947 GN=CIGR1 PE=2 SV=1	Phytochrome A signal transduction 1 OS=Populus deltoides x Populus x canadensis OX=1030010 GN=PAT1-4 PE=2 SV=1	Transcription	hypothetical protein POPTR_0011s13460g [Populus trichocarpa]
Pca11G011770	Molecular Function: transmembrane receptor protein serine/threonine kinase activity (GO:0004675);; Molecular Function: ATP binding (GO:0005524);; Cellular Component: plasma membrane (GO:0005886);; Biological Process: protein phosphorylation (GO:0006468);;	K13430|1.1e-62|sot:102584664|K13430 serine/threonine-protein kinase PBS1 [EC:2.7.11.1] | (RefSeq) serine/threonine-protein kinase CDL1-like	Protein tyrosine and serine/threonine kinase	Calcium/calmodulin-regulated receptor-like kinase 1 OS=Arabidopsis thaliana OX=3702 GN=CRLK1 PE=1 SV=1	Protein kinase domain-containing protein OS=Populus trichocarpa OX=3694 GN=POPTR_011G131200 PE=4 SV=1	Signal transduction mechanisms	hypothetical protein POPTR_0011s13470g [Populus trichocarpa]
Pca11G011780	Molecular Function: nucleic acid binding (GO:0003676);;	--	--	--	C2H2-type domain-containing protein OS=Populus trichocarpa OX=3694 GN=POPTR_011G131300 PE=4 SV=1	Function unknown	zinc finger family protein [Populus trichocarpa]
Pca11G011790	Cellular Component: nucleosome (GO:0000786);; Cellular Component: nuclear chromatin (GO:0000790);; Molecular Function: DNA binding (GO:0003677);; Biological Process: chromatin organization (GO:0006325);; Biological Process: chromatin silencing (GO:0006342);; Molecular Function: protein heterodimerization activity (GO:0046982);;	K11251|3.2e-66|pop:7454400|K11251 histone H2A | (RefSeq) probable histone H2A.1	C-terminus of histone H2A	Probable histone H2A.1 OS=Arabidopsis thaliana OX=3702 GN=At1g51060 PE=1 SV=1	Histone H2A OS=Populus trichocarpa OX=3694 GN=POPTR_011G131400 PE=2 SV=1	Chromatin structure and dynamics	histone H2A family protein [Populus trichocarpa]
Pca11G011800	--	K20283|4.6e-07|han:110864909|K20283 golgin subfamily A member 4 | (RefSeq) intracellular protein transport protein USO1-like	--	Uncharacterized protein At4g38062 OS=Arabidopsis thaliana OX=3702 GN=At4g38062 PE=4 SV=1	Uncharacterized protein OS=Populus trichocarpa OX=3694 GN=POPTR_011G131500 PE=4 SV=1	Function unknown	PREDICTED: uncharacterized protein At4g38062-like [Populus euphratica]
Pca11G011810	Biological Process: mRNA splicing, via spliceosome (GO:0000398);; Cellular Component: post-mRNA release spliceosomal complex (GO:0071014);;	--	Protein similar to CwfJ C-terminus 1	CWF19-like protein 2 OS=Homo sapiens OX=9606 GN=CWF19L2 PE=1 SV=4	Uncharacterized protein OS=Populus trichocarpa OX=3694 GN=POPTR_011G131600 PE=4 SV=2	Function unknown	hypothetical protein POPTR_0011s13505g [Populus trichocarpa]
Pca11G011820	Cellular Component: integral component of membrane (GO:0016021);;	K02184|1.3e-97|sind:105170502|K02184 formin 2 | (RefSeq) formin-like protein 1	Formin Homology 2 Domain	Formin-like protein 5 OS=Arabidopsis thaliana OX=3702 GN=FH5 PE=2 SV=2	Formin-like protein OS=Populus trichocarpa OX=3694 GN=POPTR_011G131700 PE=3 SV=1	--	formin homology 2 domain-containing family protein [Populus trichocarpa]
Pca11G011830	--	K13993|7.5e-11|mus:103969209|K13993 HSP20 family protein | (RefSeq) 16.9 kDa class I heat shock protein 1-like	Hsp20/alpha crystallin family	21.7 kDa class VI heat shock protein OS=Arabidopsis thaliana OX=3702 GN=HSP21.7 PE=2 SV=1	SHSP domain-containing protein OS=Populus trichocarpa OX=3694 GN=POPTR_011G131800 PE=3 SV=1	Function unknown	hypothetical protein POPTR_0011s13520g [Populus trichocarpa]
Pca11G011840	Molecular Function: microtubule motor activity (GO:0003777);; Molecular Function: ATP binding (GO:0005524);; Cellular Component: kinesin complex (GO:0005871);; Cellular Component: microtubule (GO:0005874);; Biological Process: microtubule-based movement (GO:0007018);; Molecular Function: microtubule binding (GO:0008017);; Molecular Function: ATPase activity (GO:0016887);; Biological Process: spin…	K10405|0.0e+00|pop:7470919|K10405 kinesin family member C1 | (RefSeq) kinesin-like protein KIN-14N	Kinesin motor domain	Kinesin-like protein KIN-14N OS=Arabidopsis thaliana OX=3702 GN=KIN14N PE=1 SV=1	Kinesin-like protein OS=Populus trichocarpa OX=3694 GN=POPTR_011G131900 PE=3 SV=1	Cytoskeleton	PREDICTED: kinesin-3-like [Populus euphratica]
Pca11G011850	Molecular Function: GTPase activity (GO:0003924);; Molecular Function: GTP binding (GO:0005525);;	K03243|2.0e-35|cic:CICLE_v10000034mg|K03243 translation initiation factor 5B | (RefSeq) hypothetical protein	Elongation factor Tu GTP binding domain	Eukaryotic translation initiation factor 5B OS=Schizosaccharomyces pombe (strain 972 / ATCC 24843) OX=284812 GN=SPAC56F8.03 PE=1 SV=1	Tr-type G domain-containing protein OS=Populus trichocarpa OX=3694 GN=POPTR_011G132100 PE=4 SV=1	Translation, ribosomal structure and biogenesis	hypothetical protein POPTR_0011s13550g [Populus trichocarpa]
Pca11G011860	Molecular Function: protein dimerization activity (GO:0046983);;	--	Helix-loop-helix DNA-binding domain	Transcription factor ILR3 OS=Arabidopsis thaliana OX=3702 GN=ILR3 PE=1 SV=1	BHLH family protein OS=Populus trichocarpa OX=3694 GN=POPTR_011G132400 PE=2 SV=1	Transcription	basic helix-loop-helix family protein [Populus trichocarpa]
Pca11G011870	Cellular Component: chloroplast (GO:0009507);;	--	Domain of unknown function (DUF1995)	--	DUF1995 domain-containing protein OS=Populus trichocarpa OX=3694 GN=POPTR_011G132500 PE=4 SV=1	Function unknown	hypothetical protein POPTR_0011s13590g [Populus trichocarpa]
Pca11G011880	Cellular Component: Golgi membrane (GO:0000139);; Cellular Component: integral component of membrane (GO:0016021);; Biological Process: pectin biosynthetic process (GO:0045489);; Molecular Function: polygalacturonate 4-alpha-galacturonosyltransferase activity (GO:0047262);; Biological Process: cell wall organization (GO:0071555);;	K20867|6.1e-312|pop:7470925|K20867 galacturonosyltransferase 12/13/14/15 [EC:2.4.1.-] | (RefSeq) probable galacturonosyltransferase 12	Glycosyl transferase family 8	Probable galacturonosyltransferase 12 OS=Arabidopsis thaliana OX=3702 GN=GAUT12 PE=2 SV=1	Hexosyltransferase OS=Populus trichocarpa OX=3694 GN=POPTR_011G132600 PE=3 SV=1	Carbohydrate transport and metabolism	hypothetical protein POPTR_0011s13600g [Populus trichocarpa]
Pca11G011890	Cellular Component: cytoplasm (GO:0005737);; Biological Process: response to starvation (GO:0042594);;	K17908|5.8e-10|olu:OSTLU_41442|K17908 autophagy-related protein 18 | (RefSeq) predicted protein	Breast carcinoma amplified sequence 3	Autophagy-related protein 18f OS=Arabidopsis thaliana OX=3702 GN=ATG18F PE=2 SV=1	BCAS3 domain-containing protein OS=Populus trichocarpa OX=3694 GN=POPTR_011G132700 PE=4 SV=1	Function unknown	hypothetical protein POPTR_0011s13610g [Populus trichocarpa]
Pca11G011900	--	--	N-terminal region of Chorein or VPS13	UHRF1-binding protein 1-like OS=Mus musculus OX=10090 GN=Uhrf1bp1l PE=1 SV=2	Chorein_N domain-containing protein OS=Populus trichocarpa OX=3694 GN=POPTR_011G132800 PE=4 SV=3	Cell wall/membrane/envelope biogenesis	hypothetical protein POPTR_0011s13620g [Populus trichocarpa]
Pca11G011910	--	K09287|1.2e-49|boe:106300667|K09287 RAV-like factor | (RefSeq) AP2/ERF and B3 domain-containing transcription factor At1g51120-like	--	--	Uncharacterized protein OS=Populus trichocarpa OX=3694 GN=POPTR_011G132900 PE=4 SV=1	--	hypothetical protein POPTR_0011s13630g [Populus trichocarpa]
Pca11G011920	Molecular Function: molecular_function (GO:0003674);; Molecular Function: nucleic acid binding (GO:0003676);; Molecular Function: RNA binding (GO:0003723);; Molecular Function: catalytic activity (GO:0003824);; Molecular Function: nuclease activity (GO:0004518);; Molecular Function: endonuclease activity (GO:0004519);; Molecular Function: binding (GO:0005488);; Molecular Function: protein binding…	K17964|2.4e-09|vvi:100245882|K17964 leucine-rich PPR motif-containing protein, mitochondrial | (RefSeq) pentatricopeptide repeat-containing protein At5g61990, mitochondrial	PPR repeat family	Pentatricopeptide repeat-containing protein At4g04790, mitochondrial OS=Arabidopsis thaliana OX=3702 GN=At4g04790 PE=2 SV=2	Uncharacterized protein OS=Populus trichocarpa OX=3694 GN=POPTR_011G133100 PE=4 SV=1	Posttranslational modification, protein turnover, chaperones	hypothetical protein POPTR_0011s13640g [Populus trichocarpa]
Pca11G011930	Cellular Component: integral component of membrane (GO:0016021);;	K15503|9.2e-62|hbr:110673220|K15503 serine/threonine-protein phosphatase 6 regulatory ankyrin repeat subunit B | (RefSeq) uncharacterized protein LOC110673220	Ankyrin repeats (3 copies)	Protein ACCELERATED CELL DEATH 6 OS=Arabidopsis thaliana OX=3702 GN=ACD6 PE=1 SV=1	Ankyrin repeat-containing protein OS=Populus alba OX=43335 GN=D5086_0000006130 PE=4 SV=1	Function unknown	PREDICTED: ankyrin repeat-containing protein At5g02620-like isoform X2 [Populus euphratica]
Pca11G011940	Cellular Component: integral component of membrane (GO:0016021);;	K15503|2.9e-60|hbr:110673220|K15503 serine/threonine-protein phosphatase 6 regulatory ankyrin repeat subunit B | (RefSeq) uncharacterized protein LOC110673220	Ankyrin repeats (3 copies)	Protein ACCELERATED CELL DEATH 6 OS=Arabidopsis thaliana OX=3702 GN=ACD6 PE=1 SV=1	Ankyrin repeat-containing protein OS=Populus alba OX=43335 GN=D5086_0000006130 PE=4 SV=1	Function unknown	hypothetical protein POPTR_0011s13670g [Populus trichocarpa]
Pca11G011950	Cellular Component: integral component of membrane (GO:0016021);;	K15503|3.4e-64|hbr:110673220|K15503 serine/threonine-protein phosphatase 6 regulatory ankyrin repeat subunit B | (RefSeq) uncharacterized protein LOC110673220	Ankyrin repeats (3 copies)	Protein ACCELERATED CELL DEATH 6 OS=Arabidopsis thaliana OX=3702 GN=ACD6 PE=1 SV=1	Ankyrin repeat-containing protein OS=Populus alba OX=43335 GN=D5086_0000006130 PE=4 SV=1	Function unknown	PREDICTED: ankyrin repeat-containing protein At5g02620-like [Populus euphratica]
Pca11G011960	Molecular Function: ATP binding (GO:0005524);; Cellular Component: integral component of membrane (GO:0016021);; Molecular Function: ATPase activity (GO:0016887);; Molecular Function: ATPase-coupled transmembrane transporter activity (GO:0042626);; Biological Process: transmembrane transport (GO:0055085);;	K05658|0.0e+00|pop:18095900|K05658 ATP-binding cassette, subfamily B (MDR/TAP), member 1 [EC:7.6.2.2] | (RefSeq) putative multidrug resistance protein	ABC transporter transmembrane region	ABC transporter B family member 15 OS=Arabidopsis thaliana OX=3702 GN=ABCB15 PE=3 SV=1	Uncharacterized protein OS=Populus trichocarpa OX=3694 GN=POPTR_011G133800 PE=4 SV=1	Secondary metabolites biosynthesis, transport and catabolism	MDR-like ABC transporter family protein [Populus trichocarpa]
Pca11G011970	Cellular Component: plasmodesma (GO:0009506);; Cellular Component: anchored component of plasma membrane (GO:0046658);;	--	--	Protein NDR1 OS=Arabidopsis thaliana OX=3702 GN=NDR1 PE=1 SV=1	Uncharacterized protein OS=Populus trichocarpa OX=3694 GN=POPTR_011G133900 PE=4 SV=1	Function unknown	NON RACE-SPECIFIC DISEASE RESISTANCE 1 family protein [Populus trichocarpa]
Pca11G011980	Molecular Function: metal ion binding (GO:0046872);; Molecular Function: dioxygenase activity (GO:0051213);;	K04125|5.4e-192|pop:7454413|K04125 gibberellin 2beta-dioxygenase [EC:1.14.11.13] | (RefSeq) gibberellin 2-beta-dioxygenase 8	2OG-Fe(II) oxygenase superfamily	Gibberellin 2-beta-dioxygenase 8 OS=Arabidopsis thaliana OX=3702 GN=GA2OX8 PE=1 SV=2	Fe2OG dioxygenase domain-containing protein OS=Populus trichocarpa OX=3694 GN=POPTR_011G134000 PE=3 SV=2	Secondary metabolites biosynthesis, transport and catabolism	PREDICTED: gibberellin 2-beta-dioxygenase 8-like [Populus euphratica]
Pca11G011990	Molecular Function: metal ion binding (GO:0046872);; Molecular Function: dioxygenase activity (GO:0051213);;	K04125|2.9e-172|pop:18103428|K04125 gibberellin 2beta-dioxygenase [EC:1.14.11.13] | (RefSeq) gibberellin 2-beta-dioxygenase 8	2OG-Fe(II) oxygenase superfamily	Gibberellin 2-beta-dioxygenase 8 OS=Arabidopsis thaliana OX=3702 GN=GA2OX8 PE=1 SV=2	Fe2OG dioxygenase domain-containing protein OS=Populus trichocarpa OX=3694 GN=POPTR_011G134100 PE=3 SV=1	Secondary metabolites biosynthesis, transport and catabolism	hypothetical protein POPTR_0011s13760g [Populus trichocarpa]
Pca11G012000	Cellular Component: nucleus (GO:0005634);; Cellular Component: cytoplasm (GO:0005737);; Biological Process: protein ubiquitination (GO:0016567);; Biological Process: modification-dependent protein catabolic process (GO:0019941);; Molecular Function: protein tag (GO:0031386);; Molecular Function: ubiquitin protein ligase binding (GO:0031625);;	K08770|9.7e-254|ats:109747268|K08770 ubiquitin C | (RefSeq) LOC109747268; polyubiquitin-A isoform X1	Ubiquitin family	Polyubiquitin OS=Nicotiana sylvestris OX=4096 GN=UBI11 PE=2 SV=1	polyubiquitin-like OS=Gossypium hirsutum OX=3635 GN=LOC107903491 PE=4 SV=1	Posttranslational modification, protein turnover, chaperones	polyubiquitin-A [Puccinia graminis f. sp. tritici CRL 75-36-700-3]
Pca11G012010	--	--	Protease inhibitor/seed storage/LTP family	2S albumin OS=Ricinus communis OX=3988 PE=1 SV=2	AAI domain-containing protein OS=Populus trichocarpa OX=3694 GN=POPTR_011G134400 PE=4 SV=1	Function unknown	hypothetical protein POPTR_0011s13790g [Populus trichocarpa]
Pca11G012020	--	--	Protease inhibitor/seed storage/LTP family	2S albumin OS=Ricinus communis OX=3988 PE=1 SV=2	AAI domain-containing protein OS=Populus trichocarpa OX=3694 GN=POPTR_011G134400 PE=4 SV=1	Function unknown	hypothetical protein POPTR_0011s13790g [Populus trichocarpa]
Pca11G012030	Molecular Function: molecular_function (GO:0003674);; Molecular Function: binding (GO:0005488);; Molecular Function: protein binding (GO:0005515);; Biological Process: multicellular organism development (GO:0007275);; Biological Process: biological_process (GO:0008150);; Biological Process: pollen development (GO:0009555);; Molecular Function: enzyme binding (GO:0019899);; Molecular Function: kin…	--	Protease inhibitor/seed storage/LTP family	2S sulfur-rich seed storage protein 2 OS=Bertholletia excelsa OX=3645 GN=BE2S2 PE=3 SV=1	AAI domain-containing protein OS=Populus trichocarpa OX=3694 GN=POPTR_011G134600 PE=4 SV=1	Function unknown	2S albumin family protein [Populus trichocarpa]
Pca11G012040	Molecular Function: RNA binding (GO:0003723);; Molecular Function: translation initiation factor activity (GO:0003743);;	K03113|1.6e-58|pop:7454418|K03113 translation initiation factor 1 | (RefSeq) protein translation factor SUI1 homolog	Translation initiation factor SUI1	Protein translation factor SUI1 homolog OS=Salix bakko OX=72444 PE=3 SV=1	SUI1 domain-containing protein OS=Populus trichocarpa OX=3694 GN=POPTR_011G134700 PE=2 SV=1	Translation, ribosomal structure and biogenesis	hypothetical protein POPTR_0011s13810g [Populus trichocarpa]
Pca11G012050	Molecular Function: iron ion binding (GO:0005506);; Cellular Component: cytosol (GO:0005829);; Biological Process: thiamine biosynthetic process (GO:0009228);; Cellular Component: chloroplast stroma (GO:0009570);; Molecular Function: transferase activity, transferring pentosyl groups (GO:0016763);; Biological Process: thiazole biosynthetic process (GO:0052837);;	K03146|3.9e-196|pop:7470933|K03146 cysteine-dependent adenosine diphosphate thiazole synthase [EC:2.4.2.60] | (RefSeq) thiamine thiazole synthase, chloroplastic	Thi4 family	Thiamine thiazole synthase, chloroplastic OS=Citrus sinensis OX=2711 GN=THI1 PE=2 SV=1	Thiamine thiazole synthase, chloroplastic OS=Populus trichocarpa OX=3694 GN=THI1 PE=2 SV=1	Coenzyme transport and metabolism	hypothetical protein POPTR_0011s13820g [Populus trichocarpa]
Pca11G012060	Cellular Component: extracellular region (GO:0005576);; Cellular Component: cell wall (GO:0005618);; Cellular Component: integral component of membrane (GO:0016021);; Molecular Function: pectinesterase activity (GO:0030599);; Biological Process: cell wall modification (GO:0042545);; Molecular Function: aspartyl esterase activity (GO:0045330);; Biological Process: pectin catabolic process (GO:0045…	K01051|1.3e-310|pop:18103429|K01051 pectinesterase [EC:3.1.1.11] | (RefSeq) pectinesterase	Pectinesterase	Pectinesterase 2.1 OS=Solanum lycopersicum OX=4081 GN=PME2.1 PE=2 SV=2	Pectinesterase OS=Populus trichocarpa OX=3694 GN=POPTR_011G135000 PE=3 SV=1	Carbohydrate transport and metabolism	hypothetical protein POPTR_0011s13830g [Populus trichocarpa]
Pca11G012070	Biological Process: cellulose microfibril organization (GO:0010215);; Cellular Component: anchored component of membrane (GO:0031225);;	K10956|4.9e-19|obr:102718200|K10956 protein transport protein SEC61 subunit alpha | (RefSeq) preprotein translocase subunit SECY, chloroplastic	COBRA-like protein	COBRA-like protein 10 OS=Arabidopsis thaliana OX=3702 GN=COBL10 PE=1 SV=1	Uncharacterized protein OS=Populus trichocarpa OX=3694 GN=POPTR_011G135200 PE=3 SV=2	Function unknown	COBRA-like protein 10 precursor [Populus trichocarpa]
Pca12G001490	Molecular Function: DNA binding (GO:0003677);; Cellular Component: nucleus (GO:0005634);;	--	B3 DNA binding domain	B3 domain-containing transcription factor NGA4 OS=Arabidopsis thaliana OX=3702 GN=NGA4 PE=1 SV=2	TF-B3 domain-containing protein OS=Populus trichocarpa OX=3694 GN=POPTR_012G013400 PE=4 SV=2	Transcription	hypothetical protein POPTR_0012s02070g [Populus trichocarpa]
Pca12G001500	Molecular Function: DNA binding (GO:0003677);; Cellular Component: nucleus (GO:0005634);;	--	B3 DNA binding domain	--	TF-B3 domain-containing protein OS=Populus trichocarpa OX=3694 GN=POPTR_0219s00220g PE=4 SV=1	Transcription	PREDICTED: B3 domain-containing transcription factor NGA4-like [Populus euphratica]
Pca12G001510	Molecular Function: DNA binding (GO:0003677);; Cellular Component: nucleus (GO:0005634);;	--	B3 DNA binding domain	--	TF-B3 domain-containing protein OS=Populus trichocarpa OX=3694 GN=POPTR_0219s00220g PE=4 SV=1	Transcription	PREDICTED: B3 domain-containing transcription factor NGA4-like [Populus euphratica]
Pca12G001520	Molecular Function: DNA binding (GO:0003677);; Cellular Component: nucleus (GO:0005634);;	--	B3 DNA binding domain	--	TF-B3 domain-containing protein OS=Populus trichocarpa OX=3694 GN=POPTR_012G013000 PE=4 SV=2	Transcription	hypothetical protein POPTR_0012s02040g [Populus trichocarpa]
Pca12G001530	Molecular Function: DNA binding (GO:0003677);; Cellular Component: nucleus (GO:0005634);;	--	B3 DNA binding domain	--	TF-B3 domain-containing protein OS=Populus trichocarpa OX=3694 GN=POPTR_0219s00220g PE=4 SV=1	Transcription	PREDICTED: B3 domain-containing transcription factor NGA4-like [Populus euphratica]
Pca12G001640	Cellular Component: integral component of membrane (GO:0016021);;	K01193|7.5e-08|ats:109747879|K01193 beta-fructofuranosidase [EC:3.2.1.26] | (RefSeq) LOC109747879; beta-fructofuranosidase, insoluble isoenzyme 3-like	Plant protein of unknown function	UPF0481 protein At3g47200 OS=Arabidopsis thaliana OX=3702 GN=At3g47200 PE=2 SV=1	Uncharacterized protein OS=Populus trichocarpa OX=3694 GN=POPTR_T053500 PE=4 SV=1	--	hypothetical protein POPTR_0012s01880g [Populus trichocarpa]
Pca12G001650	--	--	--	--	Uncharacterized protein OS=Populus trichocarpa OX=3694 GN=POPTR_001G040700 PE=4 SV=1	--	PREDICTED: uncharacterized protein LOC105117042 [Populus euphratica]
Pca12G001660	Cellular Component: integral component of membrane (GO:0016021);;	K09422|3.1e-13|rcu:8265812|K09422 transcription factor MYB, plant | (RefSeq) transcription factor DUO1	Plant protein of unknown function	UPF0481 protein At3g47200 OS=Arabidopsis thaliana OX=3702 GN=At3g47200 PE=2 SV=1	Uncharacterized protein OS=Populus trichocarpa OX=3694 GN=POPTR_T053300 PE=4 SV=1	Function unknown	hypothetical protein POPTR_0061s00220g [Populus trichocarpa]
Pca12G001670	Cellular Component: integral component of membrane (GO:0016021);;	K09422|3.7e-10|rcu:8265812|K09422 transcription factor MYB, plant | (RefSeq) transcription factor DUO1	Plant protein of unknown function	UPF0481 protein At3g47200 OS=Arabidopsis thaliana OX=3702 GN=At3g47200 PE=2 SV=1	Uncharacterized protein OS=Populus trichocarpa OX=3694 GN=POPTR_0061s00220g PE=4 SV=1	Function unknown	hypothetical protein POPTR_0061s00220g [Populus trichocarpa]
Pca12G001680	Cellular Component: integral component of membrane (GO:0016021);;	K09422|1.6e-10|rcu:8265812|K09422 transcription factor MYB, plant | (RefSeq) transcription factor DUO1	Plant protein of unknown function	UPF0481 protein At3g47200 OS=Arabidopsis thaliana OX=3702 GN=At3g47200 PE=2 SV=1	Uncharacterized protein OS=Populus trichocarpa OX=3694 GN=POPTR_T053300 PE=4 SV=1	Function unknown	hypothetical protein POPTR_0061s00220g [Populus trichocarpa]
Pca12G001690	Molecular Function: iron ion binding (GO:0005506);; Biological Process: glutamate biosynthetic process (GO:0006537);; Molecular Function: FMN binding (GO:0010181);; Molecular Function: glutamate synthase (NADH) activity (GO:0016040);; Molecular Function: flavin adenine dinucleotide binding (GO:0050660);; Molecular Function: 3 iron, 4 sulfur cluster binding (GO:0051538);;	K00264|0.0e+00|pop:7453835|K00264 glutamate synthase (NADH) [EC:1.4.1.14] | (RefSeq) glutamate synthase [NADH], amyloplastic isoform X1	Glutamine amidotransferases class-II	Glutamate synthase 1 [NADH], chloroplastic OS=Arabidopsis thaliana OX=3702 GN=GLT1 PE=1 SV=2	NADH-dependent glutamate synthase family protein OS=Populus alba OX=43335 GN=D5086_0000274950 PE=3 SV=1	Amino acid transport and metabolism	NADH-dependent glutamate synthase family protein [Populus trichocarpa]
Pca12G001700	--	--	--	--	Uncharacterized protein OS=Populus trichocarpa OX=3694 GN=POPTR_012G011600 PE=2 SV=1	--	hypothetical protein POPTR_0012s01850g [Populus trichocarpa]
Pca12G001710	Cellular Component: integral component of membrane (GO:0016021);; Molecular Function: polysaccharide binding (GO:0030247);;	K19041|5.2e-82|nsy:104246076|K19041 E3 ubiquitin-protein ligase RNF38/44 [EC:2.3.2.27] | (RefSeq) RING-H2 finger protein ATL20-like	Wall-associated receptor kinase galacturonan-binding	RING-H2 finger protein ATL22 OS=Arabidopsis thaliana OX=3702 GN=ATL22 PE=2 SV=2	Putative RING-H2 finger protein ATL21A OS=Populus alba OX=43335 GN=D5086_0000274940 PE=4 SV=1	Posttranslational modification, protein turnover, chaperones	PREDICTED: putative RING-H2 finger protein ATL21A [Populus euphratica]
Pca12G001720	Molecular Function: protein kinase activity (GO:0004672);; Molecular Function: ATP binding (GO:0005524);;	K08819|1.3e-301|pop:7493193|K08819 cyclin-dependent kinase 12/13 [EC:2.7.11.22 2.7.11.23] | (RefSeq) cyclin-dependent kinase C-2 isoform X1	Protein kinase domain	Cyclin-dependent kinase C-2 OS=Oryza sativa subsp. japonica OX=39947 GN=CDKC-2 PE=2 SV=1	Protein kinase domain-containing protein OS=Populus trichocarpa OX=3694 GN=POPTR_012G003700 PE=4 SV=1	Signal transduction mechanisms	PREDICTED: cyclin-dependent kinase C-2-like isoform X2 [Populus euphratica]
Pca12G001730	Molecular Function: protein kinase activity (GO:0004672);; Molecular Function: ATP binding (GO:0005524);; Cellular Component: integral component of membrane (GO:0016021);;	K00103|2.8e-101|pop:112323644|K00103 L-gulonolactone oxidase [EC:1.1.3.8] | (RefSeq) probable L-gulonolactone oxidase 6	Protein kinase domain	Rust resistance kinase Lr10 OS=Triticum aestivum OX=4565 GN=LRK10 PE=2 SV=1	Protein kinase domain-containing protein OS=Populus trichocarpa OX=3694 GN=POPTR_012G002800 PE=4 SV=1	Signal transduction mechanisms	hypothetical protein POPTR_0012s01750g [Populus trichocarpa]
Pca12G001740	Molecular Function: protein kinase activity (GO:0004672);; Molecular Function: ATP binding (GO:0005524);;	K00103|4.4e-91|pop:112323644|K00103 L-gulonolactone oxidase [EC:1.1.3.8] | (RefSeq) probable L-gulonolactone oxidase 6	Protein kinase domain	Rust resistance kinase Lr10 OS=Triticum aestivum OX=4565 GN=LRK10 PE=2 SV=1	Protein kinase domain-containing protein OS=Populus trichocarpa OX=3694 GN=POPTR_012G003400 PE=4 SV=1	Signal transduction mechanisms	hypothetical protein POPTR_0012s01760g [Populus trichocarpa]
Pca12G001750	--	--	Wall-associated receptor kinase C-terminal	--	Uncharacterized protein OS=Populus trichocarpa OX=3694 GN=POPTR_012G002900 PE=4 SV=1	Signal transduction mechanisms	hypothetical protein POPTR_0012s01755g [Populus trichocarpa]
Pca12G001760	Molecular Function: protein kinase activity (GO:0004672);; Molecular Function: ATP binding (GO:0005524);;	K00103|8.0e-101|pop:112323644|K00103 L-gulonolactone oxidase [EC:1.1.3.8] | (RefSeq) probable L-gulonolactone oxidase 6	Protein kinase domain	Rust resistance kinase Lr10 OS=Triticum aestivum OX=4565 GN=LRK10 PE=2 SV=1	Protein kinase domain-containing protein OS=Populus trichocarpa OX=3694 GN=POPTR_012G003500 PE=4 SV=1	Signal transduction mechanisms	hypothetical protein POPTR_0012s01750g [Populus trichocarpa]
Pca12G001770	Molecular Function: protein serine/threonine phosphatase activity (GO:0004722);; Molecular Function: metal ion binding (GO:0046872);;	K14497|1.1e-193|pop:7489826|K14497 protein phosphatase 2C [EC:3.1.3.16] | (RefSeq) probable protein phosphatase 2C 51	Protein phosphatase 2C	Probable protein phosphatase 2C 8 OS=Oryza sativa subsp. japonica OX=39947 GN=Os01g0656200 PE=2 SV=1	Protein-serine/threonine phosphatase OS=Populus trichocarpa OX=3694 GN=POPTR_012G002700 PE=3 SV=2	Signal transduction mechanisms	hypothetical protein POPTR_0012s01740g [Populus trichocarpa]
Pca12G001780	Molecular Function: magnesium ion binding (GO:0000287);; Molecular Function: pyruvate kinase activity (GO:0004743);; Biological Process: polyamine biosynthetic process (GO:0006596);; Molecular Function: kinase activity (GO:0016301);; Molecular Function: potassium ion binding (GO:0030955);;	K00797|6.8e-205|pop:7489825|K00797 spermidine synthase [EC:2.5.1.16] | (RefSeq) spermine synthase	Spermine/spermidine synthase domain	Spermine synthase OS=Arabidopsis thaliana OX=3702 GN=SPMS PE=1 SV=1	Pyruvate kinase OS=Populus alba OX=43335 GN=D5086_0000274900 PE=3 SV=1	Amino acid transport and metabolism	hypothetical protein POPTR_0012s01730g [Populus trichocarpa]
Pca12G001790	Molecular Function: magnesium ion binding (GO:0000287);; Molecular Function: pyruvate kinase activity (GO:0004743);; Cellular Component: cytoplasm (GO:0005737);; Biological Process: glycolytic process (GO:0006096);; Molecular Function: potassium ion binding (GO:0030955);;	K00873|0.0e+00|pop:7493188|K00873 pyruvate kinase [EC:2.7.1.40] | (RefSeq) plastidial pyruvate kinase 4, chloroplastic	Pyruvate kinase, barrel domain	Plastidial pyruvate kinase 4, chloroplastic OS=Arabidopsis thaliana OX=3702 GN=PKP4 PE=2 SV=1	Pyruvate kinase OS=Populus trichocarpa OX=3694 GN=POPTR_012G002500 PE=3 SV=1	Carbohydrate transport and metabolism	PREDICTED: plastidial pyruvate kinase 4, chloroplastic [Populus euphratica]
Pca12G001800	Molecular Function: ion channel activity (GO:0005216);; Cellular Component: integral component of membrane (GO:0016021);;	K05391|2.0e-275|pop:7489824|K05391 cyclic nucleotide gated channel, plant | (RefSeq) cyclic nucleotide-gated ion channel 1 isoform X1	Ion transport protein	Cyclic nucleotide-gated ion channel 1 OS=Arabidopsis thaliana OX=3702 GN=CNGC1 PE=1 SV=1	Cyclic nucleotide-binding domain-containing protein OS=Populus trichocarpa OX=3694 GN=POPTR_012G002200 PE=4 SV=1	--	cyclic nucleotide-gated channel C family protein [Populus trichocarpa]
Pca12G001810	Molecular Function: protein serine/threonine phosphatase activity (GO:0004722);; Molecular Function: magnesium-dependent protein serine/threonine phosphatase activity (GO:0004724);; Molecular Function: metal ion binding (GO:0046872);;	K17506|5.0e-196|pop:7493185|K17506 protein phosphatase 1L [EC:3.1.3.16] | (RefSeq) probable protein phosphatase 2C 76 isoform X1	Protein phosphatase 2C	Probable protein phosphatase 2C 76 OS=Arabidopsis thaliana OX=3702 GN=At5g53140 PE=2 SV=1	Protein-serine/threonine phosphatase OS=Populus trichocarpa OX=3694 GN=POPTR_012G002100 PE=3 SV=2	Signal transduction mechanisms	hypothetical protein POPTR_0012s01680g [Populus trichocarpa]
Pca12G001820	--	--	--	--	Uncharacterized protein OS=Populus alba OX=43335 GN=D5086_0000274870 PE=4 SV=1	--	hypothetical protein POPTR_0012s01670g [Populus trichocarpa]
Pca12G001830	--	K01513|4.0e-19|ats:109769794|K01513 ectonucleotide pyrophosphatase/phosphodiesterase family member 1/3 [EC:3.1.4.1 3.6.1.9] | (RefSeq) uncharacterized protein LOC109769794	Plant protein 1589 of unknown function (A_thal_3526)	--	Uncharacterized protein OS=Populus trichocarpa OX=3694 GN=POPTR_012G001900 PE=4 SV=1	--	PREDICTED: uncharacterized protein LOC105109015 [Populus euphratica]
Pca12G001840	--	K06892|3.5e-27|cqi:110724886|K06892 feruloyl-CoA 6-hydroxylase [EC:1.14.11.61] | (RefSeq) feruloyl CoA ortho-hydroxylase 1-like isoform X1	--	Uncharacterized protein At4g29660 OS=Arabidopsis thaliana OX=3702 GN=EMB2752 PE=4 SV=1	Uncharacterized protein OS=Populus trichocarpa OX=3694 GN=POPTR_012G001800 PE=4 SV=1	Intracellular trafficking, secretion, and vesicular transport	hypothetical protein POPTR_0012s01650g [Populus trichocarpa]
Pca12G001850	--	K01513|1.4e-40|ats:109769794|K01513 ectonucleotide pyrophosphatase/phosphodiesterase family member 1/3 [EC:3.1.4.1 3.6.1.9] | (RefSeq) uncharacterized protein LOC109769794	Plant protein 1589 of unknown function (A_thal_3526)	--	Uncharacterized protein OS=Populus trichocarpa OX=3694 GN=POPTR_012G001700 PE=4 SV=1	Function unknown	hypothetical protein POPTR_0012s01640g [Populus trichocarpa]
Pca12G001860	Cellular Component: mitochondrion (GO:0005739);; Molecular Function: alternative oxidase activity (GO:0009916);; Biological Process: alternative respiration (GO:0010230);; Cellular Component: integral component of membrane (GO:0016021);; Molecular Function: metal ion binding (GO:0046872);; Cellular Component: respirasome (GO:0070469);; Molecular Function: ubiquinol:oxygen oxidoreductase activity …	K17893|1.8e-198|pop:7493180|K17893 ubiquinol oxidase [EC:1.10.3.11] | (RefSeq) ubiquinol oxidase 2, mitochondrial isoform X1	Alternative oxidase	Ubiquinol oxidase 1a, mitochondrial OS=Arabidopsis thaliana OX=3702 GN=AOX1A PE=1 SV=2	Ubiquinol oxidase OS=Populus trichocarpa OX=3694 GN=POPTR_012G001600 PE=3 SV=1	Energy production and conversion	hypothetical protein POPTR_0012s01630g [Populus trichocarpa]
Pca12G001870	Molecular Function: alternative oxidase activity (GO:0009916);; Cellular Component: integral component of membrane (GO:0016021);; Molecular Function: metal ion binding (GO:0046872);; Cellular Component: respirasome (GO:0070469);; Molecular Function: ubiquinol:oxygen oxidoreductase activity (GO:0102721);;	K17893|4.1e-206|pop:7489823|K17893 ubiquinol oxidase [EC:1.10.3.11] | (RefSeq) ubiquinol oxidase 2, mitochondrial	Alternative oxidase	Ubiquinol oxidase 1a, mitochondrial OS=Arabidopsis thaliana OX=3702 GN=AOX1A PE=1 SV=2	Ubiquinol oxidase OS=Populus trichocarpa OX=3694 GN=POPTR_012G001500 PE=3 SV=2	Energy production and conversion	hypothetical protein POPTR_0012s01620g [Populus trichocarpa]
Pca12G001880	Molecular Function: DNA binding (GO:0003677);; Cellular Component: nucleus (GO:0005634);; Biological Process: regulation of transcription, DNA-templated (GO:0006355);;	K00521|5.7e-38|cpep:111802683|K00521 ferric-chelate reductase [EC:1.16.1.7] | (RefSeq) ferric reduction oxidase 7, chloroplastic-like	No apical meristem (NAM) protein	NAC domain-containing protein 100 OS=Arabidopsis thaliana OX=3702 GN=NAC100 PE=2 SV=1	NAC domain-containing protein OS=Populus trichocarpa OX=3694 GN=POPTR_012G001400 PE=4 SV=2	Transcription	no apical meristem-like family protein [Populus trichocarpa]
Pca12G001890	--	K04506|1.4e-28|csat:104734106|K04506 E3 ubiquitin-protein ligase SIAH1 [EC:2.3.2.27] | (RefSeq) E3 ubiquitin-protein ligase SINA-like 7	Domain of unknown function (DUF3444)	DnaJ homolog subfamily B member 12 OS=Bos taurus OX=9913 GN=DNAJB12 PE=2 SV=1	J domain-containing protein OS=Populus trichocarpa OX=3694 GN=POPTR_012G001100 PE=4 SV=1	Posttranslational modification, protein turnover, chaperones	hypothetical protein POPTR_0012s01580g [Populus trichocarpa]
Pca12G001900	Molecular Function: trehalose-phosphatase activity (GO:0004805);; Biological Process: trehalose biosynthetic process (GO:0005992);;	K01087|6.0e-205|pop:7493179|K01087 trehalose 6-phosphate phosphatase [EC:3.1.3.12] | (RefSeq) probable trehalose-phosphate phosphatase C isoform X1	Trehalose-phosphatase	Probable trehalose-phosphate phosphatase 4 OS=Oryza sativa subsp. japonica OX=39947 GN=TPP4 PE=2 SV=1	Trehalose 6-phosphate phosphatase OS=Populus trichocarpa OX=3694 GN=POPTR_012G001000 PE=3 SV=1	Carbohydrate transport and metabolism	PREDICTED: probable trehalose-phosphate phosphatase C isoform X1 [Populus euphratica]
Pca12G001910	Molecular Function: nucleotidyltransferase activity (GO:0016779);;	--	--	--	NTP_transf_2 domain-containing protein OS=Populus alba OX=43335 GN=D5086_0000274770 PE=4 SV=1	--	--
Pca12G001920	Molecular Function: nucleotidyltransferase activity (GO:0016779);;	K09264|6.4e-16|ghi:107924817|K09264 MADS-box transcription factor, plant | (RefSeq) agamous-like MADS-box protein AGL21	Nucleotidyltransferase domain	--	NTP_transf_2 domain-containing protein OS=Populus alba OX=43335 GN=D5086_0000274770 PE=4 SV=1	Replication, recombination and repair	hypothetical protein POPTR_0012s01560g [Populus trichocarpa]
Pca12G001930	Molecular Function: protein phosphatase inhibitor activity (GO:0004864);; Cellular Component: nucleus (GO:0005634);; Cellular Component: cytoplasm (GO:0005737);; Biological Process: abscisic acid-activated signaling pathway (GO:0009738);; Molecular Function: abscisic acid binding (GO:0010427);; Molecular Function: signaling receptor activity (GO:0038023);; Biological Process: regulation of protei…	K14496|1.1e-107|pop:7485222|K14496 abscisic acid receptor PYR/PYL family | (RefSeq) abscisic acid receptor PYL8	Polyketide cyclase / dehydrase and lipid transport	Abscisic acid receptor PYL8 OS=Arabidopsis thaliana OX=3702 GN=PYL8 PE=1 SV=1	Uncharacterized protein OS=Populus trichocarpa OX=3694 GN=POPTR_012G000800 PE=3 SV=1	Function unknown	hypothetical protein POPTR_0012s01550g [Populus trichocarpa]
Pca12G001940	Molecular Function: metalloendopeptidase activity (GO:0004222);; Molecular Function: ATP binding (GO:0005524);; Cellular Component: membrane (GO:0016020);;	K08955|0.0e+00|pop:7485221|K08955 ATP-dependent metalloprotease [EC:3.4.24.-] | (RefSeq) ATP-dependent zinc metalloprotease FTSH 11, chloroplastic/mitochondrial	Peptidase family M41	ATP-dependent zinc metalloprotease FTSH 11, chloroplastic/mitochondrial OS=Arabidopsis thaliana OX=3702 GN=FTSH11 PE=1 SV=1	AAA domain-containing protein OS=Populus trichocarpa OX=3694 GN=POPTR_012G000700 PE=3 SV=1	Posttranslational modification, protein turnover, chaperones	hypothetical protein POPTR_0012s01540g [Populus trichocarpa]
Pca12G001950	Biological Process: regulation of alternative mRNA splicing, via spliceosome (GO:0000381);; Molecular Function: mRNA binding (GO:0003729);; Cellular Component: nucleus (GO:0005634);; Biological Process: regulation of translation (GO:0006417);; Biological Process: regulation of RNA splicing (GO:0043484);;	K14948|9.9e-258|pop:112323233|K14948 polypyrimidine tract-binding protein 2 | (RefSeq) polypyrimidine tract-binding protein homolog 2-like isoform X1	RNA recognition motif. (a.k.a. RRM, RBD, or RNP domain)	Polypyrimidine tract-binding protein homolog 2 OS=Arabidopsis thaliana OX=3702 GN=At5g53180 PE=1 SV=1	RRM domain-containing protein OS=Populus trichocarpa OX=3694 GN=POPTR_012G029300 PE=2 SV=1	RNA processing and modification	unknown [Populus trichocarpa]
Pca12G001960	Cellular Component: integral component of membrane (GO:0016021);;	--	--	--	Uncharacterized protein OS=Populus trichocarpa OX=3694 GN=POPTR_012G029600 PE=4 SV=1	--	hypothetical protein POPTR_0012s01470g [Populus trichocarpa]
Pca12G004960	Molecular Function: nucleic acid binding (GO:0003676);; Biological Process: DNA integration (GO:0015074);;	K01303|2.7e-302|fve:101311565|K01303 acylaminoacyl-peptidase [EC:3.4.19.1] | (RefSeq) uncharacterized LOC101311565	RNase H-like domain found in reverse transcriptase	Transposon Ty3-I Gag-Pol polyprotein OS=Saccharomyces cerevisiae (strain ATCC 204508 / S288c) OX=559292 GN=TY3B-I PE=1 SV=2	Endonuclease OS=Fagus sylvatica OX=28930 GN=FSB_LOCUS14304 PE=4 SV=1	Replication, recombination and repair	hypothetical protein VITISV_023515 [Vitis vinifera]
Pca12G004970	Cellular Component: integral component of membrane (GO:0016021);;	K22804|2.0e-71|bna:106442438|K22804 structural maintenance of chromosomes protein 6 | (RefSeq) structural maintenance of chromosomes protein 6B-like	Reverse transcriptase (RNA-dependent DNA polymerase)	LINE-1 retrotransposable element ORF2 protein OS=Homo sapiens OX=9606 PE=1 SV=1	Reverse transcriptase domain-containing protein OS=Populus alba OX=43335 GN=D5086_0000013050 PE=4 SV=1	Amino acid transport and metabolism	PREDICTED: uncharacterized protein LOC105111104, partial [Populus euphratica]
Pca12G009710	--	K22684|2.2e-202|pop:7484911|K22684 metacaspase-1 [EC:3.4.22.-] | (RefSeq) metacaspase-1 isoform X2	Caspase domain	Metacaspase-1 OS=Arabidopsis thaliana OX=3702 GN=AMC1 PE=1 SV=1	zf-LSD1 domain-containing protein OS=Populus trichocarpa OX=3694 GN=POPTR_012G112200 PE=4 SV=1	--	hypothetical protein POPTR_0012s11390g [Populus trichocarpa]
Pca12G009720	Molecular Function: superoxide dismutase activity (GO:0004784);; Biological Process: tetrahydrobiopterin biosynthetic process (GO:0006729);; Molecular Function: 4-alpha-hydroxytetrahydrobiopterin dehydratase activity (GO:0008124);; Molecular Function: metal ion binding (GO:0046872);;	K04564|5.2e-105|pop:18103839|K04564 superoxide dismutase, Fe-Mn family [EC:1.15.1.1] | (RefSeq) superoxide dismutase [Fe], chloroplastic isoform X1	Iron/manganese superoxide dismutases, alpha-hairpin domain	Superoxide dismutase [Fe], chloroplastic (Fragment) OS=Nicotiana plumbaginifolia OX=4092 GN=SODB PE=2 SV=1	Uncharacterized protein OS=Populus alba OX=43335 GN=D5086_0000306660 PE=3 SV=1	Inorganic ion transport and metabolism	hypothetical protein POPTR_0015s12190g [Populus trichocarpa]
Pca12G009730	Biological Process: tetrahydrobiopterin biosynthetic process (GO:0006729);; Molecular Function: 4-alpha-hydroxytetrahydrobiopterin dehydratase activity (GO:0008124);; Cellular Component: plastid (GO:0009536);;	K01724|6.5e-122|pop:18103840|K01724 4a-hydroxytetrahydrobiopterin dehydratase [EC:4.2.1.96] | (RefSeq) probable pterin-4-alpha-carbinolamine dehydratase, chloroplastic	Pterin 4 alpha carbinolamine dehydratase	Probable pterin-4-alpha-carbinolamine dehydratase, chloroplastic OS=Arabidopsis thaliana OX=3702 GN=ATP1 PE=1 SV=1	4a-hydroxytetrahydrobiopterin dehydratase OS=Populus trichocarpa OX=3694 GN=POPTR_012G112400 PE=3 SV=1	Function unknown	hypothetical protein POPTR_0012s11410g [Populus trichocarpa]
Pca12G009740	--	K22684|1.4e-206|pop:112323612|K22684 metacaspase-1 [EC:3.4.22.-] | (RefSeq) metacaspase-1-like	Caspase domain	Metacaspase-1 OS=Arabidopsis thaliana OX=3702 GN=AMC1 PE=1 SV=1	zf-LSD1 domain-containing protein OS=Populus trichocarpa OX=3694 GN=POPTR_012G112500 PE=4 SV=1	--	hypothetical protein POPTR_0012s11420g [Populus trichocarpa]
Pca12G009750	Cellular Component: Golgi membrane (GO:0000139);; Molecular Function: transferase activity, transferring glycosyl groups (GO:0016757);; Biological Process: cell wall organization (GO:0071555);;	K20892|1.7e-12|gsl:Gasu_07340|K20892 beta-arabinofuranosyltransferase [EC:2.4.2.-] | (RefSeq) hypothetical protein	Nucleotide-diphospho-sugar transferase	Uncharacterized protein At1g28695 OS=Arabidopsis thaliana OX=3702 GN=At1g28695 PE=2 SV=1	Glycosyltransferase OS=Populus trichocarpa OX=3694 GN=POPTR_012G113200 PE=3 SV=1	Carbohydrate transport and metabolism	hypothetical protein POPTR_0012s11430g [Populus trichocarpa]
Pca12G009760	Molecular Function: pectinesterase activity (GO:0030599);; Biological Process: cell wall modification (GO:0042545);; Molecular Function: aspartyl esterase activity (GO:0045330);; Biological Process: pectin catabolic process (GO:0045490);; Molecular Function: carboxylic ester hydrolase activity (GO:0052689);;	K01051|4.7e-213|pop:7484363|K01051 pectinesterase [EC:3.1.1.11] | (RefSeq) pectinesterase PPME1	Pectinesterase	Pectinesterase PPME1 OS=Arabidopsis thaliana OX=3702 GN=PPME1 PE=1 SV=1	Pectinesterase OS=Populus trichocarpa OX=3694 GN=POPTR_012G112800 PE=4 SV=1	Carbohydrate transport and metabolism	hypothetical protein POPTR_0012s11460g [Populus trichocarpa]
Pca12G009770	Molecular Function: monooxygenase activity (GO:0004497);; Molecular Function: iron ion binding (GO:0005506);; Biological Process: sterol metabolic process (GO:0016125);; Molecular Function: oxidoreductase activity (GO:0016491);; Molecular Function: oxidoreductase activity, acting on paired donors, with incorporation or reduction of molecular oxygen (GO:0016705);; Molecular Function: heme binding …	K20667|1.1e-80|ini:109169662|K20667 beta-amyrin 28-monooxygenase [EC:1.14.14.126] | (RefSeq) beta-amyrin 28-oxidase-like	Cytochrome P450	Cytochrome P450 716B2 OS=Picea sitchensis OX=3332 GN=CYP716B2 PE=2 SV=1	Uncharacterized protein OS=Populus trichocarpa OX=3694 GN=POPTR_012G115000 PE=3 SV=1	--	hypothetical protein POPTR_0012s11470g [Populus trichocarpa]
Pca12G009780	Molecular Function: pectinesterase activity (GO:0030599);; Biological Process: cell wall modification (GO:0042545);; Molecular Function: aspartyl esterase activity (GO:0045330);; Biological Process: pectin catabolic process (GO:0045490);; Molecular Function: carboxylic ester hydrolase activity (GO:0052689);;	K01051|1.8e-212|pop:7484363|K01051 pectinesterase [EC:3.1.1.11] | (RefSeq) pectinesterase PPME1	Pectinesterase	Pectinesterase PPME1 OS=Arabidopsis thaliana OX=3702 GN=PPME1 PE=1 SV=1	Pectinesterase OS=Populus trichocarpa OX=3694 GN=POPTR_012G112800 PE=4 SV=1	Carbohydrate transport and metabolism	hypothetical protein POPTR_0012s11460g [Populus trichocarpa]
Pca12G009790	Molecular Function: monooxygenase activity (GO:0004497);; Molecular Function: iron ion binding (GO:0005506);; Biological Process: sterol metabolic process (GO:0016125);; Molecular Function: oxidoreductase activity (GO:0016491);; Molecular Function: oxidoreductase activity, acting on paired donors, with incorporation or reduction of molecular oxygen (GO:0016705);; Molecular Function: heme binding …	K20667|5.0e-93|dcr:108196107|K20667 beta-amyrin 28-monooxygenase [EC:1.14.14.126] | (RefSeq) beta-amyrin 28-oxidase-like	Cytochrome P450	Taxadiene 5-alpha hydroxylase OS=Taxus cuspidata OX=99806 PE=1 SV=2	Uncharacterized protein OS=Populus trichocarpa OX=3694 GN=POPTR_012G115000 PE=3 SV=1	--	hypothetical protein POPTR_0012s11470g [Populus trichocarpa]
Pca12G009800	Molecular Function: RNA binding (GO:0003723);;	K14396|8.1e-123|pop:18103845|K14396 polyadenylate-binding protein 2 | (RefSeq) polyadenylate-binding protein 1	RNA recognition motif. (a.k.a. RRM, RBD, or RNP domain)	Polyadenylate-binding protein 1 OS=Arabidopsis thaliana OX=3702 GN=PABN1 PE=1 SV=1	RRM domain-containing protein OS=Populus trichocarpa OX=3694 GN=POPTR_012G115100 PE=4 SV=1	RNA processing and modification	hypothetical protein POPTR_0012s11480g [Populus trichocarpa]
Pca12G009810	Molecular Function: transcription coregulator activity (GO:0003712);; Biological Process: regulation of transcription, DNA-templated (GO:0006355);; Cellular Component: mediator complex (GO:0016592);;	K15153|9.0e-105|pop:18103846|K15153 mediator of RNA polymerase II transcription subunit 31 | (RefSeq) mediator of RNA polymerase II transcription subunit 31	SOH1	Mediator of RNA polymerase II transcription subunit 31 OS=Arabidopsis thaliana OX=3702 GN=MED31 PE=1 SV=1	Mediator of RNA polymerase II transcription subunit 31 OS=Populus alba OX=43335 GN=D5086_0000232040 PE=3 SV=1	Transcription	hypothetical protein POPTR_0012s11490g, partial [Populus trichocarpa]
Pca12G009820	Molecular Function: nucleotide binding (GO:0000166);; Molecular Function: glutamate dehydrogenase (NAD+) activity (GO:0004352);; Cellular Component: mitochondrion (GO:0005739);; Biological Process: glutamate catabolic process (GO:0006538);;	K00261|8.4e-243|pop:18103847|K00261 glutamate dehydrogenase (NAD(P)+) [EC:1.4.1.3] | (RefSeq) glutamate dehydrogenase 2 isoform X1	Glutamate/Leucine/Phenylalanine/Valine dehydrogenase	Glutamate dehydrogenase 2 OS=Arabidopsis thaliana OX=3702 GN=GDH2 PE=1 SV=1	Glutamate dehydrogenase OS=Populus trichocarpa OX=3694 GN=POPTR_012G113500 PE=3 SV=1	Amino acid transport and metabolism	hypothetical protein POPTR_0012s11500g [Populus trichocarpa]
Pca12G009830	--	--	N-terminal cysteine-rich region of Transmembrane protein 135	Transmembrane protein 135 OS=Xenopus laevis OX=8355 GN=tmem135 PE=2 SV=1	TMEM135_C_rich domain-containing protein OS=Populus trichocarpa OX=3694 GN=POPTR_012G113700 PE=3 SV=1	Function unknown	hypothetical protein POPTR_0012s11520g [Populus trichocarpa]
Pca12G009840	Cellular Component: membrane (GO:0016020);; Cellular Component: integral component of membrane (GO:0016021);;	K21435|1.1e-43|var:108322980|K21435 ankyrin repeat domain-containing protein 6 | (RefSeq) ankyrin repeat-containing protein At3g12360-like	Ankyrin repeats (3 copies)	Ankyrin repeat-containing protein BDA1 OS=Arabidopsis thaliana OX=3702 GN=BAD1 PE=1 SV=1	ANK_REP_REGION domain-containing protein OS=Populus trichocarpa OX=3694 GN=POPTR_012G113800 PE=4 SV=1	Function unknown	PREDICTED: alpha-latrotoxin-Lt1a-like [Populus euphratica]
Pca12G009850	Molecular Function: protein binding (GO:0005515);;	K21435|1.8e-21|gmx:100795993|K21435 ankyrin repeat domain-containing protein 6 | (RefSeq) espin	Ankyrin repeats (3 copies)	Ankyrin repeat-containing protein BDA1 OS=Arabidopsis thaliana OX=3702 GN=BAD1 PE=1 SV=1	ANK_REP_REGION domain-containing protein OS=Populus trichocarpa OX=3694 GN=POPTR_012G113900 PE=4 SV=1	Function unknown	ankyrin repeat family protein [Populus trichocarpa]
Pca12G009860	Molecular Function: structural constituent of ribosome (GO:0003735);; Cellular Component: nucleus (GO:0005634);; Cellular Component: cytoplasm (GO:0005737);; Cellular Component: ribosome (GO:0005840);; Biological Process: translation (GO:0006412);; Biological Process: protein ubiquitination (GO:0016567);; Biological Process: modification-dependent protein catabolic process (GO:0019941);; Molecula…	K02977|3.3e-83|cic:CICLE_v10032969mg|K02977 ubiquitin-small subunit ribosomal protein S27Ae | (RefSeq) hypothetical protein	Ubiquitin family	Ubiquitin-40S ribosomal protein S27a OS=Solanum lycopersicum OX=4081 GN=UBI3 PE=1 SV=2	Ubiquitin OS=Prunus persica OX=3760 GN=PRUPE_1G250600 PE=3 SV=1	Translation, ribosomal structure and biogenesis	ubiquitin-40S ribosomal protein S27a-like [Solanum tuberosum]
Pca12G009870	Biological Process: recombinational repair (GO:0000725);; Molecular Function: DNA binding (GO:0003677);; Molecular Function: ATP binding (GO:0005524);; Cellular Component: nucleus (GO:0005634);; Biological Process: DNA repair (GO:0006281);; Molecular Function: 3'-5' DNA helicase activity (GO:0043138);;	K03657|9.1e-50|qsu:111994835|K03657 DNA helicase II / ATP-dependent DNA helicase PcrA [EC:3.6.4.12] | (RefSeq) ATP-dependent DNA helicase srs2-like	UvrD/REP helicase N-terminal domain	ATP-dependent DNA helicase SRS2-like protein At4g25120 OS=Arabidopsis thaliana OX=3702 GN=SRS2 PE=1 SV=1	DNA helicase OS=Populus trichocarpa OX=3694 GN=POPTR_012G114100 PE=3 SV=1	Replication, recombination and repair	PREDICTED: ATP-dependent DNA helicase SRS2-like protein At4g25120 isoform X1 [Populus euphratica]
Pca12G009880	Cellular Component: integral component of membrane (GO:0016021);;	--	--	Protein ORANGE, chloroplastic OS=Brassica oleracea var. botrytis OX=3715 GN=OR PE=1 SV=1	Uncharacterized protein OS=Populus alba OX=43335 GN=D5086_0000289780 PE=4 SV=1	Function unknown	PREDICTED: uncharacterized protein LOC105110269 [Populus euphratica]
Pca12G009890	--	--	--	--	Uncharacterized protein OS=Populus trichocarpa OX=3694 GN=POPTR_012G114300 PE=2 SV=1	--	glycine-rich family protein [Populus trichocarpa]
Pca14G000010	--	K22804|4.7e-69|bna:106442438|K22804 structural maintenance of chromosomes protein 6 | (RefSeq) structural maintenance of chromosomes protein 6B-like	Reverse transcriptase (RNA-dependent DNA polymerase)	Transposon TX1 uncharacterized 149 kDa protein OS=Xenopus laevis OX=8355 PE=4 SV=1	Reverse transcriptase domain-containing protein OS=Populus alba OX=43335 GN=D5086_0000020710 PE=4 SV=1	Function unknown	PREDICTED: uncharacterized protein LOC104416631 [Eucalyptus grandis]
Pca14G000020	--	K13754|5.3e-09|mcha:111016630|K13754 solute carrier family 24 (sodium/potassium/calcium exchanger), member 6 | (RefSeq) cation/calcium exchanger 2-like	Domain of unknown function (DUF4371)	--	TTF-type domain-containing protein OS=Fagus sylvatica OX=28930 GN=FSB_LOCUS16254 PE=4 SV=1	Function unknown	hypothetical protein POPTR_0001s44370g [Populus trichocarpa]
Pca14G000030	--	K01845|3.9e-68|apro:F751_2870|K01845 glutamate-1-semialdehyde 2,1-aminomutase [EC:5.4.3.8] | (RefSeq) Glutamate-1-semialdehyde 2,1-aminomutase, chloroplastic	NAD(P)H-binding	Protein HIGH CHLOROPHYLL FLUORESCENCE PHENOTYPE 173, chloroplastic OS=Arabidopsis thaliana OX=3702 GN=HCF173 PE=1 SV=1	Uncharacterized protein OS=Populus trichocarpa OX=3694 GN=POPTR_014G000400 PE=2 SV=1	Carbohydrate transport and metabolism	PREDICTED: uncharacterized protein LOC105116159 [Populus euphratica]
Pca14G000040	Molecular Function: transcription coregulator activity (GO:0003712);; Molecular Function: histone acetyltransferase activity (GO:0004402);; Biological Process: regulation of transcription, DNA-templated (GO:0006355);; Molecular Function: zinc ion binding (GO:0008270);; Cellular Component: host cell nucleus (GO:0042025);;	K04498|0.0e+00|pop:18104728|K04498 E1A/CREB-binding protein [EC:2.3.1.48] | (RefSeq) histone acetyltransferase HAC1	Histone acetylation protein	Histone acetyltransferase HAC1 OS=Arabidopsis thaliana OX=3702 GN=HAC1 PE=1 SV=2	Histone acetyltransferase OS=Populus trichocarpa OX=3694 GN=POPTR_014G000500 PE=4 SV=1	Transcription	PREDICTED: histone acetyltransferase HAC1-like [Populus euphratica]
Pca14G000050	Biological Process: regulation of transcription by RNA polymerase II (GO:0006357);; Biological Process: histone acetylation (GO:0016573);; Cellular Component: Piccolo NuA4 histone acetyltransferase complex (GO:0032777);;	K11322|1.2e-272|pop:18104729|K11322 enhancer of polycomb-like protein | (RefSeq) enhancer of polycomb-like protein 1	Enhancer of polycomb-like	Enhancer of polycomb homolog 1 OS=Homo sapiens OX=9606 GN=EPC1 PE=1 SV=1	Enhancer of polycomb-like protein OS=Populus trichocarpa OX=3694 GN=POPTR_014G000600 PE=3 SV=1	Transcription	transcription factor-related family protein [Populus trichocarpa]
Pca14G000060	Molecular Function: DNA binding (GO:0003677);; Molecular Function: protein dimerization activity (GO:0046983);;	K01230|2.7e-26|vvi:100242837|K01230 mannosyl-oligosaccharide alpha-1,2-mannosidase [EC:3.2.1.113] | (RefSeq) mannosyl-oligosaccharide 1,2-alpha-mannosidase MNS1	hAT family C-terminal dimerisation region	--	Uncharacterized protein OS=Populus alba OX=43335 GN=D5086_0000071450 PE=4 SV=1	Function unknown	PREDICTED: uncharacterized protein LOC105130447 isoform X1 [Populus euphratica]
Pca14G000070	Molecular Function: DNA binding (GO:0003677);; Cellular Component: nucleus (GO:0005634);;	K01940|1.8e-13|smo:SELMODRAFT_405683|K01940 argininosuccinate synthase [EC:6.3.4.5] | (RefSeq) hypothetical protein	MYB-CC type transfactor, LHEQLE motif	Myb family transcription factor PHL6 OS=Arabidopsis thaliana OX=3702 GN=PHL6 PE=2 SV=1	HTH myb-type domain-containing protein OS=Populus trichocarpa OX=3694 GN=POPTR_014G000700 PE=3 SV=1	Transcription	hypothetical protein POPTR_0007s15110g [Populus trichocarpa]
Pca14G000080	Cellular Component: integral component of membrane (GO:0016021);; Molecular Function: transmembrane transporter activity (GO:0022857);;	K08202|2.0e-29|han:110889952|K08202 MFS transporter, OCT family, solute carrier family 22 (organic cation transporter), member 4/5 | (RefSeq) organic cation/carnitine transporter 4-like	Major Facilitator Superfamily	Organic cation/carnitine transporter 7 OS=Arabidopsis thaliana OX=3702 GN=OCT7 PE=2 SV=1	MFS domain-containing protein OS=Populus trichocarpa OX=3694 GN=POPTR_014G000800 PE=4 SV=1	Energy production and conversion	hypothetical protein POPTR_0014s00290g [Populus trichocarpa]
Pca14G000090	Molecular Function: protein binding (GO:0005515);;	K17868|7.0e-208|pop:18104732|K17868 diphthine methyl ester acylhydrolase [EC:3.1.1.97] | (RefSeq) diphthine methyltransferase homolog	WD domain, G-beta repeat	Diphthine methyltransferase homolog OS=Dictyostelium discoideum OX=44689 GN=wdr85 PE=3 SV=1	Diphthamide biosynthesis protein 7-like isoform X1 OS=Populus alba OX=43335 GN=D5086_0000278890 PE=4 SV=1	Amino acid transport and metabolism	PREDICTED: diphthamide biosynthesis protein 7 homolog isoform X2 [Populus euphratica]
Pca14G000100	Molecular Function: mRNA binding (GO:0003729);; Cellular Component: cytoplasm (GO:0005737);; Biological Process: mRNA destabilization (GO:0061157);;	K20102|0.0e+00|pop:7497296|K20102 YTH domain-containing family protein | (RefSeq) uncharacterized protein LOC7497296 isoform X2	YT521-B-like domain	YTH domain-containing protein ECT2 OS=Arabidopsis thaliana OX=3702 GN=ECT2 PE=1 SV=1	YTH domain-containing protein OS=Populus trichocarpa OX=3694 GN=POPTR_014G001000 PE=4 SV=2	Function unknown	hypothetical protein POPTR_0014s00320g [Populus trichocarpa]
Pca14G000110	Molecular Function: lipid binding (GO:0008289);;	--	START domain	Phosphatidylcholine transfer protein OS=Homo sapiens OX=9606 GN=PCTP PE=1 SV=1	START domain-containing protein OS=Populus trichocarpa OX=3694 GN=POPTR_014G001100 PE=3 SV=1	Lipid transport and metabolism	PREDICTED: uncharacterized protein LOC105116568 [Populus euphratica]
Pca14G017540	--	K01303|3.0e-80|fve:101311565|K01303 acylaminoacyl-peptidase [EC:3.4.19.1] | (RefSeq) uncharacterized LOC101311565	Aspartyl protease	--	Integrase OS=Populus trichocarpa OX=3694 PE=2 SV=1	Replication, recombination and repair	integrase [Populus trichocarpa]
Pca14G017550	--	K01303|3.3e-102|fve:101311565|K01303 acylaminoacyl-peptidase [EC:3.4.19.1] | (RefSeq) uncharacterized LOC101311565	Integrase zinc binding domain	--	Integrase OS=Populus trichocarpa OX=3694 PE=2 SV=1	Replication, recombination and repair	integrase [Populus trichocarpa]
Pca14G017570	--	K15333|1.2e-11|jre:108984987|K15333 tRNA guanosine-2'-O-methyltransferase [EC:2.1.1.34] | (RefSeq) uncharacterized protein LOC108984987	Endonuclease-reverse transcriptase	--	Uncharacterized protein OS=Populus alba OX=43335 GN=D5086_0000013110 PE=4 SV=1	Function unknown	hypothetical protein POPTR_0333s00200g, partial [Populus trichocarpa]
Pca14G017580	--	--	--	--	Uncharacterized protein OS=Populus trichocarpa OX=3694 GN=POPTR_008G217800 PE=4 SV=1	--	hypothetical protein POPTR_0008s22530g [Populus trichocarpa]
Pca14G017590	--	--	Domain of unknown function (DUF4283)	--	Uncharacterized protein OS=Populus alba OX=43335 GN=D5086_0000250180 PE=4 SV=1	Function unknown	hypothetical protein POPTR_0008s21940g, partial [Populus trichocarpa]
Pca14G017600	Molecular Function: DNA binding (GO:0003677);; Molecular Function: catalytic activity (GO:0003824);; Cellular Component: nucleus (GO:0005634);; Biological Process: base-excision repair (GO:0006284);;	K10801|5.0e-148|pop:18105443|K10801 methyl-CpG-binding domain protein 4 [EC:3.2.2.-] | (RefSeq) methyl-CpG-binding domain protein 4-like protein	HhH-GPD superfamily base excision DNA repair protein	Methyl-CpG-binding domain protein 4-like protein OS=Arabidopsis thaliana OX=3702 GN=MBD4L PE=1 SV=1	ENDO3c domain-containing protein OS=Populus trichocarpa OX=3694 GN=POPTR_014G187300 PE=4 SV=2	Function unknown	hypothetical protein POPTR_0014s19510g [Populus trichocarpa]
Pca14G017610	--	--	--	--	Uncharacterized protein OS=Populus trichocarpa OX=3694 GN=POPTR_014G187450 PE=4 SV=1	--	hypothetical protein POPTR_0014s19310g [Populus trichocarpa]
Pca14G017680	--	K05909|9.7e-07|dct:110093787|K05909 laccase [EC:1.10.3.2] | (RefSeq) laccase-11	Domain of unknown function (DUF4283)	--	DUF4283 domain-containing protein OS=Populus trichocarpa OX=3694 GN=POPTR_015G069300 PE=4 SV=1	Amino acid transport and metabolism	hypothetical protein POPTR_0014s19150g [Populus trichocarpa]
Pca14G017690	--	K05909|1.3e-10|dct:110093787|K05909 laccase [EC:1.10.3.2] | (RefSeq) laccase-11	Domain of unknown function (DUF4283)	--	DUF4283 domain-containing protein OS=Populus trichocarpa OX=3694 GN=POPTR_015G069300 PE=4 SV=1	Amino acid transport and metabolism	hypothetical protein POPTR_0014s19150g [Populus trichocarpa]
Pca14G017700	--	K22804|4.6e-31|bna:106442438|K22804 structural maintenance of chromosomes protein 6 | (RefSeq) structural maintenance of chromosomes protein 6B-like	Reverse transcriptase (RNA-dependent DNA polymerase)	Transposon TX1 uncharacterized 149 kDa protein OS=Xenopus laevis OX=8355 PE=4 SV=1	Reverse transcriptase domain-containing protein OS=Populus alba OX=43335 GN=D5086_0000103180 PE=4 SV=1	Function unknown	PREDICTED: LOW QUALITY PROTEIN: uncharacterized protein LOC105117228 [Populus euphratica]
Pca15G002760	Biological Process: response to reactive oxygen species (GO:0000302);; Biological Process: response to acid chemical (GO:0001101);; Biological Process: response to stress (GO:0006950);; Biological Process: response to oxidative stress (GO:0006979);; Biological Process: biological_process (GO:0008150);; Biological Process: response to radiation (GO:0009314);; Biological Process: response to UV (GO…	K09060|5.4e-72|oeu:111382929|K09060 plant G-box-binding factor | (RefSeq) bZIP transcription factor 16-like	Protein of unknown function (DUF760)	UV-B-induced protein At3g17800, chloroplastic OS=Arabidopsis thaliana OX=3702 GN=At3g17800 PE=2 SV=1	Uncharacterized protein OS=Populus trichocarpa OX=3694 GN=POPTR_015G031200 PE=2 SV=1	Function unknown	hypothetical protein POPTR_0015s05360g [Populus trichocarpa]
Pca15G002770	Molecular Function: acid phosphatase activity (GO:0003993);; Molecular Function: ferrous iron binding (GO:0008198);; Molecular Function: ferric iron binding (GO:0008199);;	K14379|1.9e-192|pop:112324310|K14379 tartrate-resistant acid phosphatase type 5 [EC:3.1.3.2] | (RefSeq) purple acid phosphatase 3-like	Calcineurin-like phosphoesterase	Purple acid phosphatase 3 OS=Arabidopsis thaliana OX=3702 GN=PAP3 PE=2 SV=1	Purple acid phosphatase OS=Populus trichocarpa OX=3694 GN=POPTR_015G031300 PE=3 SV=1	Posttranslational modification, protein turnover, chaperones	PREDICTED: purple acid phosphatase 3-like [Populus euphratica]
Pca15G002780	Molecular Function: acid phosphatase activity (GO:0003993);; Molecular Function: ferrous iron binding (GO:0008198);; Molecular Function: ferric iron binding (GO:0008199);;	K14379|4.8e-196|pop:18105599|K14379 tartrate-resistant acid phosphatase type 5 [EC:3.1.3.2] | (RefSeq) purple acid phosphatase 17	Calcineurin-like phosphoesterase	Purple acid phosphatase 17 OS=Arabidopsis thaliana OX=3702 GN=PAP17 PE=2 SV=1	Purple acid phosphatase OS=Populus trichocarpa OX=3694 GN=POPTR_015G031400 PE=3 SV=1	Posttranslational modification, protein turnover, chaperones	hypothetical protein POPTR_0015s05350g [Populus trichocarpa]
Pca15G002790	Molecular Function: transcription regulatory region sequence-specific DNA binding (GO:0000976);; Cellular Component: nucleus (GO:0005634);; Biological Process: regulation of transcription, DNA-templated (GO:0006355);;	K22218|7.6e-08|apro:F751_2022|K22218 protein-tyrosine sulfotransferase [EC:2.8.2.20] | (RefSeq) Protein-tyrosine sulfotransferase	Myb-like DNA-binding domain	Transcription repressor KAN1 OS=Arabidopsis thaliana OX=3702 GN=KAN1 PE=1 SV=1	SANT domain-containing protein OS=Populus trichocarpa OX=3694 GN=POPTR_015G031600 PE=4 SV=1	Transcription	PREDICTED: transcription repressor KAN1-like [Populus euphratica]
Pca15G002800	--	--	Protein of unknown function (DUF1677)	--	Uncharacterized protein OS=Populus trichocarpa OX=3694 GN=POPTR_015G031700 PE=4 SV=1	Function unknown	hypothetical protein POPTR_0015s05320g [Populus trichocarpa]
Pca15G002810	Molecular Function: calcium ion binding (GO:0005509);; Molecular Function: calcium-dependent phospholipid binding (GO:0005544);; Cellular Component: cytoplasm (GO:0005737);;	K17098|5.5e-178|pop:18105593|K17098 annexin D | (RefSeq) annexin D5	Annexin	Annexin D5 OS=Arabidopsis thaliana OX=3702 GN=ANN5 PE=2 SV=2	Annexin OS=Populus trichocarpa OX=3694 GN=POPTR_015G031800 PE=3 SV=1	Intracellular trafficking, secretion, and vesicular transport	annexin-like family protein [Populus trichocarpa]
Pca15G002820	Cellular Component: integral component of membrane (GO:0016021);;	K01054|1.7e-230|pop:18105592|K01054 acylglycerol lipase [EC:3.1.1.23] | (RefSeq) uncharacterized protein LOC18105592	Serine aminopeptidase, S33	Caffeoylshikimate esterase OS=Arabidopsis thaliana OX=3702 GN=CSE PE=1 SV=1	Caffeoyl shikimate esterase 16 OS=Populus tomentosa OX=118781 GN=CSE16 PE=2 SV=1	Lipid transport and metabolism	PREDICTED: monoglyceride lipase-like [Populus euphratica]
Pca15G002830	Molecular Function: N-acetylglucosaminylphosphatidylinositol deacetylase activity (GO:0000225);; Biological Process: GPI anchor biosynthetic process (GO:0006506);;	K03434|7.6e-42|pop:7485181|K03434 N-acetylglucosaminylphosphatidylinositol deacetylase [EC:3.5.1.89] | (RefSeq) N-acetylglucosaminyl-phosphatidylinositol de-N-acetylase isoform X1	--	--	N-acetylglucosaminylphosphatidylinositol deacetylase OS=Salix brachista OX=2182728 GN=DKX38_018407 PE=3 SV=1	Cell wall/membrane/envelope biogenesis	hypothetical protein POPTR_0012s03850g [Populus trichocarpa]
Pca15G010440	Cellular Component: integral component of membrane (GO:0016021);;	K01728|7.7e-19|zju:107419134|K01728 pectate lyase [EC:4.2.2.2] | (RefSeq) pectate lyase 1-like	Domain of unknown function (DUF4220)	--	Uncharacterized protein OS=Populus alba OX=43335 GN=D5086_0000138960 PE=4 SV=1	Function unknown	hypothetical protein POPTR_0015s12560g [Populus trichocarpa]
Pca15G010450	Cellular Component: integral component of membrane (GO:0016021);;	K01728|5.6e-19|zju:107419134|K01728 pectate lyase [EC:4.2.2.2] | (RefSeq) pectate lyase 1-like	Domain of unknown function (DUF4220)	--	DUF4220 domain-containing protein OS=Populus trichocarpa OX=3694 GN=POPTR_015G113600 PE=4 SV=1	Function unknown	hypothetical protein POPTR_0015s15920g, partial [Populus trichocarpa]
Pca15G010460	Biological Process: regulation of cyclin-dependent protein serine/threonine kinase activity (GO:0000079);; Molecular Function: protein kinase binding (GO:0019901);;	K01255|3.2e-30|mng:MNEG_4524|K01255 leucyl aminopeptidase [EC:3.4.11.1] | (RefSeq) leucyl aminopeptidase	Cyclin	Cyclin-U4-1 OS=Arabidopsis thaliana OX=3702 GN=CYCU4-1 PE=1 SV=1	Cyclin OS=Populus trichocarpa OX=3694 GN=POPTR_0296s00210g PE=3 SV=1	Cell cycle control, cell division, chromosome partitioning	hypothetical protein POPTR_0296s00210g [Populus trichocarpa]
Pca15G010470	Cellular Component: cytoplasm (GO:0005737);; Molecular Function: peptide-methionine (S)-S-oxide reductase activity (GO:0008113);; Biological Process: cellular response to oxidative stress (GO:0034599);; Molecular Function: L-methionine-(S)-S-oxide reductase activity (GO:0036456);;	K07304|3.8e-132|pop:18109890|K07304 peptide-methionine (S)-S-oxide reductase [EC:1.8.4.11] | (RefSeq) peptide methionine sulfoxide reductase A1	Peptide methionine sulfoxide reductase	Peptide methionine sulfoxide reductase OS=Lactuca sativa OX=4236 PE=2 SV=1	Protein-methionine-S-oxide reductase OS=Populus trichocarpa OX=3694 GN=POPTR_T135400 PE=3 SV=1	Posttranslational modification, protein turnover, chaperones	hypothetical protein POPTR_0015s12390g [Populus trichocarpa]
Pca15G010480	Cellular Component: chloroplast stroma (GO:0009570);;	--	haloacid dehalogenase-like hydrolase	CBBY-like protein OS=Arabidopsis thaliana OX=3702 GN=CBBY PE=1 SV=1	Uncharacterized protein OS=Populus trichocarpa OX=3694 GN=POPTR_015G112500 PE=4 SV=1	Function unknown	hypothetical protein POPTR_0015s12410g [Populus trichocarpa]
Pca16G008270	--	K10268|3.2e-07|psom:113295315|K10268 F-box and leucine-rich repeat protein 2/20 | (RefSeq) protein AUXIN SIGNALING F-BOX 2-like	--	--	Uncharacterized protein OS=Populus trichocarpa OX=3694 GN=POPTR_016G090000 PE=4 SV=1	Replication, recombination and repair	hypothetical protein POPTR_0016s09120g [Populus trichocarpa]
Pca16G008280	Cellular Component: plasma membrane (GO:0005886);; Cellular Component: integral component of membrane (GO:0016021);;	--	Domain of unknown function (DUF588)	CASP-like protein 5A1 OS=Arabidopsis thaliana OX=3702 GN=At2g37200 PE=2 SV=1	CASP-like protein OS=Populus alba OX=43335 GN=D5086_0000317350 PE=3 SV=1	Function unknown	hypothetical protein POPTR_0016s09130g [Populus trichocarpa]
Pca16G008290	Molecular Function: DNA binding (GO:0003677);; Cellular Component: nucleus (GO:0005634);; Biological Process: regulation of transcription, DNA-templated (GO:0006355);; Biological Process: auxin-activated signaling pathway (GO:0009734);;	K14486|1.6e-76|bvg:104901644|K14486 auxin response factor | (RefSeq) auxin response factor 7	Auxin response factor	Auxin response factor 18 OS=Oryza sativa subsp. japonica OX=39947 GN=ARF18 PE=2 SV=1	Auxin response factor OS=Populus trichocarpa OX=3694 GN=POPTR_016G090300 PE=3 SV=1	Transcription	hypothetical protein POPTR_0016s09150g [Populus trichocarpa]
Pca16G008570	Molecular Function: nucleic acid binding (GO:0003676);; Biological Process: DNA integration (GO:0015074);;	K01303|1.5e-74|fve:101311565|K01303 acylaminoacyl-peptidase [EC:3.4.19.1] | (RefSeq) uncharacterized LOC101311565	--	--	Integrase OS=Populus trichocarpa OX=3694 PE=2 SV=1	Replication, recombination and repair	integrase [Populus trichocarpa]
Pca16G008580	Molecular Function: nucleic acid binding (GO:0003676);; Molecular Function: RNA-DNA hybrid ribonuclease activity (GO:0004523);; Biological Process: DNA integration (GO:0015074);;	K06846|9.1e-17|gmx:112998180|K06846 lymphocyte antigen 6 complex locus protein D/E/G6/H | (RefSeq) uncharacterized protein LOC112998180	Integrase core domain	Uncharacterized protein K02A2.6 OS=Caenorhabditis elegans OX=6239 GN=K02A2.6 PE=4 SV=1	Ribonuclease H (Fragment) OS=Trifolium medium OX=97028 GN=A2U01_0000248 PE=4 SV=1	Replication, recombination and repair	PREDICTED: uncharacterized protein LOC105117363 [Populus euphratica]
Pca16G008590	--	K10523|9.1e-07|obr:107305228|K10523 speckle-type POZ protein | (RefSeq) uncharacterized LOC107305228	Retrotransposon gag protein	--	Retrotrans_gag domain-containing protein OS=Cucumis melo var. makuwa OX=1194695 GN=E6C27_scaffold22G002400 PE=4 SV=1	Replication, recombination and repair	PREDICTED: uncharacterized protein LOC105119299, partial [Populus euphratica]
Pca16G008600	Biological Process: defense response (GO:0006952);; Molecular Function: ADP binding (GO:0043531);;	K15078|6.7e-79|vvi:100255136|K15078 structure-specific endonuclease subunit SLX1 [EC:3.6.1.-] | (RefSeq) putative disease resistance protein RGA1	NB-ARC domain	Disease resistance RPP13-like protein 4 OS=Arabidopsis thaliana OX=3702 GN=RPP13L4 PE=1 SV=2	NBS-LRR type disease resistance protein OS=Populus trichocarpa OX=3694 GN=POPTR_016G092600 PE=2 SV=1	Signal transduction mechanisms	PREDICTED: disease resistance RPP13-like protein 4 [Populus euphratica]
Pca16G008610	Molecular Function: protein kinase activity (GO:0004672);; Molecular Function: ATP binding (GO:0005524);; Cellular Component: integral component of membrane (GO:0016021);;	K20718|8.2e-93|soe:110795094|K20718 LRR receptor-like serine/threonine-protein kinase ERECTA [EC:2.7.11.1] | (RefSeq) LRR receptor-like serine/threonine-protein kinase ERECTA isoform X1	Protein tyrosine and serine/threonine kinase	Probable LRR receptor-like serine/threonine-protein kinase At1g53440 OS=Arabidopsis thaliana OX=3702 GN=At1g53440 PE=2 SV=2	Non-specific serine/threonine protein kinase OS=Populus trichocarpa OX=3694 GN=POPTR_016G092700 PE=4 SV=1	Signal transduction mechanisms	PREDICTED: probable LRR receptor-like serine/threonine-protein kinase At1g53420 isoform X1 [Populus euphratica]
Pca16G008620	Biological Process: defense response (GO:0006952);; Molecular Function: ADP binding (GO:0043531);;	K15078|6.9e-51|spen:107032673|K15078 structure-specific endonuclease subunit SLX1 [EC:3.6.1.-] | (RefSeq) putative disease resistance protein RGA3	NB-ARC domain	Disease resistance RPP13-like protein 4 OS=Arabidopsis thaliana OX=3702 GN=RPP13L4 PE=1 SV=2	Uncharacterized protein OS=Populus alba OX=43335 GN=D5086_0000317530 PE=4 SV=1	Signal transduction mechanisms	hypothetical protein POPTR_0016s09570g [Populus trichocarpa]
Pca16G008630	Molecular Function: nucleic acid binding (GO:0003676);; Biological Process: DNA integration (GO:0015074);;	K19525|3.0e-72|dct:110098611|K19525 vacuolar protein sorting-associated protein 13A/C | (RefSeq) uncharacterized protein LOC110098611	RNase H-like domain found in reverse transcriptase	Transposon Tf2-12 polyprotein OS=Schizosaccharomyces pombe (strain 972 / ATCC 24843) OX=284812 GN=Tf2-12 PE=3 SV=1	Endonuclease OS=Theobroma cacao OX=3641 GN=TCM_018243 PE=4 SV=1	Replication, recombination and repair	DNA/RNA polymerases superfamily protein [Theobroma cacao]
Pca16G012270	Molecular Function: antiporter activity (GO:0015297);; Cellular Component: integral component of membrane (GO:0016021);; Molecular Function: xenobiotic transmembrane transporter activity (GO:0042910);;	K03327|1.0e-309|pop:7482581|K03327 multidrug resistance protein, MATE family | (RefSeq) protein DETOXIFICATION 53	MatE	Protein DETOXIFICATION 53 OS=Arabidopsis thaliana OX=3702 GN=DTX53 PE=2 SV=1	Protein DETOXIFICATION OS=Populus trichocarpa OX=3694 GN=POPTR_016G134800 PE=3 SV=1	Defense mechanisms	PREDICTED: MATE efflux family protein 6 [Populus euphratica]
Pca16G012280	Molecular Function: protein kinase activity (GO:0004672);; Molecular Function: protein serine/threonine kinase activity (GO:0004674);; Molecular Function: ATP binding (GO:0005524);; Cellular Component: cytoplasm (GO:0005737);; Biological Process: signal transduction (GO:0007165);;	K04427|6.7e-71|lang:109331017|K04427 mitogen-activated protein kinase kinase kinase 7 [EC:2.7.11.25] | (RefSeq) serine/threonine-protein kinase HT1-like	Protein tyrosine and serine/threonine kinase	Serine/threonine-protein kinase STY13 OS=Arabidopsis thaliana OX=3702 GN=STY13 PE=1 SV=2	Protein kinase domain-containing protein OS=Populus trichocarpa OX=3694 GN=POPTR_016G134900 PE=3 SV=1	Signal transduction mechanisms	kinase family protein [Populus trichocarpa]
Pca16G012290	Cellular Component: plasma membrane (GO:0005886);; Biological Process: immune response (GO:0006955);; Biological Process: plant-type hypersensitive response (GO:0009626);;	--	MAC/Perforin domain	MACPF domain-containing protein CAD1 OS=Arabidopsis thaliana OX=3702 GN=CAD1 PE=2 SV=1	MACPF domain-containing protein OS=Populus trichocarpa OX=3694 GN=POPTR_016G135100 PE=4 SV=1	Function unknown	PREDICTED: MACPF domain-containing protein CAD1-like [Populus euphratica]
Pca16G012300	Cellular Component: extracellular region (GO:0005576);; Cellular Component: cell wall (GO:0005618);; Biological Process: plant-type cell wall organization (GO:0009664);; Cellular Component: membrane (GO:0016020);;	K20628|4.6e-151|pop:7482584|K20628 expansin | (RefSeq) expansin-A8	Expansin C-terminal domain	Expansin-A8 OS=Arabidopsis thaliana OX=3702 GN=EXPA8 PE=2 SV=1	Expansin OS=Populus trichocarpa OX=3694 GN=POPTR_016G135200 PE=3 SV=1	Function unknown	expansin S1 precursor family protein [Populus trichocarpa]
Pca17G002600	Molecular Function: molecular_function (GO:0003674);; Molecular Function: chromatin binding (GO:0003682);; Molecular Function: catalytic activity (GO:0003824);; Molecular Function: binding (GO:0005488);; Molecular Function: protein binding (GO:0005515);; Cellular Component: cellular_component (GO:0005575);; Cellular Component: intracellular (GO:0005622);; Cellular Component: obsolete cell (GO:000…	K22531|6.5e-160|pop:18106927|K22531 ATPase family AAA domain-containing protein 2 [EC:3.6.1.-] | (RefSeq) ATPase family AAA domain-containing protein At1g05910	Bromodomain	ATPase family AAA domain-containing protein At1g05910 OS=Arabidopsis thaliana OX=3702 GN=At1g05910 PE=2 SV=1	Bromo domain-containing protein OS=Populus trichocarpa OX=3694 GN=POPTR_017G031400 PE=4 SV=1	Posttranslational modification, protein turnover, chaperones	cell division cycle protein 48 [Populus trichocarpa]
Pca17G002610	Molecular Function: DNA binding (GO:0003677);; Cellular Component: nucleus (GO:0005634);; Biological Process: regulation of transcription, DNA-templated (GO:0006355);;	K00521|8.4e-09|cmos:111447866|K00521 ferric-chelate reductase [EC:1.16.1.7] | (RefSeq) ferric reduction oxidase 7, chloroplastic-like	No apical meristem (NAM) protein	NAC domain-containing protein 41 OS=Arabidopsis thaliana OX=3702 GN=NAC041 PE=2 SV=1	NAC domain-containing protein OS=Populus trichocarpa OX=3694 GN=POPTR_017G031300 PE=4 SV=1	Transcription	hypothetical protein POPTR_0017s05970g [Populus trichocarpa]
Pca17G005810	Molecular Function: nucleic acid binding (GO:0003676);; Biological Process: DNA integration (GO:0015074);;	K01303|1.0e-289|fve:101311565|K01303 acylaminoacyl-peptidase [EC:3.4.19.1] | (RefSeq) uncharacterized LOC101311565	RNase H-like domain found in reverse transcriptase	Transposon Ty3-I Gag-Pol polyprotein OS=Saccharomyces cerevisiae (strain ATCC 204508 / S288c) OX=559292 GN=TY3B-I PE=1 SV=2	Endonuclease OS=Fagus sylvatica OX=28930 GN=FSB_LOCUS14304 PE=4 SV=1	--	hypothetical protein VITISV_023515 [Vitis vinifera]
Pca17G005870	--	K02209|8.8e-08|boe:106320430|K02209 DNA replication licensing factor MCM5 [EC:3.6.4.12] | (RefSeq) uncharacterized protein LOC106320430	Endonuclease/Exonuclease/phosphatase family	--	Uncharacterized protein OS=Populus trichocarpa OX=3694 GN=POPTR_004G127000 PE=4 SV=1	Function unknown	hypothetical protein POPTR_0007s08900g [Populus trichocarpa]
Pca17G008460	Cellular Component: transcription factor TFIID complex (GO:0005669);; Molecular Function: protein heterodimerization activity (GO:0046982);;	K14649|3.6e-216|pop:7484577|K14649 transcription initiation factor TFIID subunit 8 | (RefSeq) transcription initiation factor TFIID subunit 8	Bromodomain associated	Transcription initiation factor TFIID subunit 8 OS=Arabidopsis thaliana OX=3702 GN=TAF8 PE=1 SV=1	Transcription initiation factor TFIID subunit 8 OS=Populus trichocarpa OX=3694 GN=POPTR_017G094900 PE=3 SV=1	Transcription	hypothetical protein POPTR_0017s13060g [Populus trichocarpa]
Pca17G008470	Biological Process: regulation of monopolar cell growth (GO:0051513);;	--	Domain of unknown function (DUF4378)	Protein LONGIFOLIA 1 OS=Arabidopsis thaliana OX=3702 GN=LNG1 PE=1 SV=1	DUF4378 domain-containing protein OS=Populus trichocarpa OX=3694 GN=POPTR_017G095000 PE=4 SV=1	Function unknown	hypothetical protein POPTR_0017s13070g [Populus trichocarpa]
Pca17G008480	Molecular Function: molecular_function (GO:0003674);; Molecular Function: catalytic activity (GO:0003824);; Molecular Function: hydrolase activity (GO:0016787);;	K13544|7.5e-44|thj:104804464|K13544 pheophorbidase [EC:3.1.1.82] | (RefSeq) pheophorbidase isoform X1	Alpha/beta hydrolase family	Putative methylesterase 11, chloroplastic OS=Arabidopsis thaliana OX=3702 GN=MES11 PE=1 SV=1	AB hydrolase-1 domain-containing protein OS=Populus alba OX=43335 GN=D5086_0000181930 PE=4 SV=1	Function unknown	hypothetical protein POPTR_0017s13080g [Populus trichocarpa]
Pca17G008490	Biological Process: cortical microtubule organization (GO:0043622);;	K18635|2.7e-52|pop:7484579|K18635 protein SPIRAL1 and related proteins | (RefSeq) protein SPIRAL1-like 1	--	Protein SPIRAL1-like 1 OS=Arabidopsis thaliana OX=3702 GN=SP1L1 PE=2 SV=1	Uncharacterized protein OS=Populus trichocarpa OX=3694 GN=POPTR_017G095200 PE=3 SV=1	Function unknown	hypothetical protein POPTR_0017s13090g [Populus trichocarpa]
Pca17G008500	Biological Process: formation of cytoplasmic translation initiation complex (GO:0001732);; Molecular Function: translation initiation factor activity (GO:0003743);; Cellular Component: eukaryotic 43S preinitiation complex (GO:0016282);; Cellular Component: eukaryotic 48S preinitiation complex (GO:0033290);; Cellular Component: eukaryotic translation initiation factor 3 complex, eIF3m (GO:0071541)…	K15030|1.3e-227|pop:112324664|K15030 translation initiation factor 3 subunit M | (RefSeq) eukaryotic translation initiation factor 3 subunit M-like	PCI domain	Eukaryotic translation initiation factor 3 subunit M OS=Dictyostelium discoideum OX=44689 GN=eif3m PE=1 SV=1	Eukaryotic translation initiation factor 3 subunit M OS=Populus trichocarpa OX=3694 GN=POPTR_017G095300 PE=3 SV=1	Translation, ribosomal structure and biogenesis	hypothetical protein POPTR_0017s13100g [Populus trichocarpa]
Pca17G008510	Molecular Function: ATP binding (GO:0005524);; Cellular Component: integral component of membrane (GO:0016021);; Molecular Function: ATPase activity (GO:0016887);; Molecular Function: ATPase-coupled transmembrane transporter activity (GO:0042626);; Biological Process: transmembrane transport (GO:0055085);;	K05656|2.8e-112|csl:COCSUDRAFT_38257|K05656 ATP-binding cassette, subfamily B (MDR/TAP), member 9 | (RefSeq) hypothetical protein	ABC transporter transmembrane region	ABC transporter B family member 27 OS=Arabidopsis thaliana OX=3702 GN=ABCB27 PE=1 SV=1	Uncharacterized protein OS=Populus trichocarpa OX=3694 GN=POPTR_017G097200 PE=4 SV=1	Intracellular trafficking, secretion, and vesicular transport	hypothetical protein POPTR_0017s13110g [Populus trichocarpa]
Pca17G012720	Molecular Function: DNA binding (GO:0003677);; Cellular Component: nucleus (GO:0005634);;	K12133|3.6e-35|fve:101293425|K12133 MYB-related transcription factor LHY | (RefSeq) protein LHY-like	Myb-like DNA-binding domain	Protein REVEILLE 1 OS=Arabidopsis thaliana OX=3702 GN=RVE1 PE=1 SV=1	HTH myb-type domain-containing protein OS=Populus trichocarpa OX=3694 GN=POPTR_017G144800 PE=4 SV=1	Transcription	hypothetical protein POPTR_0017s01380g [Populus trichocarpa]
Pca17G012730	Biological Process: tRNA 5'-leader removal (GO:0001682);; Molecular Function: ribonuclease P activity (GO:0004526);; Cellular Component: nucleus (GO:0005634);;	K18213|0.0e+00|pop:7496601|K18213 proteinaceous RNase P [EC:3.1.26.5] | (RefSeq) proteinaceous RNase P 1, chloroplastic/mitochondrial	Pentacotripeptide-repeat region of PRORP	Proteinaceous RNase P 1, chloroplastic/mitochondrial OS=Arabidopsis thaliana OX=3702 GN=PRORP1 PE=1 SV=1	Ribonuclease P OS=Populus trichocarpa OX=3694 GN=POPTR_017G144900 PE=3 SV=2	Defense mechanisms	hypothetical protein POPTR_0017s01370g [Populus trichocarpa]
Pca17G012740	Biological Process: defense response (GO:0006952);; Molecular Function: ADP binding (GO:0043531);;	K12818|1.4e-138|mtr:MTR_0267s0070|K12818 ATP-dependent RNA helicase DHX8/PRP22 [EC:3.6.4.13] | (RefSeq) NB-ARC domain disease resistance protein, putative	NB-ARC domain	Putative disease resistance RPP13-like protein 1 OS=Arabidopsis thaliana OX=3702 GN=RPPL1 PE=3 SV=1	PH domain-containing protein OS=Populus trichocarpa OX=3694 GN=POPTR_017G145000 PE=4 SV=1	Signal transduction mechanisms	hypothetical protein POPTR_0017s01360g [Populus trichocarpa]
Pca17G012750	--	K01193|1.2e-13|ats:109747879|K01193 beta-fructofuranosidase [EC:3.2.1.26] | (RefSeq) LOC109747879; beta-fructofuranosidase, insoluble isoenzyme 3-like	Plant protein of unknown function	UPF0481 protein At3g47200 OS=Arabidopsis thaliana OX=3702 GN=At3g47200 PE=2 SV=1	Uncharacterized protein OS=Populus trichocarpa OX=3694 GN=POPTR_017G145100 PE=4 SV=1	Function unknown	hypothetical protein POPTR_0017s01350g [Populus trichocarpa]
Pca17G012760	Molecular Function: protein serine/threonine kinase activity (GO:0004674);; Molecular Function: ATP binding (GO:0005524);; Cellular Component: integral component of membrane (GO:0016021);;	K20181|1.2e-237|mtr:MTR_5g026090|K20181 vacuolar protein sorting-associated protein 18 | (RefSeq) vacuolar sorting-associated-like protein	Protein kinase domain	Probable LRR receptor-like serine/threonine-protein kinase At3g47570 OS=Arabidopsis thaliana OX=3702 GN=At3g47570 PE=2 SV=1	Protein kinase domain-containing protein OS=Populus trichocarpa OX=3694 GN=POPTR_017G145200 PE=3 SV=2	Signal transduction mechanisms	PREDICTED: probable LRR receptor-like serine/threonine-protein kinase At3g47570 [Populus euphratica]
Pca17G012770	Cellular Component: integral component of membrane (GO:0016021);;	--	--	--	Uncharacterized protein (Fragment) OS=Populus trichocarpa OX=3694 GN=POPTR_017G145400 PE=4 SV=1	--	hypothetical protein POPTR_0017s01310g [Populus trichocarpa]
Pca17G012780	Molecular Function: peptide:proton symporter activity (GO:0015333);; Cellular Component: integral component of membrane (GO:0016021);; Molecular Function: oligopeptide transmembrane transporter activity (GO:0035673);; Molecular Function: peptide transmembrane transporter activity (GO:1904680);;	K14638|1.9e-301|pop:18106479|K14638 solute carrier family 15 (peptide/histidine transporter), member 3/4 | (RefSeq) protein NRT1/ PTR FAMILY 5.6	POT family	Protein NRT1/ PTR FAMILY 5.7 OS=Arabidopsis thaliana OX=3702 GN=NPF5.7 PE=2 SV=2	Uncharacterized protein OS=Populus trichocarpa OX=3694 GN=POPTR_017G145500 PE=3 SV=1	Amino acid transport and metabolism	hypothetical protein POPTR_0017s01300g [Populus trichocarpa]
Pca17G012790	Biological Process: defense response (GO:0006952);; Molecular Function: ADP binding (GO:0043531);;	K12818|3.0e-63|mtr:MTR_0267s0070|K12818 ATP-dependent RNA helicase DHX8/PRP22 [EC:3.6.4.13] | (RefSeq) NB-ARC domain disease resistance protein, putative	--	Putative disease resistance RPP13-like protein 1 OS=Arabidopsis thaliana OX=3702 GN=RPPL1 PE=3 SV=1	Uncharacterized protein OS=Salix brachista OX=2182728 GN=DKX38_027508 PE=4 SV=1	Signal transduction mechanisms	PREDICTED: putative disease resistance RPP13-like protein 1 [Populus euphratica]
Pca17G012800	Molecular Function: peptide:proton symporter activity (GO:0015333);; Cellular Component: integral component of membrane (GO:0016021);; Molecular Function: oligopeptide transmembrane transporter activity (GO:0035673);; Molecular Function: peptide transmembrane transporter activity (GO:1904680);;	K14638|9.1e-230|pop:18106479|K14638 solute carrier family 15 (peptide/histidine transporter), member 3/4 | (RefSeq) protein NRT1/ PTR FAMILY 5.6	POT family	Protein NRT1/ PTR FAMILY 5.7 OS=Arabidopsis thaliana OX=3702 GN=NPF5.7 PE=2 SV=2	Uncharacterized protein OS=Populus trichocarpa OX=3694 GN=POPTR_017G145500 PE=3 SV=1	Amino acid transport and metabolism	hypothetical protein POPTR_0017s01300g [Populus trichocarpa]
Pca17G012810	Molecular Function: iron ion binding (GO:0005506);; Biological Process: lipid biosynthetic process (GO:0008610);; Cellular Component: integral component of membrane (GO:0016021);; Molecular Function: oxidoreductase activity (GO:0016491);;	K15746|1.6e-177|pop:18106473|K15746 beta-carotene 3-hydroxylase [EC:1.14.15.24] | (RefSeq) beta-carotene hydroxylase 2, chloroplastic isoform X1	Fatty acid hydroxylase superfamily	Beta-carotene hydroxylase 2, chloroplastic OS=Capsicum annuum OX=4072 GN=CA2 PE=1 SV=2	Fatty acid hydroxylase domain-containing protein OS=Populus trichocarpa OX=3694 GN=POPTR_017G145700 PE=3 SV=1	Function unknown	hypothetical protein POPTR_0017s01240g [Populus trichocarpa]
Pca17G012820	Cellular Component: cell periphery (GO:0071944);;	K10955|5.1e-23|bvg:104905407|K10955 mucin-2 | (RefSeq) mucin-2-like	Pollen protein Ole e 1 like	Protein SEED AND ROOT HAIR PROTECTIVE PROTEIN OS=Arabidopsis thaliana OX=3702 GN=SRPP PE=1 SV=1	Uncharacterized protein OS=Populus trichocarpa OX=3694 GN=POPTR_017G145800 PE=4 SV=1	Function unknown	pollen Ole e 1 allergen and extensin family protein [Populus trichocarpa]
Pca17G012830	Molecular Function: polygalacturonase activity (GO:0004650);; Biological Process: carbohydrate metabolic process (GO:0005975);;	K01184|2.4e-35|mesc:110610957|K01184 polygalacturonase [EC:3.2.1.15] | (RefSeq) probable polygalacturonase At3g15720	Glycosyl hydrolases family 28	Probable polygalacturonase OS=Vitis vinifera OX=29760 GN=GSVIVT00026920001 PE=1 SV=1	Putative polygalacturonase OS=Populus alba OX=43335 GN=D5086_0000032030 PE=3 SV=1	Carbohydrate transport and metabolism	glycoside hydrolase family 28 family protein [Populus trichocarpa]
Pca17G012840	Molecular Function: transmembrane receptor protein serine/threonine kinase activity (GO:0004675);; Molecular Function: ATP binding (GO:0005524);; Cellular Component: plasma membrane (GO:0005886);; Biological Process: protein phosphorylation (GO:0006468);; Cellular Component: integral component of membrane (GO:0016021);;	K01180|6.8e-56|cmax:111487562|K01180 endo-1,3(4)-beta-glucanase [EC:3.2.1.6] | (RefSeq) uncharacterized protein LOC111487562	Protein tyrosine and serine/threonine kinase	Probable serine/threonine-protein kinase At1g01540 OS=Arabidopsis thaliana OX=3702 GN=At1g01540 PE=1 SV=2	Protein kinase domain-containing protein OS=Populus trichocarpa OX=3694 GN=POPTR_017G146000 PE=4 SV=1	Signal transduction mechanisms	PREDICTED: probable serine/threonine-protein kinase At1g01540 [Populus euphratica]
Pca17G012850	Cellular Component: integral component of membrane (GO:0016021);; Molecular Function: glutaminyl-peptide cyclotransferase activity (GO:0016603);; Biological Process: peptidyl-pyroglutamic acid biosynthetic process, using glutaminyl-peptide cyclotransferase (GO:0017186);;	K22757|1.1e-170|pop:18106469|K22757 glutaminyl-peptide cyclotransferase [EC:2.3.2.5] | (RefSeq) glutaminyl-peptide cyclotransferase isoform X1	Glutamine cyclotransferase	Glutaminyl-peptide cyclotransferase OS=Arabidopsis thaliana OX=3702 GN=QCT PE=1 SV=1	Uncharacterized protein OS=Populus trichocarpa OX=3694 GN=POPTR_017G146200 PE=4 SV=1	Posttranslational modification, protein turnover, chaperones	PREDICTED: glutaminyl-peptide cyclotransferase-like [Populus euphratica]
Pca17G012860	Molecular Function: protein binding (GO:0005515);;	K11843|1.6e-17|aip:110267024|K11843 ubiquitin carboxyl-terminal hydrolase 14 [EC:3.4.19.12] | (RefSeq) FBD-associated F-box protein At4g10400-like	F-box domain	Putative F-box/LRR-repeat protein At3g28410 OS=Arabidopsis thaliana OX=3702 GN=At3g28410 PE=4 SV=2	F-box domain-containing protein OS=Populus trichocarpa OX=3694 GN=POPTR_017G146300 PE=4 SV=1	--	hypothetical protein POPTR_0017s01190g [Populus trichocarpa]
Pca17G012870	Molecular Function: protein binding (GO:0005515);;	K11843|1.7e-14|aip:110267024|K11843 ubiquitin carboxyl-terminal hydrolase 14 [EC:3.4.19.12] | (RefSeq) FBD-associated F-box protein At4g10400-like	F-box domain	Putative F-box/LRR-repeat protein At5g02930 OS=Arabidopsis thaliana OX=3702 GN=At5g02930 PE=4 SV=1	Uncharacterized protein OS=Populus trichocarpa OX=3694 GN=POPTR_017G146400 PE=4 SV=1	--	hypothetical protein POPTR_0017s01180g [Populus trichocarpa]
Pca17G012880	Molecular Function: protein binding (GO:0005515);;	K11843|2.6e-16|aip:110267024|K11843 ubiquitin carboxyl-terminal hydrolase 14 [EC:3.4.19.12] | (RefSeq) FBD-associated F-box protein At4g10400-like	F-box domain	Putative F-box/LRR-repeat protein At5g02930 OS=Arabidopsis thaliana OX=3702 GN=At5g02930 PE=4 SV=1	F-box domain-containing protein OS=Populus trichocarpa OX=3694 GN=POPTR_017G146500 PE=4 SV=1	--	PREDICTED: putative F-box/LRR-repeat protein At3g18150 [Populus euphratica]
Pca17G012890	Molecular Function: ATP binding (GO:0005524);; Cellular Component: cytoplasm (GO:0005737);; Cellular Component: cytosol (GO:0005829);; Cellular Component: plasma membrane (GO:0005886);; Biological Process: protein folding (GO:0006457);; Cellular Component: cell surface (GO:0009986);; Cellular Component: protein-containing complex (GO:0032991);; Biological Process: cellular response to heat (GO:00…	K04079|0.0e+00|pop:18106465|K04079 molecular chaperone HtpG | (RefSeq) heat shock protein 83	Hsp90 protein	Heat shock protein 83 OS=Ipomoea nil OX=35883 GN=HSP83A PE=2 SV=1	HATPase_c domain-containing protein OS=Populus trichocarpa OX=3694 GN=POPTR_017G146600 PE=3 SV=1	Posttranslational modification, protein turnover, chaperones	hypothetical protein POPTR_0017s01160g [Populus trichocarpa]
Pca17G012900	Biological Process: ribosomal small subunit assembly (GO:0000028);; Molecular Function: RNA binding (GO:0003723);; Molecular Function: structural constituent of ribosome (GO:0003735);; Cellular Component: cytosolic small ribosomal subunit (GO:0022627);;	K02947|1.7e-99|pop:18106464|K02947 small subunit ribosomal protein S10e | (RefSeq) 40S ribosomal protein S10-1	Plectin/S10 domain	40S ribosomal protein S10-1 OS=Oryza sativa subsp. japonica OX=39947 GN=RPS10-1 PE=2 SV=1	S10_plectin domain-containing protein OS=Populus trichocarpa OX=3694 GN=POPTR_017G146700 PE=2 SV=1	Translation, ribosomal structure and biogenesis	40S ribosomal protein S10-1 [Populus trichocarpa]
Pca17G012910	Molecular Function: DNA binding (GO:0003677);; Cellular Component: nucleus (GO:0005634);;	K12133|2.2e-25|pxb:103927985|K12133 MYB-related transcription factor LHY | (RefSeq) protein LHY-like isoform X1	Myb-like DNA-binding domain	Protein REVEILLE 6 OS=Arabidopsis thaliana OX=3702 GN=RVE6 PE=2 SV=1	HTH myb-type domain-containing protein OS=Populus trichocarpa OX=3694 GN=POPTR_017G146800 PE=4 SV=1	Transcription	hypothetical protein POPTR_0017s01140g [Populus trichocarpa]
Pca17G012920	Biological Process: metal ion transport (GO:0030001);; Molecular Function: metal ion binding (GO:0046872);;	K11883|4.3e-07|nau:109216591|K11883 RNA-binding protein NOB1 | (RefSeq) RNA-binding protein NOB1 isoform X1	Heavy-metal-associated domain	Heavy metal-associated isoprenylated plant protein 39 OS=Arabidopsis thaliana OX=3702 GN=HIPP39 PE=2 SV=1	HMA domain-containing protein OS=Populus trichocarpa OX=3694 GN=POPTR_017G147000 PE=4 SV=1	Inorganic ion transport and metabolism	hypothetical protein POPTR_1177s00200g [Populus trichocarpa]
Pca17G012930	Biological Process: metal ion transport (GO:0030001);; Molecular Function: metal ion binding (GO:0046872);;	--	Heavy-metal-associated domain	Heavy metal-associated isoprenylated plant protein 39 OS=Arabidopsis thaliana OX=3702 GN=HIPP39 PE=2 SV=1	HMA domain-containing protein OS=Populus trichocarpa OX=3694 GN=POPTR_017G147300 PE=4 SV=1	Inorganic ion transport and metabolism	PREDICTED: putative late blight resistance protein homolog R1B-12 [Populus euphratica]
Pca17G012940	Biological Process: metal ion transport (GO:0030001);; Molecular Function: metal ion binding (GO:0046872);;	K10572|8.2e-08|fve:101291401|K10572 inositol-pentakisphosphate 2-kinase [EC:2.7.1.158] | (RefSeq) inositol-pentakisphosphate 2-kinase	Heavy-metal-associated domain	Heavy metal-associated isoprenylated plant protein 39 OS=Arabidopsis thaliana OX=3702 GN=HIPP39 PE=2 SV=1	HMA domain-containing protein OS=Populus trichocarpa OX=3694 GN=POPTR_017G147400 PE=4 SV=1	Inorganic ion transport and metabolism	hypothetical protein POPTR_0017s01100g [Populus trichocarpa]
Pca17G012950	Biological Process: metal ion transport (GO:0030001);; Molecular Function: metal ion binding (GO:0046872);;	K10572|1.0e-05|fve:101291401|K10572 inositol-pentakisphosphate 2-kinase [EC:2.7.1.158] | (RefSeq) inositol-pentakisphosphate 2-kinase	Heavy-metal-associated domain	Heavy metal-associated isoprenylated plant protein 39 OS=Arabidopsis thaliana OX=3702 GN=HIPP39 PE=2 SV=1	HMA domain-containing protein OS=Populus trichocarpa OX=3694 GN=POPTR_017G147500 PE=4 SV=1	Inorganic ion transport and metabolism	PREDICTED: uncharacterized protein LOC105140762 isoform X1 [Populus euphratica]
Pca17G012960	Biological Process: metal ion transport (GO:0030001);; Molecular Function: metal ion binding (GO:0046872);;	K10572|3.1e-07|fve:101291401|K10572 inositol-pentakisphosphate 2-kinase [EC:2.7.1.158] | (RefSeq) inositol-pentakisphosphate 2-kinase	Heavy-metal-associated domain	Heavy metal-associated isoprenylated plant protein 39 OS=Arabidopsis thaliana OX=3702 GN=HIPP39 PE=2 SV=1	HMA domain-containing protein OS=Populus alba OX=43335 GN=D5086_0000031930 PE=4 SV=1	Inorganic ion transport and metabolism	PREDICTED: uncharacterized protein LOC105119269, partial [Populus euphratica]
Pca17G012970	--	--	--	--	Uncharacterized protein OS=Populus trichocarpa OX=3694 GN=POPTR_017G147700 PE=4 SV=1	Inorganic ion transport and metabolism	PREDICTED: FK506-binding protein 4-like isoform X1 [Populus euphratica]
Pca17G012980	Biological Process: metal ion transport (GO:0030001);; Molecular Function: metal ion binding (GO:0046872);;	K11883|8.9e-07|nau:109216591|K11883 RNA-binding protein NOB1 | (RefSeq) RNA-binding protein NOB1 isoform X1	Heavy-metal-associated domain	Heavy metal-associated isoprenylated plant protein 39 OS=Arabidopsis thaliana OX=3702 GN=HIPP39 PE=2 SV=1	HMA domain-containing protein OS=Populus trichocarpa OX=3694 GN=POPTR_017G147500 PE=4 SV=1	Inorganic ion transport and metabolism	hypothetical protein POPTR_0017s01090g [Populus trichocarpa]
Pca17G012990	--	--	--	--	Uncharacterized protein OS=Populus trichocarpa OX=3694 GN=POPTR_017G147700 PE=4 SV=1	Inorganic ion transport and metabolism	PREDICTED: uncharacterized protein LOC105140762 isoform X1 [Populus euphratica]
Pca17G013000	Biological Process: defense response (GO:0006952);; Molecular Function: ADP binding (GO:0043531);;	K12818|2.1e-174|mtr:MTR_0267s0070|K12818 ATP-dependent RNA helicase DHX8/PRP22 [EC:3.6.4.13] | (RefSeq) NB-ARC domain disease resistance protein, putative	NB-ARC domain	Putative disease resistance RPP13-like protein 1 OS=Arabidopsis thaliana OX=3702 GN=RPPL1 PE=3 SV=1	Uncharacterized protein OS=Salix brachista OX=2182728 GN=DKX38_027508 PE=4 SV=1	Signal transduction mechanisms	hypothetical protein POPTR_0001s38870g [Populus trichocarpa]
Pca17G013010	Biological Process: metal ion transport (GO:0030001);; Molecular Function: metal ion binding (GO:0046872);;	K11883|2.3e-08|nau:109216591|K11883 RNA-binding protein NOB1 | (RefSeq) RNA-binding protein NOB1 isoform X1	Heavy-metal-associated domain	Heavy metal-associated isoprenylated plant protein 39 OS=Arabidopsis thaliana OX=3702 GN=HIPP39 PE=2 SV=1	HMA domain-containing protein OS=Citrus sinensis OX=2711 GN=CISIN_1g032822mg PE=4 SV=1	Inorganic ion transport and metabolism	hypothetical protein CICLE_v10006198mg [Citrus clementina]
Pca17G013020	Cellular Component: integral component of membrane (GO:0016021);;	K16302|3.9e-293|pop:18106455|K16302 metal transporter CNNM | (RefSeq) DUF21 domain-containing protein At5g52790 isoform X1	Cyclin M transmembrane N-terminal domain	DUF21 domain-containing protein At5g52790 OS=Arabidopsis thaliana OX=3702 GN=CBSDUF5 PE=2 SV=2	CNNM transmembrane domain-containing protein OS=Populus trichocarpa OX=3694 GN=POPTR_017G147900 PE=4 SV=1	Function unknown	PREDICTED: DUF21 domain-containing protein At5g52790 isoform X1 [Populus euphratica]
Pca17G013030	--	K22761|0.0e+00|pop:18106454|K22761 DNA-directed primase/polymerase protein [EC:2.7.7.102 2.7.7.7] | (RefSeq) DNA-directed primase/polymerase protein isoform X1	Herpesviridae UL52/UL70 DNA primase	DNA-directed primase/polymerase protein OS=Danio rerio OX=7955 GN=primpol PE=2 SV=2	DNA-directed primase/polymerase protein OS=Populus alba OX=43335 GN=D5086_0000031900 PE=4 SV=1	Function unknown	PREDICTED: DNA-directed primase/polymerase protein [Populus euphratica]
Pca17G013040	Biological Process: ubiquitin-dependent protein catabolic process (GO:0006511);; Biological Process: multicellular organism development (GO:0007275);; Molecular Function: zinc ion binding (GO:0008270);; Cellular Component: host cell nucleus (GO:0042025);;	K04506|1.8e-196|pop:18106453|K04506 E3 ubiquitin-protein ligase SIAH1 [EC:2.3.2.27] | (RefSeq) E3 ubiquitin-protein ligase SINA-like 7	Seven in absentia protein family	E3 ubiquitin-protein ligase SINA-like 10 OS=Arabidopsis thaliana OX=3702 GN=At5g37930 PE=2 SV=1	RING-type E3 ubiquitin transferase OS=Populus trichocarpa OX=3694 GN=POPTR_017G148100 PE=3 SV=1	Posttranslational modification, protein turnover, chaperones	seven in absentia family protein [Populus trichocarpa]
Pca17G013050	Biological Process: response to acid chemical (GO:0001101);; Molecular Function: molecular_function (GO:0003674);; Molecular Function: nucleic acid binding (GO:0003676);; Molecular Function: DNA binding (GO:0003677);; Molecular Function: DNA-binding transcription factor activity (GO:0003700);; Molecular Function: binding (GO:0005488);; Cellular Component: cellular_component (GO:0005575);; Cellula…	K08592|8.3e-65|ghi:107943691|K08592 sentrin-specific protease 1 [EC:3.4.22.68] | (RefSeq) uncharacterized protein LOC107943691	GRAS domain family	DELLA protein 2 OS=Medicago truncatula OX=3880 GN=DELLA2 PE=2 SV=1	GRAS domain-containing protein OS=Populus trichocarpa OX=3694 GN=POPTR_0988s00205g PE=3 SV=1	Transcription	PREDICTED: uncharacterized protein LOC105140768 isoform X1 [Populus euphratica]
Pca17G013060	Cellular Component: integral component of membrane (GO:0016021);;	--	--	--	Uncharacterized protein OS=Populus trichocarpa OX=3694 GN=POPTR_017G148400 PE=4 SV=1	--	hypothetical protein POPTR_0017s01020g [Populus trichocarpa]
Pca17G013070	Cellular Component: integral component of membrane (GO:0016021);;	--	--	--	Uncharacterized protein OS=Populus trichocarpa OX=3694 GN=POPTR_017G148500 PE=4 SV=1	--	hypothetical protein POPTR_0017s01010g [Populus trichocarpa]
Pca17G013080	--	--	--	Uncharacterized protein At3g49140 OS=Arabidopsis thaliana OX=3702 GN=At3g49140 PE=1 SV=2	Uncharacterized protein OS=Populus trichocarpa OX=3694 GN=POPTR_017G148600 PE=4 SV=1	Function unknown	PREDICTED: uncharacterized protein At3g49140-like isoform X2 [Populus euphratica]
Pca17G013090	Molecular Function: molecular_function (GO:0003674);; Molecular Function: nucleic acid binding (GO:0003676);; Molecular Function: RNA binding (GO:0003723);; Molecular Function: catalytic activity (GO:0003824);; Molecular Function: nuclease activity (GO:0004518);; Molecular Function: endonuclease activity (GO:0004519);; Molecular Function: binding (GO:0005488);; Molecular Function: protein binding…	K20858|3.5e-35|egu:105046210|K20858 calcium uniporter protein, mitochondrial | (RefSeq) uncharacterized protein LOC105046210	PPR repeat family	Pentatricopeptide repeat-containing protein At4g21190 OS=Arabidopsis thaliana OX=3702 GN=EMB1417 PE=2 SV=1	Pentatricopeptide repeat-containing protein OS=Populus alba OX=43335 GN=D5086_0000031850 PE=4 SV=1	Function unknown	PREDICTED: pentatricopeptide repeat-containing protein At4g21190 isoform X1 [Populus euphratica]
Pca17G013100	Molecular Function: RNA binding (GO:0003723);; Cellular Component: endoplasmic reticulum (GO:0005783);; Biological Process: SRP-dependent cotranslational protein targeting to membrane (GO:0006614);; Biological Process: posttranslational protein targeting to endoplasmic reticulum membrane (GO:0006620);; Molecular Function: protein transmembrane transporter activity (GO:0008320);; Cellular Componen…	K09540|0.0e+00|pop:18106448|K09540 translocation protein SEC63 | (RefSeq) dnaJ protein ERDJ2A	Sec63 Brl domain	DnaJ protein ERDJ2A OS=Arabidopsis thaliana OX=3702 GN=ERDJ2A PE=1 SV=1	J domain-containing protein OS=Populus trichocarpa OX=3694 GN=POPTR_017G148800 PE=4 SV=1	Intracellular trafficking, secretion, and vesicular transport	DNAJ heat shock N-terminal domain-containing family protein [Populus trichocarpa]
Pca17G013110	Biological Process: protein transport (GO:0015031);;	--	Tic22-like family	--	Uncharacterized protein OS=Populus trichocarpa OX=3694 GN=POPTR_017G148900 PE=4 SV=1	Function unknown	hypothetical protein POPTR_0017s00970g [Populus trichocarpa]
Pca17G013120	Molecular Function: DNA-binding transcription factor activity (GO:0003700);; Cellular Component: nucleus (GO:0005634);; Molecular Function: sequence-specific DNA binding (GO:0043565);;	K13425|4.9e-110|hbr:110637416|K13425 WRKY transcription factor 22 | (RefSeq) probable WRKY transcription factor 27	WRKY DNA -binding domain	Probable WRKY transcription factor 27 OS=Arabidopsis thaliana OX=3702 GN=WRKY27 PE=2 SV=1	WRKY domain-containing protein OS=Populus alba OX=43335 GN=D5086_0000031820 PE=4 SV=1	Transcription	PREDICTED: probable WRKY transcription factor 27 [Populus euphratica]
Pca17G013130	Cellular Component: mitochondrial respiratory chain complex I (GO:0005747);; Molecular Function: NADH dehydrogenase (ubiquinone) activity (GO:0008137);; Biological Process: respiratory electron transport chain (GO:0022904);;	K03949|3.9e-93|pop:18106445|K03949 NADH dehydrogenase (ubiquinone) 1 alpha subcomplex subunit 5 | (RefSeq) probable NADH dehydrogenase [ubiquinone] 1 alpha subcomplex subunit 5, mitochondrial isoform X1	ETC complex I subunit conserved region	Probable NADH dehydrogenase [ubiquinone] 1 alpha subcomplex subunit 5, mitochondrial OS=Arabidopsis thaliana OX=3702 GN=At5g52840 PE=1 SV=1	Uncharacterized protein OS=Populus trichocarpa OX=3694 GN=POPTR_017G149100 PE=3 SV=1	Energy production and conversion	NADH-ubiquinone oxidoreductase family protein [Populus trichocarpa]
Pca17G013140	--	--	--	--	--	--	--
Pca17G013150	Cellular Component: nucleus (GO:0005634);; Cellular Component: cytoplasm (GO:0005737);; Biological Process: regulation of protein stability (GO:0031647);; Biological Process: protein stabilization (GO:0050821);; Biological Process: defense response to fungus (GO:0050832);; Biological Process: regulation of defense response to fungus, incompatible interaction (GO:2000072);;	K12795|1.4e-201|pop:18106438|K12795 suppressor of G2 allele of SKP1 | (RefSeq) protein SGT1 homolog	SGS domain	Protein SGT1 homolog OS=Oryza sativa subsp. japonica OX=39947 GN=SGT1 PE=1 SV=1	Uncharacterized protein OS=Populus trichocarpa OX=3694 GN=POPTR_017G149800 PE=3 SV=1	Signal transduction mechanisms	putative protein phosphatase [Populus trichocarpa]
Pca17G013160	Cellular Component: endoplasmic reticulum (GO:0005783);; Cellular Component: Golgi apparatus (GO:0005794);; Biological Process: endoplasmic reticulum to Golgi vesicle-mediated transport (GO:0006888);; Cellular Component: TRAPP complex (GO:0030008);;	K20300|2.0e-97|pop:18106437|K20300 trafficking protein particle complex subunit 1 | (RefSeq) trafficking protein particle complex subunit 1	Sybindin-like family	Trafficking protein particle complex subunit 1 OS=Mus musculus OX=10090 GN=Trappc1 PE=1 SV=1	Trafficking protein particle complex subunit OS=Populus trichocarpa OX=3694 GN=POPTR_017G149900 PE=3 SV=1	Intracellular trafficking, secretion, and vesicular transport	synbindin family protein [Populus trichocarpa]
Pca17G013170	Molecular Function: UDP-glycosyltransferase activity (GO:0008194);; Cellular Component: intracellular membrane-bounded organelle (GO:0043231);;	K22845|3.6e-165|pavi:110767602|K22845 phlorizin synthase [EC:2.4.1.357] | (RefSeq) UDP-glycosyltransferase 88A1-like	UDP-glucoronosyl and UDP-glucosyl transferase	UDP-glycosyltransferase 88A1 OS=Arabidopsis thaliana OX=3702 GN=UGT88A1 PE=2 SV=1	Glycosyltransferase OS=Populus trichocarpa OX=3694 GN=POPTR_017G150000 PE=3 SV=1	--	PREDICTED: UDP-glycosyltransferase 88A1-like isoform X1 [Populus euphratica]
Pca17G013180	Molecular Function: UDP-glycosyltransferase activity (GO:0008194);; Cellular Component: intracellular membrane-bounded organelle (GO:0043231);;	K22845|2.0e-163|pavi:110767602|K22845 phlorizin synthase [EC:2.4.1.357] | (RefSeq) UDP-glycosyltransferase 88A1-like	UDP-glucoronosyl and UDP-glucosyl transferase	UDP-glycosyltransferase 88A1 OS=Arabidopsis thaliana OX=3702 GN=UGT88A1 PE=2 SV=1	Glycosyltransferase OS=Populus trichocarpa OX=3694 GN=POPTR_017G150100 PE=3 SV=1	--	PREDICTED: UDP-glycosyltransferase 88A1-like [Populus euphratica]
Pca17G013190	Molecular Function: DNA binding (GO:0003677);; Biological Process: DNA endoreduplication (GO:0042023);;	--	--	--	Uncharacterized protein OS=Populus trichocarpa OX=3694 GN=POPTR_017G150200 PE=4 SV=1	--	--
Pca17G013200	Cellular Component: integral component of membrane (GO:0016021);; Biological Process: transmembrane transport (GO:0055085);;	K15363|5.1e-80|bna:111210893|K15363 fanconi-associated nuclease 1 [EC:3.1.21.- 3.1.4.1] | (RefSeq) fanconi-associated nuclease 1 homolog	OPT oligopeptide transporter protein	Probable metal-nicotianamine transporter YSL5 OS=Arabidopsis thaliana OX=3702 GN=YSL5 PE=1 SV=1	Putative metal-nicotianamine transporter YSL7 isoform X5 OS=Populus alba OX=43335 GN=D5086_0000031750 PE=4 SV=1	Function unknown	PREDICTED: probable metal-nicotianamine transporter YSL7 isoform X5 [Populus euphratica]
Pca18G008500	--	K14297|7.4e-06|zma:103628666|K14297 nuclear pore complex protein Nup98-Nup96 | (RefSeq) nuclear pore complex protein NUP96	Thaumatin family	Thaumatin-like protein OS=Actinidia chinensis var. chinensis OX=1590841 GN=TLP PE=1 SV=2	Pathogenesis related protein-5 OS=Populus alba OX=43335 GN=D5086_0000208270 PE=3 SV=1	Function unknown	pathogenesis related protein-5 [Populus tomentosa]
Pca18G008510	--	--	--	Uncharacterized protein At4g14100 OS=Arabidopsis thaliana OX=3702 GN=At4g14100 PE=2 SV=1	Uncharacterized protein OS=Populus trichocarpa OX=3694 GN=POPTR_T094000 PE=4 SV=1	Function unknown	hypothetical protein POPTR_0018s10470g [Populus trichocarpa]
Pca18G008520	Biological Process: immune system process (GO:0002376);; Cellular Component: cellular_component (GO:0005575);; Cellular Component: extracellular region (GO:0005576);; Cellular Component: intracellular (GO:0005622);; Cellular Component: obsolete cell (GO:0005623);; Cellular Component: cytoplasm (GO:0005737);; Biological Process: response to stress (GO:0006950);; Biological Process: defense respons…	K12173|5.8e-23|gmx:100794341|K12173 BRCA1-A complex subunit BRE | (RefSeq) BRISC and BRCA1-A complex member 2	Thaumatin family	Thaumatin-like protein OS=Actinidia chinensis var. chinensis OX=1590841 GN=TLP PE=1 SV=2	Pathogenesis related protein-5 OS=Populus alba OX=43335 GN=D5086_0000208270 PE=3 SV=1	Function unknown	pathogenesis related protein-5 [Populus tomentosa]
Pca18G008530	--	K05909|2.2e-50|ghi:107887550|K05909 laccase [EC:1.10.3.2] | (RefSeq) laccase-2-like	--	Retrovirus-related Pol polyprotein from transposon RE1 OS=Arabidopsis thaliana OX=3702 GN=RE1 PE=2 SV=1	Retrovirus-related Pol polyprotein from transposon TNT 1-94 OS=Morella rubra OX=262757 GN=CJ030_MR6G010880 PE=4 SV=1	Replication, recombination and repair	hypothetical protein VITISV_032980 [Vitis vinifera]
Pca18G008540	--	K12173|1.5e-23|gmx:100794341|K12173 BRCA1-A complex subunit BRE | (RefSeq) BRISC and BRCA1-A complex member 2	Thaumatin family	Thaumatin-like protein OS=Actinidia chinensis var. chinensis OX=1590841 GN=TLP PE=1 SV=2	Thaumatin-like protein/pathogenesis related protein-5 OS=Populus alba OX=43335 GN=D5086_0000208290 PE=3 SV=1	Function unknown	pathogenesis related protein-5 [Populus tomentosa]
Pca18G011630	Molecular Function: protein kinase activity (GO:0004672);; Molecular Function: ATP binding (GO:0005524);;	K13430|2.0e-23|bdi:100831873|K13430 serine/threonine-protein kinase PBS1 [EC:2.7.11.1] | (RefSeq) serine/threonine-protein kinase PBS1	Protein tyrosine and serine/threonine kinase	Probable serine/threonine-protein kinase PIX13 OS=Arabidopsis thaliana OX=3702 GN=PIX13 PE=1 SV=2	Protein kinase domain-containing protein OS=Populus trichocarpa OX=3694 GN=POPTR_018G133800 PE=4 SV=1	Signal transduction mechanisms	hypothetical protein POPTR_0018s13370g [Populus trichocarpa]
Pca18G011640	Molecular Function: protein kinase activity (GO:0004672);; Molecular Function: ATP binding (GO:0005524);;	K00924|4.4e-90|bna:106348148|K00924 kinase [EC:2.7.1.-] | (RefSeq) probable serine/threonine-protein kinase CST	Protein kinase domain	Probable serine/threonine-protein kinase PIX13 OS=Arabidopsis thaliana OX=3702 GN=PIX13 PE=1 SV=2	Protein kinase domain-containing protein OS=Populus trichocarpa OX=3694 GN=POPTR_T167800 PE=4 SV=1	Signal transduction mechanisms	hypothetical protein POPTR_0018s13370g [Populus trichocarpa]
Pca18G011650	Molecular Function: monooxygenase activity (GO:0004497);; Molecular Function: iron ion binding (GO:0005506);; Cellular Component: integral component of membrane (GO:0016021);; Molecular Function: oxidoreductase activity, acting on paired donors, with incorporation or reduction of molecular oxygen (GO:0016705);; Molecular Function: heme binding (GO:0020037);;	K20667|3.8e-279|pop:7490471|K20667 beta-amyrin 28-monooxygenase [EC:1.14.14.126] | (RefSeq) beta-amyrin 28-oxidase	Cytochrome P450	Beta-amyrin 28-monooxygenase OS=Vitis vinifera OX=29760 GN=CYP716A17 PE=1 SV=2	Uncharacterized protein OS=Populus trichocarpa OX=3694 GN=POPTR_T167900 PE=3 SV=1	--	PREDICTED: beta-amyrin 28-oxidase-like [Populus euphratica]
Pca18G011660	Molecular Function: monooxygenase activity (GO:0004497);; Molecular Function: iron ion binding (GO:0005506);; Cellular Component: integral component of membrane (GO:0016021);; Biological Process: sterol metabolic process (GO:0016125);; Molecular Function: oxidoreductase activity (GO:0016491);; Molecular Function: oxidoreductase activity, acting on paired donors, with incorporation or reduction of…	K20667|6.1e-247|pop:7490471|K20667 beta-amyrin 28-monooxygenase [EC:1.14.14.126] | (RefSeq) beta-amyrin 28-oxidase	Cytochrome P450	Beta-amyrin 28-monooxygenase OS=Vitis vinifera OX=29760 GN=CYP716A17 PE=1 SV=2	Uncharacterized protein OS=Populus trichocarpa OX=3694 GN=POPTR_018G134000 PE=3 SV=2	--	hypothetical protein POPTR_0018s13390g [Populus trichocarpa]
Pca18G011670	Molecular Function: protein kinase activity (GO:0004672);; Molecular Function: ATP binding (GO:0005524);;	K00924|1.2e-90|bna:106361281|K00924 kinase [EC:2.7.1.-] | (RefSeq) probable serine/threonine-protein kinase CST	Protein tyrosine and serine/threonine kinase	Probable serine/threonine-protein kinase PIX13 OS=Arabidopsis thaliana OX=3702 GN=PIX13 PE=1 SV=2	Protein kinase domain-containing protein OS=Populus trichocarpa OX=3694 GN=POPTR_018G134100 PE=4 SV=2	Signal transduction mechanisms	hypothetical protein POPTR_0018s13400g [Populus trichocarpa]
Pca18G011680	Molecular Function: protein kinase activity (GO:0004672);; Molecular Function: ATP binding (GO:0005524);;	K00924|3.5e-73|csat:104729643|K00924 kinase [EC:2.7.1.-] | (RefSeq) probable serine/threonine-protein kinase Cx32, chloroplastic	Protein kinase domain	Probable serine/threonine-protein kinase PIX13 OS=Arabidopsis thaliana OX=3702 GN=PIX13 PE=1 SV=2	Protein kinase domain-containing protein OS=Populus trichocarpa OX=3694 GN=POPTR_018G134200 PE=4 SV=1	Signal transduction mechanisms	hypothetical protein POPTR_0018s13410g [Populus trichocarpa]
Pca18G011690	Molecular Function: monooxygenase activity (GO:0004497);; Molecular Function: iron ion binding (GO:0005506);; Biological Process: sterol metabolic process (GO:0016125);; Molecular Function: oxidoreductase activity (GO:0016491);; Molecular Function: oxidoreductase activity, acting on paired donors, with incorporation or reduction of molecular oxygen (GO:0016705);; Molecular Function: heme binding …	K20667|2.8e-163|pop:7484042|K20667 beta-amyrin 28-monooxygenase [EC:1.14.14.126] | (RefSeq) beta-amyrin 28-oxidase	Cytochrome P450	Beta-amyrin 28-monooxygenase OS=Vitis vinifera OX=29760 GN=CYP716A15 PE=1 SV=1	Uncharacterized protein OS=Populus trichocarpa OX=3694 GN=POPTR_018G134300 PE=3 SV=1	--	hypothetical protein POPTR_0018s13420g [Populus trichocarpa]
Pca19G000010	--	K22804|8.9e-85|bna:106442438|K22804 structural maintenance of chromosomes protein 6 | (RefSeq) structural maintenance of chromosomes protein 6B-like	Reverse transcriptase (RNA-dependent DNA polymerase)	LINE-1 retrotransposable element ORF2 protein OS=Homo sapiens OX=9606 PE=1 SV=1	Reverse transcriptase domain-containing protein OS=Populus alba OX=43335 GN=D5086_0000116390 PE=4 SV=1	Function unknown	PREDICTED: uncharacterized protein LOC104446483 [Eucalyptus grandis]
Pca19G000020	--	K22804|1.0e-27|bna:106442438|K22804 structural maintenance of chromosomes protein 6 | (RefSeq) structural maintenance of chromosomes protein 6B-like	Domain of unknown function (DUF4283)	Transposon TX1 uncharacterized 149 kDa protein OS=Xenopus laevis OX=8355 PE=4 SV=1	Uncharacterized protein OS=Populus alba OX=43335 GN=D5086_0000062560 PE=4 SV=1	Function unknown	PREDICTED: uncharacterized protein LOC104429377 [Eucalyptus grandis]
Pca19G000040	Molecular Function: ATP binding (GO:0005524);; Cellular Component: chaperonin-containing T-complex (GO:0005832);; Biological Process: protein folding (GO:0006457);; Molecular Function: unfolded protein binding (GO:0051082);;	K09495|0.0e+00|pop:7458880|K09495 T-complex protein 1 subunit gamma | (RefSeq) T-complex protein 1 subunit gamma	TCP-1/cpn60 chaperonin family	T-complex protein 1 subunit gamma OS=Arabidopsis thaliana OX=3702 GN=CCT3 PE=1 SV=1	T-complex protein 1 subunit gamma OS=Populus trichocarpa OX=3694 GN=POPTR_018G138200 PE=3 SV=2	Posttranslational modification, protein turnover, chaperones	hypothetical protein POPTR_0019s00210g [Populus trichocarpa]
Pca19G000050	Molecular Function: voltage-gated chloride channel activity (GO:0005247);; Cellular Component: plant-type vacuole membrane (GO:0009705);; Molecular Function: chloride transmembrane transporter activity (GO:0015108);; Cellular Component: integral component of membrane (GO:0016021);; Molecular Function: transmembrane transporter activity (GO:0022857);; Cellular Component: intracellular membrane-bou…	K05016|0.0e+00|pop:18109954|K05016 chloride channel 7 | (RefSeq) chloride channel protein CLC-c isoform X1	Voltage gated chloride channel	Chloride channel protein CLC-c OS=Arabidopsis thaliana OX=3702 GN=CLC-C PE=1 SV=1	Uncharacterized protein OS=Populus trichocarpa OX=3694 GN=POPTR_T046200 PE=3 SV=1	Inorganic ion transport and metabolism	PREDICTED: chloride channel protein CLC-c-like [Populus euphratica]
Pca19G000060	Molecular Function: DNA binding (GO:0003677);; Molecular Function: chromatin binding (GO:0003682);; Molecular Function: DNA (cytosine-5-)-methyltransferase activity (GO:0003886);; Cellular Component: nucleus (GO:0005634);; Biological Process: maintenance of DNA methylation (GO:0010216);; Biological Process: DNA methylation on cytosine within a CG sequence (GO:0010424);;	K00558|0.0e+00|pop:112325061|K00558 DNA (cytosine-5)-methyltransferase 1 [EC:2.1.1.37] | (RefSeq) DNA (cytosine-5)-methyltransferase 1-like isoform X1	Cytosine specific DNA methyltransferase replication foci domain	DNA (cytosine-5)-methyltransferase 1 OS=Arabidopsis thaliana OX=3702 GN=DMT1 PE=1 SV=1	DNA (cytosine-5)-methyltransferase OS=Populus trichocarpa OX=3694 GN=POPTR_018G138000 PE=3 SV=1	Transcription	PREDICTED: DNA (cytosine-5)-methyltransferase 1-like isoform X1 [Populus euphratica]
Pca19G000070	Molecular Function: DNA binding (GO:0003677);; Molecular Function: ADP binding (GO:0043531);;	K13459|1.7e-247|pop:112323276|K13459 disease resistance protein RPS2 | (RefSeq) probable disease resistance protein At4g27220 isoform X1	NB-ARC domain	Putative disease resistance protein At4g10780 OS=Arabidopsis thaliana OX=3702 GN=At4g10780 PE=3 SV=1	BED-type domain-containing protein OS=Populus trichocarpa OX=3694 GN=POPTR_018G137900 PE=4 SV=1	Signal transduction mechanisms	hypothetical protein POPTR_0019s00250g, partial [Populus trichocarpa]
Pca19G000480	Molecular Function: molecular_function (GO:0003674);; Molecular Function: catalytic activity (GO:0003824);; Molecular Function: protein kinase activity (GO:0004672);; Molecular Function: protein serine/threonine kinase activity (GO:0004674);; Cellular Component: cellular_component (GO:0005575);; Cellular Component: obsolete cell (GO:0005623);; Cellular Component: plasma membrane (GO:0005886);; Bi…	--	--	Probable LRR receptor-like serine/threonine-protein kinase At1g07650 OS=Arabidopsis thaliana OX=3702 GN=At1g07650 PE=1 SV=1	Uncharacterized protein OS=Populus alba OX=43335 GN=D5086_0000048580 PE=4 SV=1	Signal transduction mechanisms	hypothetical protein POPTR_0019s00550g [Populus trichocarpa]
Pca19G000490	Molecular Function: ADP binding (GO:0043531);;	K13459|3.7e-122|pop:18108180|K13459 disease resistance protein RPS2 | (RefSeq) probable disease resistance protein At4g27220	NB-ARC domain	Disease resistance protein At4g27190 OS=Arabidopsis thaliana OX=3702 GN=At4g27190 PE=2 SV=1	NB-ARC domain-containing protein OS=Populus trichocarpa OX=3694 GN=POPTR_T013200 PE=4 SV=1	Signal transduction mechanisms	hypothetical protein POPTR_0019s00580g, partial [Populus trichocarpa]
Pca19G000500	Biological Process: cellular aromatic compound metabolic process (GO:0006725);; Molecular Function: ferrous iron binding (GO:0008198);; Molecular Function: zinc ion binding (GO:0008270);; Molecular Function: oxidoreductase activity, acting on single donors with incorporation of molecular oxygen (GO:0016701);;	K15777|2.4e-33|pop:7463019|K15777 4,5-DOPA dioxygenase extradiol [EC:1.13.11.-] | (RefSeq) extradiol ring-cleavage dioxygenase	Catalytic LigB subunit of aromatic ring-opening dioxygenase	Extradiol ring-cleavage dioxygenase OS=Arabidopsis thaliana OX=3702 GN=LIGB PE=2 SV=1	LigB domain-containing protein OS=Populus trichocarpa OX=3694 GN=POPTR_004G135300 PE=2 SV=1	Function unknown	PREDICTED: extradiol ring-cleavage dioxygenase-like [Populus euphratica]
Pca19G000510	Molecular Function: DNA binding (GO:0003677);; Molecular Function: ADP binding (GO:0043531);;	K13459|0.0e+00|pop:18107931|K13459 disease resistance protein RPS2 | (RefSeq) probable disease resistance protein At4g27220 isoform X1	NB-ARC domain	Probable disease resistance protein At4g27220 OS=Arabidopsis thaliana OX=3702 GN=At4g27220 PE=2 SV=1	BED-type domain-containing protein OS=Populus trichocarpa OX=3694 GN=POPTR_T013800 PE=4 SV=1	Signal transduction mechanisms	PREDICTED: probable disease resistance protein At4g27220 [Populus euphratica]
Pca19G000520	Molecular Function: molecular_function (GO:0003674);; Molecular Function: catalytic activity (GO:0003824);; Molecular Function: protein kinase activity (GO:0004672);; Molecular Function: protein serine/threonine kinase activity (GO:0004674);; Cellular Component: cellular_component (GO:0005575);; Cellular Component: obsolete cell (GO:0005623);; Cellular Component: plasma membrane (GO:0005886);; Bi…	K13418|3.3e-06|rcu:8271594|K13418 somatic embryogenesis receptor kinase 1 [EC:2.7.10.1 2.7.11.1] | (RefSeq) somatic embryogenesis receptor kinase 1 isoform X1	--	Probable LRR receptor-like serine/threonine-protein kinase At1g07650 OS=Arabidopsis thaliana OX=3702 GN=At1g07650 PE=1 SV=1	Uncharacterized protein OS=Populus alba OX=43335 GN=D5086_0000048580 PE=4 SV=1	Signal transduction mechanisms	hypothetical protein POPTR_0019s00520g [Populus trichocarpa]
Pca19G000530	Biological Process: signal transduction (GO:0007165);; Molecular Function: ADP binding (GO:0043531);;	K07466|1.1e-37|fve:101313743|K07466 replication factor A1 | (RefSeq) uncharacterized LOC101313743	TIR domain	Disease resistance protein RPV1 OS=Vitis rotundifolia OX=103349 GN=RPV1 PE=1 SV=1	ADP-ribosyl cyclase/cyclic ADP-ribose hydrolase OS=Populus trichocarpa OX=3694 PE=2 SV=1	Signal transduction mechanisms	TIR-NBS type disease resistance protein [Populus trichocarpa]
Pca19G000540	Molecular Function: ADP binding (GO:0043531);;	K13459|1.4e-171|pop:18108180|K13459 disease resistance protein RPS2 | (RefSeq) probable disease resistance protein At4g27220	NB-ARC domain	Disease resistance protein At4g27190 OS=Arabidopsis thaliana OX=3702 GN=At4g27190 PE=2 SV=1	NB-ARC domain-containing protein OS=Populus trichocarpa OX=3694 GN=POPTR_T015475 PE=4 SV=1	Signal transduction mechanisms	hypothetical protein POPTR_0019s00470g, partial [Populus trichocarpa]
Pca19G000550	Molecular Function: DNA binding (GO:0003677);; Molecular Function: ADP binding (GO:0043531);;	K13459|0.0e+00|pop:112325576|K13459 disease resistance protein RPS2 | (RefSeq) probable disease resistance protein At4g27220 isoform X1	NB-ARC domain	Probable disease resistance protein At4g27220 OS=Arabidopsis thaliana OX=3702 GN=At4g27220 PE=2 SV=1	Uncharacterized protein OS=Populus trichocarpa OX=3694 GN=POPTR_T016200 PE=4 SV=1	Signal transduction mechanisms	hypothetical protein POPTR_0031s00200g [Populus trichocarpa]
Pca19G000560	Molecular Function: DNA binding (GO:0003677);; Molecular Function: ADP binding (GO:0043531);;	K13459|4.4e-300|pop:7465886|K13459 disease resistance protein RPS2 | (RefSeq) probable disease resistance protein At4g27220	NB-ARC domain	Probable disease resistance protein At4g27220 OS=Arabidopsis thaliana OX=3702 GN=At4g27220 PE=2 SV=1	BED-type domain-containing protein OS=Populus trichocarpa OX=3694 GN=POPTR_T013300 PE=4 SV=1	Signal transduction mechanisms	hypothetical protein POPTR_0019s00570g [Populus trichocarpa]
Pca19G000570	Molecular Function: ADP binding (GO:0043531);;	K13459|3.4e-121|pop:18108180|K13459 disease resistance protein RPS2 | (RefSeq) probable disease resistance protein At4g27220	NB-ARC domain	Disease resistance protein At4g27190 OS=Arabidopsis thaliana OX=3702 GN=At4g27190 PE=2 SV=1	NB-ARC domain-containing protein OS=Populus trichocarpa OX=3694 GN=POPTR_T013200 PE=4 SV=1	Signal transduction mechanisms	hypothetical protein POPTR_0019s00580g, partial [Populus trichocarpa]
Pca19G000580	--	K02218|4.2e-63|sbi:8069780|K02218 casein kinase 1 [EC:2.7.11.1] | (RefSeq) uncharacterized protein LOC8069780	DDE superfamily endonuclease	Putative nuclease HARBI1 OS=Bos taurus OX=9913 GN=HARBI1 PE=2 SV=1	DDE Tnp4 domain-containing protein OS=Jatropha curcas OX=180498 GN=JCGZ_25884 PE=3 SV=1	Replication, recombination and repair	PREDICTED: uncharacterized protein LOC105107474 isoform X2 [Populus euphratica]
Pca19G000590	--	--	Protein BYPASS1-related	--	Uncharacterized protein OS=Populus trichocarpa OX=3694 GN=POPTR_T013100 PE=4 SV=2	Function unknown	hypothetical protein POPTR_0019s00590g [Populus trichocarpa]
Pca19G000600	Cellular Component: cytoplasm (GO:0005737);;	--	Domain of unknown function (DUF1771)	--	Smr domain-containing protein OS=Populus trichocarpa OX=3694 GN=POPTR_T013000 PE=4 SV=2	Replication, recombination and repair	hypothetical protein POPTR_0019s00600g [Populus trichocarpa]
Pca19G000610	Molecular Function: ADP binding (GO:0043531);;	K13459|1.1e-203|pop:112325576|K13459 disease resistance protein RPS2 | (RefSeq) probable disease resistance protein At4g27220 isoform X1	NB-ARC domain	Disease resistance protein RPS5 OS=Arabidopsis thaliana OX=3702 GN=RPS5 PE=1 SV=2	NB-ARC domain-containing protein OS=Populus trichocarpa OX=3694 GN=POPTR_T012900 PE=4 SV=1	Signal transduction mechanisms	hypothetical protein POPTR_0019s00620g [Populus trichocarpa]
Pca19G000620	Molecular Function: calcium ion binding (GO:0005509);; Molecular Function: calmodulin binding (GO:0005516);; Molecular Function: ATP binding (GO:0005524);; Cellular Component: nucleus (GO:0005634);; Cellular Component: cytoplasm (GO:0005737);; Biological Process: abscisic acid-activated signaling pathway (GO:0009738);; Molecular Function: calcium-dependent protein serine/threonine kinase activity…	K13412|2.1e-296|pop:7465891|K13412 calcium-dependent protein kinase [EC:2.7.11.1] | (RefSeq) calcium-dependent protein kinase SK5	Protein kinase domain	Calcium-dependent protein kinase SK5 OS=Glycine max OX=3847 PE=1 SV=1	Uncharacterized protein OS=Populus trichocarpa OX=3694 GN=POPTR_T012800 PE=4 SV=1	Signal transduction mechanisms	calcium-dependent protein kinase 1 [Populus trichocarpa]
Pca19G000630	--	K12472|6.8e-28|bvg:104885038|K12472 epidermal growth factor receptor substrate 15 | (RefSeq) filaggrin-like	BURP domain	BURP domain protein RD22 OS=Arabidopsis thaliana OX=3702 GN=RD22 PE=2 SV=1	BURP domain-containing protein OS=Populus trichocarpa OX=3694 GN=POPTR_1776s00200g PE=4 SV=1	--	hypothetical protein POPTR_1776s00200g [Populus trichocarpa]
Pca19G000690	--	K12472|4.0e-13|bvg:104885038|K12472 epidermal growth factor receptor substrate 15 | (RefSeq) filaggrin-like	BURP domain	BURP domain protein RD22 OS=Arabidopsis thaliana OX=3702 GN=RD22 PE=2 SV=1	BURP domain-containing protein OS=Populus trichocarpa OX=3694 GN=POPTR_1776s00200g PE=4 SV=1	--	PREDICTED: dehydration-responsive protein RD22-like [Populus euphratica]
Pca19G000700	Biological Process: signal transduction (GO:0007165);; Molecular Function: ADP binding (GO:0043531);;	K00695|6.8e-111|mtr:MTR_6g478030|K00695 sucrose synthase [EC:2.4.1.13] | (RefSeq) sucrose synthase	TIR domain	Disease resistance protein RUN1 OS=Vitis rotundifolia OX=103349 GN=RUN1 PE=1 SV=1	ADP-ribosyl cyclase/cyclic ADP-ribose hydrolase OS=Populus trichocarpa OX=3694 GN=POPTR_T001933 PE=4 SV=1	Signal transduction mechanisms	TIR/NBS/LRR protein [Populus deltoides]
Pca19G000930	Molecular Function: UDP-glycosyltransferase activity (GO:0008194);; Cellular Component: intracellular membrane-bounded organelle (GO:0043231);;	K22845|6.5e-252|pop:18107945|K22845 phlorizin synthase [EC:2.4.1.357] | (RefSeq) UDP-glycosyltransferase 88B1	UDP-glucoronosyl and UDP-glucosyl transferase	UDP-glycosyltransferase 1 OS=Pueraria montana var. lobata OX=3893 GN=UGT1 PE=1 SV=1	Glycosyltransferase OS=Populus trichocarpa OX=3694 GN=POPTR_T010800 PE=3 SV=2	--	hypothetical protein POPTR_0019s00810g [Populus trichocarpa]
Pca19G000940	Biological Process: intracellular protein transport (GO:0006886);;	K13141|3.3e-48|csat:104745793|K13141 integrator complex subunit 4 | (RefSeq) protein SIEL-like	VHS domain	TOM1-like protein 5 OS=Arabidopsis thaliana OX=3702 GN=TOL5 PE=1 SV=1	Uncharacterized protein OS=Populus alba OX=43335 GN=D5086_0000082990 PE=3 SV=1	Intracellular trafficking, secretion, and vesicular transport	hypothetical protein POPTR_0019s00820g [Populus trichocarpa]
Pca19G000950	Molecular Function: oxidoreductase activity (GO:0016491);;	K00121|1.1e-46|ccp:CHC_T00010066001|K00121 S-(hydroxymethyl)glutathione dehydrogenase / alcohol dehydrogenase [EC:1.1.1.284 1.1.1.1] | (RefSeq) alcohol dehydrogenase	Zinc-binding dehydrogenase	Succinate-semialdehyde dehydrogenase (acetylating) OS=Metallosphaera sedula (strain ATCC 51363 / DSM 5348 / JCM 9185 / NBRC 15509 / TH2) OX=399549 GN=Msed_1424 PE=1 SV=1	PKS_ER domain-containing protein OS=Populus trichocarpa OX=3694 GN=POPTR_T010600 PE=4 SV=2	Secondary metabolites biosynthesis, transport and catabolism	hypothetical protein POPTR_0019s00830g [Populus trichocarpa]
Pca19G000960	Biological Process: signal transduction (GO:0007165);; Molecular Function: ADP binding (GO:0043531);;	K00695|6.6e-101|mtr:MTR_6g478030|K00695 sucrose synthase [EC:2.4.1.13] | (RefSeq) sucrose synthase	TIR domain	Disease resistance protein RPV1 OS=Vitis rotundifolia OX=103349 GN=RPV1 PE=1 SV=1	ADP-ribosyl cyclase/cyclic ADP-ribose hydrolase OS=Populus trichocarpa OX=3694 GN=POPTR_T005601 PE=4 SV=1	Function unknown	PREDICTED: TMV resistance protein N-like isoform X2 [Populus euphratica]
Pca19G001890	Cellular Component: integral component of plasma membrane (GO:0005887);; Molecular Function: ammonium transmembrane transporter activity (GO:0008519);; Biological Process: nitrogen utilization (GO:0019740);;	K03320|3.3e-286|pop:18110376|K03320 ammonium transporter, Amt family | (RefSeq) ammonium transporter 3 member 1	Ammonium Transporter Family	Ammonium transporter 3 member 1 OS=Oryza sativa subsp. japonica OX=39947 GN=AMT3-1 PE=2 SV=1	Ammonium transporter OS=Populus trichocarpa OX=3694 GN=POPTR_T000200 PE=3 SV=1	Inorganic ion transport and metabolism	PREDICTED: ammonium transporter 3 member 1-like [Populus euphratica]
Pca19G001900	Cellular Component: Set1C/COMPASS complex (GO:0048188);;	K14961|0.0e+00|pop:18107985|K14961 COMPASS component SWD1 | (RefSeq) protein RBL	WD domain, G-beta repeat	Protein RBL OS=Arabidopsis thaliana OX=3702 GN=RBL PE=1 SV=1	WD_REPEATS_REGION domain-containing protein OS=Populus trichocarpa OX=3694 GN=POPTR_019G000900 PE=4 SV=1	Function unknown	transducin family protein [Populus trichocarpa]
Pca19G001910	Cellular Component: plasma membrane (GO:0005886);; Biological Process: immune response (GO:0006955);; Biological Process: plant-type hypersensitive response (GO:0009626);;	--	MAC/Perforin domain	MACPF domain-containing protein At4g24290 OS=Arabidopsis thaliana OX=3702 GN=At4g24290 PE=2 SV=1	MACPF domain-containing protein OS=Populus trichocarpa OX=3694 GN=POPTR_019G001000 PE=4 SV=1	Function unknown	hypothetical protein POPTR_0019s01500g [Populus trichocarpa]
Pca19G001920	Cellular Component: early endosome (GO:0005769);; Cellular Component: plasma membrane (GO:0005886);; Molecular Function: magnesium ion transmembrane transporter activity (GO:0015095);; Biological Process: magnesium ion transport (GO:0015693);; Cellular Component: membrane (GO:0016020);; Cellular Component: integral component of membrane (GO:0016021);;	K22733|6.9e-190|pop:18107987|K22733 magnesium transporter | (RefSeq) probable magnesium transporter NIPA6	Magnesium transporter NIPA	Probable magnesium transporter NIPA6 OS=Arabidopsis thaliana OX=3702 GN=At2g21120 PE=2 SV=1	Probable magnesium transporter OS=Populus trichocarpa OX=3694 GN=POPTR_019G001100 PE=3 SV=1	Inorganic ion transport and metabolism	hypothetical protein POPTR_0019s01510g [Populus trichocarpa]
Pca19G001930	Molecular Function: transferase activity, transferring acyl groups other than amino-acyl groups (GO:0016747);;	K13065|1.6e-247|pop:18107988|K13065 shikimate O-hydroxycinnamoyltransferase [EC:2.3.1.133] | (RefSeq) pelargonidin 3-O-(6-caffeoylglucoside) 5-O-(6-O-malonylglucoside) 4'''-malonyltransferase	Transferase family	Stemmadenine O-acetyltransferase OS=Catharanthus roseus OX=4058 GN=SAT PE=1 SV=1	Uncharacterized protein OS=Populus trichocarpa OX=3694 GN=POPTR_019G001200 PE=3 SV=1	Function unknown	hypothetical protein POPTR_0019s01520g [Populus trichocarpa]
Pca19G001940	Molecular Function: transferase activity, transferring acyl groups other than amino-acyl groups (GO:0016747);;	K13065|7.0e-232|pop:18107990|K13065 shikimate O-hydroxycinnamoyltransferase [EC:2.3.1.133] | (RefSeq) acetyl-CoA-benzylalcohol acetyltransferase	Transferase family	Acetyl-CoA-benzylalcohol acetyltransferase OS=Clarkia breweri OX=36903 GN=BEAT PE=1 SV=1	Uncharacterized protein OS=Populus trichocarpa OX=3694 GN=POPTR_019G001400 PE=3 SV=1	Function unknown	hypothetical protein POPTR_0019s01540g [Populus trichocarpa]
Pca19G001950	Molecular Function: transferase activity, transferring acyl groups other than amino-acyl groups (GO:0016747);;	K13065|5.6e-152|pop:7489434|K13065 shikimate O-hydroxycinnamoyltransferase [EC:2.3.1.133] | (RefSeq) shikimate O-hydroxycinnamoyltransferase	Transferase family	Shikimate O-hydroxycinnamoyltransferase OS=Arabidopsis thaliana OX=3702 GN=HST PE=1 SV=1	Shikimate O-hydroxycinnamoyltransferase-like OS=Populus alba OX=43335 GN=D5086_0000092870 PE=3 SV=1	Function unknown	PREDICTED: shikimate O-hydroxycinnamoyltransferase-like [Populus euphratica]
Pca19G003430	Molecular Function: DNA binding (GO:0003677);; Molecular Function: helicase activity (GO:0004386);; Molecular Function: ATP binding (GO:0005524);; Biological Process: DNA replication initiation (GO:0006270);;	K10738|6.6e-260|pop:7465927|K10738 DNA helicase MCM9 [EC:3.6.4.12] | (RefSeq) probable DNA helicase MCM9	MCM P-loop domain	Probable DNA helicase MCM9 OS=Arabidopsis thaliana OX=3702 GN=MCM9 PE=3 SV=1	DNA helicase OS=Populus alba OX=43335 GN=D5086_0000285030 PE=3 SV=1	Replication, recombination and repair	minichromosome maintenance family protein [Populus trichocarpa]
Pca19G003440	Biological Process: lipid catabolic process (GO:0016042);; Molecular Function: hydrolase activity (GO:0016787);;	K16815|3.2e-08|gsl:Gasu_03780|K16815 calcium-independent phospholipase A2-gamma | (RefSeq) hypothetical protein	Patatin-like phospholipase	Patatin-like protein 2 OS=Arabidopsis thaliana OX=3702 GN=PLP2 PE=1 SV=1	Patatin OS=Populus trichocarpa OX=3694 GN=POPTR_0102s00250g PE=3 SV=1	Lipid transport and metabolism	hypothetical protein POPTR_0102s00250g [Populus trichocarpa]
Pca19G003450	Molecular Function: monooxygenase activity (GO:0004497);; Molecular Function: iron ion binding (GO:0005506);; Molecular Function: oxidoreductase activity, acting on paired donors, with incorporation or reduction of molecular oxygen (GO:0016705);; Molecular Function: heme binding (GO:0020037);;	K15639|4.2e-300|pop:7465929|K15639 PHYB activation tagged suppressor 1 [EC:1.14.-.-] | (RefSeq) cytochrome P450 CYP749A22	Cytochrome P450	Cytochrome P450 CYP749A22 OS=Panax ginseng OX=4054 PE=2 SV=1	Uncharacterized protein OS=Populus trichocarpa OX=3694 GN=POPTR_T050700 PE=3 SV=2	--	hypothetical protein POPTR_0019s03160g [Populus trichocarpa]
Pca19G006020	Cellular Component: nucleus (GO:0005634);;	--	Chromo (CHRromatin Organisation MOdifier) domain	Chromo domain-containing protein LHP1 OS=Arabidopsis thaliana OX=3702 GN=LHP1 PE=1 SV=2	Chromo domain-containing protein OS=Populus trichocarpa OX=3694 GN=POPTR_019G044400 PE=4 SV=1	Chromatin structure and dynamics	PREDICTED: chromo domain-containing protein LHP1-like [Populus euphratica]
Pca19G006030	Molecular Function: nucleic acid binding (GO:0003676);; Biological Process: DNA integration (GO:0015074);;	K01303|3.4e-222|fve:101311565|K01303 acylaminoacyl-peptidase [EC:3.4.19.1] | (RefSeq) uncharacterized LOC101311565	RNase H-like domain found in reverse transcriptase	Transposon Ty3-I Gag-Pol polyprotein OS=Saccharomyces cerevisiae (strain ATCC 204508 / S288c) OX=559292 GN=TY3B-I PE=1 SV=2	Integrase OS=Populus trichocarpa OX=3694 PE=2 SV=1	Replication, recombination and repair	integrase [Populus trichocarpa]
Pca19G006040	Cellular Component: integral component of membrane (GO:0016021);;	K00770|2.3e-19|ccav:112518315|K00770 1,4-beta-D-xylan synthase [EC:2.4.2.24] | (RefSeq) cellulose synthase-like protein D5	--	--	Uncharacterized protein OS=Populus trichocarpa OX=3694 GN=POPTR_019G044500 PE=4 SV=2	--	hypothetical protein POPTR_0019s06130g [Populus trichocarpa]
Pca19G006310	Biological Process: cytokinin biosynthetic process (GO:0009691);; Cellular Component: integral component of membrane (GO:0016021);; Molecular Function: hydrolase activity (GO:0016787);;	K22522|1.1e-55|pxb:108866943|K22522 cytokinin riboside 5'-monophosphate phosphoribohydrolase [EC:3.2.2.-] | (RefSeq) cytokinin riboside 5'-monophosphate phosphoribohydrolase LOG7-like	Possible lysine decarboxylase	Probable cytokinin riboside 5&apos;-monophosphate phosphoribohydrolase LOGL10 OS=Oryza sativa subsp. japonica OX=39947 GN=LOGL10 PE=2 SV=1	Cytokinin riboside 5'-monophosphate phosphoribohydrolase (Fragment) OS=Parasponia andersonii OX=3476 GN=PanWU01x14_059790 PE=3 SV=1	Carbohydrate transport and metabolism	PREDICTED: cytokinin riboside 5&apos;-monophosphate phosphoribohydrolase LOG3 [Solanum lycopersicum]
Pca19G006410	Cellular Component: photosystem II (GO:0009523);; Cellular Component: chloroplast thylakoid membrane (GO:0009535);; Biological Process: photosynthesis (GO:0015979);; Cellular Component: integral component of membrane (GO:0016021);; Molecular Function: phosphate ion binding (GO:0042301);; Biological Process: protein stabilization (GO:0050821);;	K02709|5.6e-33|pop:4929702|K02709 photosystem II PsbH protein | (RefSeq) psbH, Poptr_cp052; photosystem II protein H	Photosystem II 10 kDa phosphoprotein	Photosystem II reaction center protein H OS=Populus alba OX=43335 GN=psbH PE=3 SV=1	Photosystem II reaction center protein H OS=Salix interior OX=75712 GN=psbH PE=3 SV=1	Function unknown	PsbH, partial (chloroplast) [Pera bumeliifolia]
Pca19G006420	Cellular Component: vacuolar proton-transporting V-type ATPase, V1 domain (GO:0000221);; Molecular Function: heme binding (GO:0020037);; Molecular Function: proton-transporting ATPase activity, rotational mechanism (GO:0046961);;	K02144|8.2e-252|pop:7453567|K02144 V-type H+-transporting ATPase subunit H | (RefSeq) V-type proton ATPase subunit H isoform X1	V-ATPase subunit H	V-type proton ATPase subunit H OS=Arabidopsis thaliana OX=3702 GN=VHA-H PE=1 SV=1	V-type proton ATPase subunit H OS=Populus alba OX=43335 GN=D5086_0000092460 PE=3 SV=1	Energy production and conversion	putative vacuolar ATPase subunit H family protein [Populus trichocarpa]
Pca19G006430	--	--	Zinc knuckle	--	Uncharacterized protein OS=Populus trichocarpa OX=3694 GN=POPTR_008G217800 PE=4 SV=1	Amino acid transport and metabolism	hypothetical protein POPTR_0008s22530g [Populus trichocarpa]
Pca19G006440	Molecular Function: nucleic acid binding (GO:0003676);; Biological Process: DNA integration (GO:0015074);;	K01303|1.4e-309|fve:101311565|K01303 acylaminoacyl-peptidase [EC:3.4.19.1] | (RefSeq) uncharacterized LOC101311565	RNase H-like domain found in reverse transcriptase	Transposon Ty3-I Gag-Pol polyprotein OS=Saccharomyces cerevisiae (strain ATCC 204508 / S288c) OX=559292 GN=TY3B-I PE=1 SV=2	Endonuclease OS=Fagus sylvatica OX=28930 GN=FSB_LOCUS14304 PE=4 SV=1	--	hypothetical protein VITISV_023515 [Vitis vinifera]
Pca19G008060	Molecular Function: monooxygenase activity (GO:0004497);; Molecular Function: iron ion binding (GO:0005506);; Cellular Component: integral component of membrane (GO:0016021);; Molecular Function: oxidoreductase activity, acting on paired donors, with incorporation or reduction of molecular oxygen (GO:0016705);; Molecular Function: heme binding (GO:0020037);;	K20661|8.2e-227|cic:CICLE_v10031065mg|K20661 cytochrome P450 family 714 subfamily A polypeptide 1 | (RefSeq) hypothetical protein	Cytochrome P450	Cytochrome P450 714A1 OS=Arabidopsis thaliana OX=3702 GN=CYP714A1 PE=2 SV=1	Uncharacterized protein OS=Populus trichocarpa OX=3694 GN=POPTR_019G064200 PE=3 SV=1	Secondary metabolites biosynthesis, transport and catabolism	PREDICTED: cytochrome P450 714A1-like [Populus euphratica]
Pca19G008070	Molecular Function: aspartic-type endopeptidase activity (GO:0004190);; Biological Process: proteolysis (GO:0006508);; Biological Process: protein catabolic process (GO:0030163);;	K22683|1.1e-14|smo:SELMODRAFT_441822|K22683 aspartyl protease family protein [EC:3.4.23.-] | (RefSeq) hypothetical protein	Xylanase inhibitor C-terminal	Probable aspartic proteinase GIP1 OS=Glycine max OX=3847 GN=GIP1 PE=1 SV=2	Peptidase A1 domain-containing protein OS=Populus trichocarpa OX=3694 GN=POPTR_019G064300 PE=3 SV=2	Posttranslational modification, protein turnover, chaperones	PREDICTED: basic 7S globulin-like [Populus euphratica]
Pca19G008080	Molecular Function: aspartic-type endopeptidase activity (GO:0004190);; Biological Process: proteolysis (GO:0006508);; Biological Process: protein catabolic process (GO:0030163);;	K22683|1.1e-15|oeu:111390750|K22683 aspartyl protease family protein [EC:3.4.23.-] | (RefSeq) aspartyl protease family protein 2-like	Xylanase inhibitor C-terminal	Probable aspartic proteinase GIP1 OS=Glycine max OX=3847 GN=GIP1 PE=1 SV=2	Peptidase A1 domain-containing protein OS=Populus trichocarpa OX=3694 GN=POPTR_019G064800 PE=3 SV=1	Posttranslational modification, protein turnover, chaperones	hypothetical protein POPTR_0019s09280g [Populus trichocarpa]
Pca19G011870	Molecular Function: manganese ion transmembrane transporter activity (GO:0005384);; Cellular Component: Golgi apparatus (GO:0005794);; Molecular Function: calcium ion transmembrane transporter activity (GO:0015085);; Cellular Component: integral component of membrane (GO:0016021);; Biological Process: Golgi calcium ion homeostasis (GO:0032468);; Biological Process: Golgi calcium ion transport (GO…	K23541|4.1e-122|pop:112325266|K23541 Ca2+/H+ antiporter, TMEM165/GDT1 family | (RefSeq) GDT1-like protein 4	Uncharacterized protein family UPF0016	GDT1-like protein 4 OS=Arabidopsis thaliana OX=3702 GN=At1g25520 PE=2 SV=1	GDT1 family protein OS=Populus trichocarpa OX=3694 GN=POPTR_019G116100 PE=3 SV=1	Function unknown	hypothetical protein POPTR_0019s13860g [Populus trichocarpa]
Pca19G011880	--	--	--	--	Uncharacterized protein OS=Populus trichocarpa OX=3694 GN=POPTR_019G116200 PE=4 SV=1	--	hypothetical protein POPTR_0019s13870g [Populus trichocarpa]
Pca19G011890	--	--	Wound-induced protein	--	Uncharacterized protein OS=Populus trichocarpa OX=3694 GN=POPTR_019G116300 PE=4 SV=1	Function unknown	hypothetical protein POPTR_0019s13880g [Populus trichocarpa]
Pca19G011900	Cellular Component: endoplasmic reticulum membrane (GO:0005789);; Cellular Component: plasma membrane (GO:0005886);; Biological Process: endoplasmic reticulum-plasma membrane tethering (GO:0061817);; Biological Process: endoplasmic reticulum membrane organization (GO:0090158);;	--	MSP (Major sperm protein) domain	Vesicle-associated protein 4-2 OS=Arabidopsis thaliana OX=3702 GN=PVA42 PE=1 SV=1	MSP domain-containing protein OS=Populus trichocarpa OX=3694 GN=POPTR_019G116400 PE=4 SV=2	Intracellular trafficking, secretion, and vesicular transport	hypothetical protein POPTR_0019s13890g [Populus trichocarpa]
Pca19G011910	--	--	Wound-induced protein	--	Uncharacterized protein OS=Populus trichocarpa OX=3694 GN=POPTR_019G116500 PE=4 SV=1	Function unknown	hypothetical protein POPTR_0019s13900g [Populus trichocarpa]
Pca19G011920	--	--	Wound-induced protein	--	Uncharacterized protein OS=Populus trichocarpa OX=3694 GN=POPTR_019G116600 PE=2 SV=1	Function unknown	unknown [Populus trichocarpa]
