# Supplementary material for: Selective sweep and GWAS provide insights into adaptive variation of Populus cathayana leaves
Source: For Res (Fayettev). 2024 Apr 9;4:e012. doi: 10.48130/forres-0024-0009 (PMC11524237; doi:10.48130/forres-0024-0009)
Supplement: Supplementary file 1 — Supplementary data to this article can be found online. [file forres-0024-0009-S1.zip › 10.48130_forres-0024-0009-Suppl-TableS8.xlsx]

## Sheet: S8
Supplementary Table S8 GO enrichment analysis of selective sweep condidate genes
GO_ID	GO_term	S_Gene_Number	B_Gene_Number	p_Value
GO:0010941	BP: regulation of cell death	11	173	4.79e-05
GO:0010942	BP: positive regulation of cell death	7	173	9.62e-05
GO:0009851	BP: auxin biosynthetic process	5	173	0.000149
GO:0043068	BP: positive regulation of programmed cell death	6	173	0.000244
GO:0043067	BP: regulation of programmed cell death	9	173	0.000254
GO:0009617	BP: response to bacterium	21	173	0.000308
GO:0051702	BP: biological process involved in interaction with symbiont	7	173	0.00044
GO:0012501	BP: programmed cell death	12	173	0.000554
GO:1901657	BP: glycosyl compound metabolic process	9	173	0.000623
GO:0008219	BP: cell death	13	173	0.000729
GO:0010287	CC: plastoglobule	5	152	0.00116
GO:0016143	BP: S-glycoside metabolic process	6	173	0.001351
GO:0019757	BP: glycosinolate metabolic process	6	173	0.001727
GO:0019760	BP: glucosinolate metabolic process	6	173	0.001727
GO:0009605	BP: response to external stimulus	39	173	0.002126
GO:0051707	BP: response to other organism	31	173	0.002244
GO:0044419	BP: interspecies interaction between organisms	32	173	0.002315
GO:0043207	BP: response to external biotic stimulus	31	173	0.002384
GO:0051704	BP: obsolete multi-organism process	36	173	0.002405
GO:0043621	MF: protein self-association	6	141	0.002511
GO:0009607	BP: response to biotic stimulus	31	173	0.002531
GO:0042445	BP: hormone metabolic process	12	173	0.002532
GO:0009850	BP: auxin metabolic process	5	173	0.002613
GO:1901659	BP: glycosyl compound biosynthetic process	5	173	0.004143
GO:0006952	BP: defense response	28	173	0.004378
GO:0042446	BP: hormone biosynthetic process	9	173	0.004429
GO:0040029	BP: epigenetic regulation of gene expression	8	173	0.008764
GO:0010087	BP: phloem or xylem histogenesis	6	173	0.00959
GO:0005515	MF: protein binding	37	141	0.009753
GO:0009579	CC: thylakoid	12	152	0.010162
GO:0044403	BP: biological process involved in symbiotic interaction	8	173	0.012002
GO:0008092	MF: cytoskeletal protein binding	8	141	0.012147
GO:0009534	CC: chloroplast thylakoid	10	152	0.014859
GO:0006721	BP: terpenoid metabolic process	8	173	0.015107
GO:0031976	CC: plastid thylakoid	10	152	0.015524
GO:0031968	CC: organelle outer membrane	10	152	0.016211
GO:0019867	CC: outer membrane	10	152	0.016445
GO:0009941	CC: chloroplast envelope	13	152	0.016649
GO:0099080	CC: supramolecular complex	8	152	0.016927
GO:0140097	MF: catalytic activity, acting on DNA	6	141	0.018019
GO:0004672	MF: protein kinase activity	19	141	0.018963
GO:0040007	BP: growth	17	173	0.019735
GO:0009535	CC: chloroplast thylakoid membrane	8	152	0.020353
GO:0045814	BP: negative regulation of gene expression, epigenetic	5	173	0.021212
GO:0010817	BP: regulation of hormone levels	12	173	0.021397
GO:0048878	BP: chemical homeostasis	12	173	0.021397
GO:0015631	MF: tubulin binding	5	141	0.021923
GO:0044436	CC: obsolete thylakoid part	9	152	0.022001
GO:0055035	CC: plastid thylakoid membrane	8	152	0.022774
GO:0004674	MF: protein serine/threonine kinase activity	17	141	0.023898
GO:0055082	BP: cellular chemical homeostasis	7	173	0.024111
GO:0042170	CC: plastid membrane	10	152	0.025016
GO:0065007	BP: biological regulation	92	173	0.025555
GO:0032535	BP: regulation of cellular component size	5	173	0.029401
GO:1901617	BP: organic hydroxy compound biosynthetic process	7	173	0.029817
GO:0042651	CC: thylakoid membrane	8	152	0.030362
GO:0034357	CC: photosynthetic membrane	8	152	0.031251
GO:0016773	MF: phosphotransferase activity, alcohol group as acceptor	20	141	0.03305
GO:0006720	BP: isoprenoid metabolic process	8	173	0.033992
GO:0000785	CC: chromatin	6	152	0.034933
GO:0009526	CC: plastid envelope	15	152	0.034994
GO:0044092	BP: negative regulation of molecular function	6	173	0.036426
GO:0042592	BP: homeostatic process	13	173	0.037889
GO:0009826	BP: unidimensional cell growth	9	173	0.039912
GO:0090066	BP: regulation of anatomical structure size	5	173	0.040264
GO:0042742	BP: defense response to bacterium	12	173	0.04251
GO:0016049	BP: cell growth	12	173	0.042977
GO:0045087	BP: innate immune response	11	173	0.048726
