# Supplementary material for: Selective sweep and GWAS provide insights into adaptive variation of Populus cathayana leaves
Source: For Res (Fayettev). 2024 Apr 9;4:e012. doi: 10.48130/forres-0024-0009 (PMC11524237; doi:10.48130/forres-0024-0009)
Supplement: Supplementary file 1 — Supplementary data to this article can be found online. [file forres-0024-0009-S1.zip › 10.48130_forres-0024-0009-Suppl-TableS9.xlsx]

## Sheet: S9
Supplementary Table S9 KEGG enrichment analysis of selective sweep condidate genes
KEGG_ID	Pathway_Name	S_Gene_Number	B_Gene_Number	p-Value
Ko04626	Plant-pathogen interaction	16	438	5.81e-05
Ko00194	Photosynthesis proteins	6	121	0.003007
Ko00195	Photosynthesis	5	97	0.005647
Ko00500	Starch and sucrose metabolism	8	272	0.014943
Ko01040	Biosynthesis of unsaturated fatty acids	3	45	0.015653
Ko00950	Isoquinoline alkaloid biosynthesis	3	53	0.024151
Ko00062	Fatty acid elongation	3	54	0.025357
Ko03036	Chromosome and associated proteins	20	1069	0.025433
Ko00740	Riboflavin metabolism	2	25	0.03433
Ko00966	Glucosinolate biosynthesis	2	28	0.042284
Ko00945	Stilbenoid, diarylheptanoid and gingerol biosynthesis	3	72	0.052429
Ko01004	Lipid biosynthesis proteins	4	137	0.07751
Ko00941	Flavonoid biosynthesis	3	85	0.077946
Ko00052	Galactose metabolism	3	88	0.084481
Ko00350	Tyrosine metabolism	3	88	0.084481
Ko00380	Tryptophan metabolism	3	94	0.098221
Ko00965	Betalain biosynthesis	1	11	0.100673
Ko00960	Tropane, piperidine and pyridine alkaloid biosynthesis	2	47	0.104876
Ko00904	Diterpenoid biosynthesis	2	53	0.127885
Ko00199	Cytochrome P450	5	230	0.133682
Ko00270	Cysteine and methionine metabolism	4	173	0.145695
Ko00130	Ubiquinone and other terpenoid-quinone biosynthesis	2	58	0.147868
Ko02048	Prokaryotic defense system	1	14	0.152178
Ko00910	Nitrogen metabolism	2	60	0.15603
Ko00460	Cyanoamino acid metabolism	3	117	0.158029
Ko00906	Carotenoid biosynthesis	2	67	0.185207
Ko00360	Phenylalanine metabolism	2	67	0.185207
Ko00040	Pentose and glucuronate interconversions	4	196	0.19815
Ko99981	Carbohydrate metabolism	1	19	0.20075
Ko00400	Phenylalanine, tyrosine and tryptophan biosynthesis	2	71	0.20221
Ko99992	Structural proteins	1	20	0.210127
Ko00536	Glycosaminoglycan binding proteins	1	21	0.219395
Ko02010	ABC transporters	2	76	0.223697
Ko00250	Alanine, aspartate and glutamate metabolism	2	79	0.236675
Ko00196	Photosynthesis - antenna proteins	1	23	0.237607
Ko00531	Glycosaminoglycan degradation	1	24	0.246554
Ko00780	Biotin metabolism	1	27	0.272774
Ko03012	Translation factors	4	226	0.273434
Ko00330	Arginine and proline metabolism	2	88	0.275777
Ko04812	Cytoskeleton proteins	5	301	0.278169
Ko00940	Phenylpropanoid biosynthesis	6	376	0.279136
Ko03032	DNA replication proteins	4	230	0.283857
Ko00563	Glycosylphosphatidylinositol (GPI)-anchor biosynthesis	1	32	0.314472
Ko00730	Thiamine metabolism	1	35	0.338341
Ko04016	MAPK signaling pathway - plant	4	260	0.363315
Ko04141	Protein processing in endoplasmic reticulum	5	341	0.37026
Ko04040	Ion channels	2	112	0.378598
Ko01001	Protein kinases	10	751	0.385315
Ko00010	Glycolysis / Gluconeogenesis	3	191	0.388228
Ko02000	Transporters	13	1002	0.393108
Ko00561	Glycerolipid metabolism	2	116	0.395223
Ko00790	Folate biosynthesis	1	46	0.419002
Ko04075	Plant hormone signal transduction	6	449	0.430685
Ko01007	Amino acid related enzymes	2	126	0.435859
Ko04090	CD molecules	1	57	0.489879
Ko00220	Arginine biosynthesis	1	58	0.49588
Ko00905	Brassinosteroid biosynthesis	1	58	0.49588
Ko03410	Base excision repair	1	62	0.519187
Ko00770	Pantothenate and CoA biosynthesis	1	64	0.530435
Ko02044	Secretion system	1	64	0.530435
Ko03022	Basal transcription factors	1	66	0.541422
Ko04120	Ubiquitin mediated proteolysis	3	245	0.550112
Ko00480	Glutathione metabolism	2	157	0.551586
Ko00620	Pyruvate metabolism	2	158	0.555033
Ko03013	Nucleocytoplasmic transport	2	164	0.575324
Ko03110	Chaperones and folding catalysts	5	433	0.576148
Ko00410	beta-Alanine metabolism	1	74	0.582872
Ko03000	Transcription factors	9	791	0.584517
Ko00061	Fatty acid biosynthesis	1	75	0.587784
Ko03060	Protein export	1	82	0.620595
Ko00020	Citrate cycle (TCA cycle)	1	83	0.625065
Ko04147	Exosome	10	910	0.628968
Ko00030	Pentose phosphate pathway	1	85	0.633849
Ko99980	Enzymes with EC numbers	6	554	0.635102
Ko00190	Oxidative phosphorylation	2	185	0.640997
Ko00051	Fructose and mannose metabolism	1	93	0.666985
Ko00900	Terpenoid backbone biosynthesis	1	100	0.693522
Ko03011	Ribosome	5	529	0.7472
Ko04031	GTP-binding proteins	1	132	0.790439
Ko04145	Phagosome	1	132	0.790439
Ko04146	Peroxisome	1	148	0.826767
Ko03051	Proteasome	1	148	0.826767
Ko04121	Ubiquitin system	8	894	0.829417
Ko03018	RNA degradation	1	159	0.848037
Ko03029	Mitochondrial biogenesis	6	738	0.869129
Ko03015	mRNA surveillance pathway	1	200	0.906824
Ko00520	Amino sugar and nucleotide sugar metabolism	1	214	0.921182
Ko01009	Protein phosphatases and associated proteins	3	502	0.936785
Ko03021	Transcription machinery	2	379	0.939198
Ko03400	DNA repair and recombination proteins	3	513	0.942587
Ko03041	Spliceosome	3	540	0.954812
Ko03019	Messenger RNA biogenesis	4	664	0.955242
Ko04144	Endocytosis	1	268	0.958728
Ko03016	Transfer RNA biogenesis	1	291	0.968691
Ko04131	Membrane trafficking	9	1330	0.977916
Ko01002	Peptidases and inhibitors	2	505	0.983121
Ko01003	Glycosyltransferases	1	399	0.991495
Ko03009	Ribosome biogenesis	1	486	0.997044
